# Supplementary material for: Supergene origin and maintenance in Atlantic cod
Source: Nat Ecol Evol. 2022 Feb 17;6(4):469–81. doi: 10.1038/s41559-022-01661-x (PMC8986531; doi:10.1038/s41559-022-01661-x)
Supplement: Source Data Fig. 1 — Genetic distance and linkage per SNP. [file 41559_2022_1661_MOESM3_ESM.txt]

### Genetic distance (a)
lg	window_center	window_start	window_end	distance_between_coastal_and_first	distance_between_haddock_and_first
lg01	180675.5	35104	326247	123	5562
lg01	475172.5	326248	624097	345	6086
lg01	855506.0	624098	1086914	35	4897
lg01	1499978.5	1086915	1913042	126	5187
lg01	2096274.0	1913043	2279505	151	4849
lg01	2434148.0	2279506	2588790	207	5028
lg01	2797561.5	2588791	3006332	293	5135
lg01	3137579.0	3006333	3268825	247	5438
lg01	3379631.0	3268826	3490436	278	5069
lg01	3653615.5	3490437	3816794	298	5466
lg01	3987908.5	3816795	4159022	253	5164
lg01	4234501.5	4159023	4309980	195	4667
lg01	4402825.5	4309981	4495670	289	5617
lg01	4603555.0	4495671	4711439	376	5308
lg01	4827261.0	4711440	4943082	327	5284
lg01	5023963.5	4943083	5104844	276	5178
lg01	5438626.5	5104845	5772408	273	5278
lg01	5952927.0	5772409	6133445	162	4788
lg01	6205011.0	6133446	6276576	239	4926
lg01	6359128.0	6276577	6441679	186	4456
lg01	6516250.5	6441680	6590821	261	4047
lg01	6730945.5	6590822	6871069	291	5388
lg01	7097609.0	6871070	7324148	250	4910
lg01	7491879.5	7324149	7659610	309	3884
lg01	7727926.0	7659611	7796241	271	4114
lg01	7868688.5	7796242	7941135	181	4855
lg01	8019490.0	7941136	8097844	165	3659
lg01	8162372.0	8097845	8226899	217	4114
lg01	8293031.0	8226900	8359162	269	4434
lg01	8435687.0	8359163	8512211	249	4064
lg01	8589010.0	8512212	8665808	179	4000
lg01	8737469.5	8665809	8809130	280	4041
lg01	9046164.5	8809131	9283198	468	4000
lg01	9357075.0	9283199	9430951	843	4142
lg01	9498647.0	9430952	9566342	711	4316
lg01	9675418.5	9566343	9784494	689	3878
lg01	9851523.5	9784495	9918552	861	3871
lg01	10009974.5	9918553	10101396	786	3907
lg01	10197994.0	10101397	10294591	729	3663
lg01	10383751.5	10294592	10472911	756	4060
lg01	11010255.0	10472912	11547598	707	4206
lg01	11613852.5	11547599	11680106	636	4107
lg01	11752063.0	11680107	11824019	637	3744
lg01	11928999.0	11824020	12033978	653	3828
lg01	12128916.5	12033979	12223854	673	4308
lg01	12287114.0	12223855	12350373	741	4216
lg01	12409982.5	12350374	12469591	577	2976
lg01	12537419.0	12469592	12605246	700	3747
lg01	12719026.0	12605247	12832805	985	4459
lg01	12906581.0	12832806	12980356	628	3363
lg01	13050538.0	12980357	13120719	755	3759
lg01	13191947.0	13120720	13263174	655	4189
lg01	13328583.5	13263175	13393992	861	3827
lg01	13465475.5	13393993	13536958	614	4174
lg01	13656262.0	13536959	13775565	772	4291
lg01	13852502.5	13775566	13929439	722	4437
lg01	14014145.0	13929440	14098850	745	4261
lg01	14175558.5	14098851	14252266	789	3962
lg01	14332415.5	14252267	14412564	762	4120
lg01	14520009.5	14412565	14627454	653	3928
lg01	14751901.5	14627455	14876348	662	4362
lg01	15195892.5	14876349	15515436	897	4248
lg01	15581900.0	15515437	15648363	659	3950
lg01	15729168.5	15648364	15809973	740	3841
lg01	15881227.5	15809974	15952481	846	4243
lg01	16024733.5	15952482	16096985	756	4032
lg01	16168729.0	16096986	16240472	783	4176
lg01	16706098.5	16240473	17171724	834	4231
lg01	17259850.0	17171725	17347975	761	4452
lg01	17424246.5	17347976	17500517	842	4260
lg01	17665561.0	17500518	17830604	871	4313
lg01	17899328.5	17830605	17968052	809	4461
lg01	18064749.5	17968053	18161446	854	4023
lg01	18225032.5	18161447	18288618	721	3839
lg01	18357137.5	18288619	18425656	875	4124
lg01	18498135.5	18425657	18570614	798	3802
lg01	18891343.0	18570615	19212071	944	4312
lg01	19293596.5	19212072	19375121	902	4728
lg01	19460501.5	19375122	19545881	885	4291
lg01	19651218.0	19545882	19756554	754	3800
lg01	19829455.5	19756555	19902356	988	4973
lg01	19976262.5	19902357	20050168	941	4503
lg01	20142415.0	20050169	20234661	886	4829
lg01	20484381.0	20234662	20734100	1091	4763
lg01	20849995.0	20734101	20965889	761	4686
lg01	21050324.5	20965890	21134759	867	4804
lg01	21220510.0	21134760	21306260	876	4714
lg01	21390289.0	21306261	21474317	886	4757
lg01	21573488.5	21474318	21672659	934	5019
lg01	21758523.0	21672660	21844386	934	5298
lg01	22041576.5	21844387	22238766	955	5944
lg01	22320330.5	22238767	22401894	1005	4847
lg01	22489851.5	22401895	22577808	815	4637
lg01	22735480.5	22577809	22893152	761	4758
lg01	23022899.5	22893153	23152646	1187	5179
lg01	23362367.0	23152647	23572087	1091	4994
lg01	24096268.5	23572088	24620449	1267	5219
lg01	25091637.5	24620450	25562825	1356	5422
lg01	25700936.0	25562826	25839046	1689	5994
lg01	26114727.5	25839047	26390408	901	5803
lg01	26613033.0	26390409	26835657	643	5821
lg01	27035125.0	26835658	27234592	541	6067
lg01	27493770.0	27234593	27752947	431	5424
lg02	244398.0	29292	459504	178	7181
lg02	579190.0	459505	698875	221	8352
lg02	939562.0	698876	1180248	164	7463
lg02	1506913.5	1180249	1833578	384	6185
lg02	2089475.0	1833579	2345371	313	7131
lg02	2449258.5	2345372	2553145	395	6322
lg02	2810133.5	2553146	3067121	400	6581
lg02	3187367.5	3067122	3307613	362	5496
lg02	3502286.0	3307614	3696958	246	6257
lg02	3984297.0	3696959	4271635	468	5342
lg02	4357918.0	4271636	4444200	289	4868
lg02	4662599.0	4444201	4880997	452	5010
lg02	5120664.5	4880998	5360331	364	5297
lg02	5490508.5	5360332	5620685	358	4984
lg02	5715752.5	5620686	5810819	239	4717
lg02	5920774.5	5810820	6030729	155	4830
lg02	6186169.5	6030730	6341609	101	4751
lg02	6588550.0	6341610	6835490	149	4505
lg02	6900172.0	6835491	6964853	159	3987
lg02	7151793.0	6964854	7338732	155	4466
lg02	7456816.5	7338733	7574900	164	4209
lg02	7673342.0	7574901	7771783	125	4510
lg02	7852422.0	7771784	7933060	130	3766
lg02	8058395.0	7933061	8183729	98	4395
lg02	8270428.0	8183730	8357126	216	4497
lg02	8434594.5	8357127	8512062	297	4199
lg02	8595295.5	8512063	8678528	210	4152
lg02	8759586.5	8678529	8840644	250	4533
lg02	8933249.5	8840645	9025854	268	4577
lg02	9416649.0	9025855	9807443	186	4463
lg02	9912697.0	9807444	10017950	197	5292
lg02	10516213.0	10017951	11014475	341	4670
lg02	11087823.0	11014476	11161170	281	4620
lg02	11255343.5	11161171	11349516	280	4387
lg02	11494342.5	11349517	11639168	199	4702
lg02	11720713.0	11639169	11802257	280	4395
lg02	11887049.0	11802258	11971840	356	4452
lg02	12172521.5	11971841	12373202	256	4907
lg02	12466217.0	12373203	12559231	238	4753
lg02	12665450.5	12559232	12771669	364	4824
lg02	13030150.5	12771670	13288631	454	4392
lg02	13376786.0	13288632	13464940	383	4520
lg02	13536883.5	13464941	13608826	293	3982
lg02	13678014.0	13608827	13747201	187	4274
lg02	13819145.5	13747202	13891089	312	3860
lg02	13955227.5	13891090	14019365	192	4032
lg02	14120272.5	14019366	14221179	214	3874
lg02	14296445.0	14221180	14371710	250	4528
lg02	14467701.0	14371711	14563691	186	4142
lg02	14685377.5	14563692	14807063	365	4196
lg02	14897031.5	14807064	14986999	244	4802
lg02	15128064.0	14987000	15269128	190	3980
lg02	15337081.0	15269129	15405033	177	3905
lg02	15604896.0	15405034	15804758	287	4537
lg02	15888978.5	15804759	15973198	248	4735
lg02	16049174.5	15973199	16125150	216	5001
lg02	16374545.5	16125151	16623940	166	4649
lg02	16808683.5	16623941	16993426	313	4976
lg02	17110653.0	16993427	17227879	317	4008
lg02	17355625.0	17227880	17483370	336	4607
lg02	17582049.5	17483371	17680728	205	5156
lg02	17808685.5	17680729	17936642	313	4926
lg02	18013640.0	17936643	18090637	206	4606
lg02	18171818.0	18090638	18252998	332	4943
lg02	18486386.5	18252999	18719774	670	4607
lg02	18807918.0	18719775	18896061	967	4851
lg02	19089214.5	18896062	19282367	1133	5074
lg02	19373898.0	19282368	19465428	1046	5042
lg02	19679796.5	19465429	19894164	984	4809
lg02	20018411.0	19894165	20142657	1188	5346
lg02	20232107.5	20142658	20321557	1059	5463
lg02	20400817.5	20321558	20480077	940	5752
lg02	20577869.0	20480078	20675660	1059	5859
lg02	20920924.5	20675661	21166188	1085	5874
lg02	21270387.5	21166189	21374586	929	5444
lg02	21539899.0	21374587	21705211	1061	5376
lg02	21876608.0	21705212	22048004	1112	5745
lg02	22402148.5	22048005	22756292	380	5713
lg02	22943415.5	22756293	23130538	371	6595
lg02	23486239.5	23130539	23841940	917	5601
lg07	1858539.0	192923	3524155	140	5728
lg07	4601826.0	3524156	5679496	293	6417
lg07	5996748.5	5679497	6314000	234	5526
lg07	6453385.5	6314001	6592770	243	4629
lg07	6673508.0	6592771	6754245	315	4264
lg07	6868108.0	6754246	6981970	273	5009
lg07	7115800.5	6981971	7249630	344	4993
lg07	7327912.0	7249631	7406193	223	5082
lg07	7503462.0	7406194	7600730	390	5327
lg07	7700312.5	7600731	7799894	274	4733
lg07	7923147.0	7799895	8046399	517	5488
lg07	8154126.5	8046400	8261853	397	5197
lg07	8376855.0	8261854	8491856	345	5120
lg07	8592579.5	8491857	8693302	381	4906
lg07	8783943.5	8693303	8874584	221	4732
lg07	8963249.5	8874585	9051914	308	4904
lg07	9163426.0	9051915	9274937	145	4420
lg07	9353244.0	9274938	9431550	209	4716
lg07	9514159.0	9431551	9596767	235	4209
lg07	9689609.5	9596768	9782451	338	4877
lg07	9865169.0	9782452	9947886	307	4643
lg07	10027857.5	9947887	10107828	293	4526
lg07	10200322.5	10107829	10292816	545	4716
lg07	10373093.5	10292817	10453370	319	4164
lg07	10547788.5	10453371	10642206	206	4524
lg07	10709822.5	10642207	10777438	199	3820
lg07	10864048.0	10777439	10950657	186	3930
lg07	11025556.5	10950658	11100455	243	4377
lg07	11194683.5	11100456	11288911	264	5104
lg07	11366440.0	11288912	11443968	287	4303
lg07	11643699.0	11443969	11843429	305	4902
lg07	11920414.5	11843430	11997399	319	4498
lg07	12091433.5	11997400	12185467	423	4755
lg07	12307741.0	12185468	12430014	384	4871
lg07	12754674.0	12430015	13079333	262	4652
lg07	13199462.0	13079334	13319590	255	4406
lg07	13390092.0	13319591	13460593	156	4198
lg07	13773329.0	13460594	14086064	495	4895
lg07	14173976.5	14086065	14261888	950	4836
lg07	14356777.0	14261889	14451665	924	4943
lg07	14531300.0	14451666	14610934	898	4688
lg07	14721439.0	14610935	14831943	791	4660
lg07	14910567.5	14831944	14989191	849	4425
lg07	15058518.5	14989192	15127845	794	4379
lg07	15213711.0	15127846	15299576	896	4626
lg07	15376155.5	15299577	15452734	810	4323
lg07	15525812.5	15452735	15598890	715	4402
lg07	15668642.0	15598891	15738393	816	4096
lg07	15808612.5	15738394	15878831	664	3745
lg07	15959808.0	15878853	16040763	897	4057
lg07	16112614.5	16040764	16184465	647	3961
lg07	16247671.5	16184466	16310877	718	3571
lg07	16460071.5	16310878	16609265	815	4502
lg07	16679228.0	16609266	16749190	814	3754
lg07	16812656.5	16749191	16876122	647	3482
lg07	16938044.5	16876123	16999966	623	3472
lg07	17076263.5	16999967	17152560	530	3561
lg07	17221735.0	17152561	17290909	784	3499
lg07	17359091.5	17290910	17427273	754	3696
lg07	17499569.5	17427274	17571865	872	4063
lg07	17643392.5	17571866	17714919	783	3952
lg07	17775814.0	17714920	17836708	617	3696
lg07	17899198.0	17836709	17961687	687	4042
lg07	18031664.5	17961688	18101641	739	4112
lg07	18164676.5	18101642	18227711	727	3793
lg07	18294844.0	18227712	18361976	634	3959
lg07	18429269.0	18361977	18496561	758	4140
lg07	18572191.0	18496562	18647820	955	4490
lg07	18720628.0	18647821	18793435	929	4287
lg07	18867218.0	18793436	18941000	719	4149
lg07	19007893.5	18941001	19074786	739	4075
lg07	19142634.0	19074787	19210481	822	4133
lg07	19280316.0	19210482	19350150	733	4020
lg07	19417996.5	19350151	19485842	669	3829
lg07	19553987.5	19485843	19622132	670	4027
lg07	19698981.5	19622133	19775830	642	4140
lg07	19849999.0	19775831	19924167	596	3406
lg07	19992842.0	19924168	20061516	486	3389
lg07	20130502.5	20061517	20199488	629	3818
lg07	20271242.5	20199489	20342996	728	3902
lg07	20412418.0	20342997	20481839	888	4159
lg07	20551038.0	20481840	20620236	818	4067
lg07	20687110.5	20620237	20753984	715	3746
lg07	20840851.0	20754010	20927692	808	4323
lg07	21002155.0	20927693	21076617	746	4461
lg07	21185535.5	21076618	21294453	783	4382
lg07	21383424.5	21294454	21472395	741	4491
lg07	21592170.5	21472396	21711945	888	4312
lg07	21798300.5	21711946	21884655	1014	4458
lg07	21972155.5	21884656	22059655	790	4502
lg07	22182338.0	22059656	22305020	754	4648
lg07	22388011.0	22305021	22471001	681	4818
lg07	22800440.5	22471002	23129879	675	4381
lg07	23485725.0	23129880	23841570	245	4873
lg07	23921226.5	23841571	24000882	178	5049
lg07	24131896.5	24000883	24262910	433	4994
lg07	24345354.5	24262911	24427798	352	5450
lg07	24520740.5	24427799	24613682	495	5096
lg07	24698465.0	24613683	24783247	471	6048
lg07	24977108.5	24783248	25170969	353	5023
lg07	25250826.5	25170970	25330683	404	4794
lg07	25420167.0	25330684	25509650	507	4795
lg07	25640993.0	25509651	25772335	543	5589
lg07	25882211.0	25772336	25992086	515	5555
lg07	26140365.5	25992087	26288644	570	5642
lg07	26469918.5	26288645	26651192	348	5795
lg07	26908180.5	26651193	27165168	393	5638
lg07	27293175.0	27165169	27421181	600	4851
lg07	27541325.0	27421182	27661468	355	4985
lg07	27783465.0	27661469	27905461	487	5322
lg07	28054843.5	27905462	28204225	319	5292
lg07	28398320.5	28204226	28592415	439	5644
lg07	28757860.5	28592416	28923305	582	6147
lg07	29248773.0	28923306	29574240	264	6152
lg07	29701063.0	29574241	29827885	472	6217
lg07	30030606.5	29827886	30233327	339	5446
lg07	30315010.0	30233328	30396692	270	5452
lg07	30811077.5	30396693	31225462	394	5936
lg12	296294.0	33024	559564	276	5661
lg12	1171733.5	559565	1783902	158	4101
lg12	1966793.5	1783903	2149684	253	4577
lg12	2255573.0	2149685	2361461	207	4595
lg12	2450706.0	2361462	2539950	310	4150
lg12	2631086.5	2539951	2722222	351	3843
lg12	2835548.5	2722223	2948874	279	4261
lg12	3019986.0	2948875	3091097	274	4086
lg12	3285431.5	3091098	3479765	206	4146
lg12	3604090.5	3479766	3728415	347	4679
lg12	3807718.5	3728416	3887021	299	4070
lg12	4010352.5	3887022	4133683	532	5236
lg12	4208603.0	4133684	4283522	397	3951
lg12	4349624.5	4283523	4415726	297	4304
lg12	4532447.5	4415727	4649168	435	4226
lg12	4742023.5	4649169	4834878	382	4150
lg12	4914023.5	4834879	4993168	559	4358
lg12	5089668.0	4993169	5186167	530	4279
lg12	5259237.0	5186168	5332306	440	3535
lg12	5402760.5	5332307	5473214	532	4936
lg12	5544646.5	5473215	5616078	469	4715
lg12	5684427.0	5616079	5752775	404	4732
lg12	6051309.0	5752776	6349842	609	4743
lg12	6451283.5	6349843	6552724	535	5592
lg12	6638808.5	6552725	6724892	360	4857
lg12	6793844.0	6724893	6862795	467	4412
lg12	6960462.5	6862796	7058129	551	4371
lg12	7119343.0	7058130	7180556	395	3477
lg12	7253998.0	7180557	7327439	460	3733
lg12	7409611.5	7327440	7491783	616	4331
lg12	7566950.5	7491784	7642117	352	4772
lg12	7709749.5	7642118	7777381	545	4726
lg12	7859688.0	7777382	7941994	417	4916
lg12	8049354.0	7941995	8156713	485	4911
lg12	8229358.0	8156714	8302002	466	4996
lg12	8383177.0	8302003	8464351	254	5308
lg12	8547106.0	8464352	8629860	538	5362
lg12	8773159.5	8629861	8916458	718	5054
lg12	8984764.0	8916459	9053069	398	4298
lg12	9144502.0	9053070	9235934	463	5175
lg12	9367026.5	9235935	9498118	722	4931
lg12	9585207.5	9498119	9672296	394	4978
lg12	9765543.0	9672297	9858789	605	5339
lg12	9957387.5	9858815	10055960	409	4345
lg12	10147110.5	10055961	10238260	732	5082
lg12	10370023.0	10238261	10501785	605	5205
lg12	10716985.0	10501786	10932184	755	5686
lg12	11107033.5	10932185	11281882	683	5416
lg12	11382214.0	11281883	11482545	817	5630
lg12	11568965.0	11482546	11655384	464	5461
lg12	11811004.5	11655385	11966624	627	6218
lg12	12058014.5	11966625	12149404	754	5785
lg12	12247210.0	12149405	12345015	463	4482
lg12	12485696.5	12345016	12626377	623	5493
lg12	12770539.5	12626378	12914701	641	5991
lg12	13490967.5	12914707	14067228	335	5012
lg12	14552490.0	14067229	15037751	79	4290
lg12	15494854.5	15037752	15951957	106	4836
lg12	16305616.0	15951958	16659274	83	4301
lg12	16737202.5	16659275	16815130	124	4500
lg12	16890590.5	16815131	16966050	140	4842
lg12	17207235.0	16966051	17448419	227	4808
lg12	17552669.5	17448420	17656919	199	4749
lg12	17732624.5	17656920	17808329	195	4875
lg12	17880644.5	17808330	17952959	264	4578
lg12	18048896.0	17952960	18144832	269	4508
lg12	18211709.5	18144833	18278586	327	4854
lg12	18351232.5	18278587	18423878	196	4761
lg12	18504147.0	18423879	18584415	203	4734
lg12	18725617.5	18584416	18866819	278	4847
lg12	19043345.0	18866820	19219870	334	4518
lg12	19299953.5	19219871	19380036	322	4557
lg12	19475187.0	19380037	19570337	324	4520
lg12	19682643.5	19570338	19794949	235	4498
lg12	19904144.5	19794950	20013339	270	4004
lg12	20143985.0	20013340	20274630	257	4162
lg12	20350381.5	20274631	20426132	210	4296
lg12	20538324.5	20426133	20650516	256	4749
lg12	20749285.0	20650517	20848053	187	3847
lg12	20929410.0	20848054	21010766	242	3594
lg12	21159057.5	21010767	21307348	276	4068
lg12	21390220.0	21307349	21473091	413	4696
lg12	21567601.0	21473092	21662110	285	4506
lg12	21745745.5	21662111	21829380	384	4945
lg12	21929383.5	21829381	22029386	292	4902
lg12	22149919.0	22029387	22270451	415	4865
lg12	22354377.5	22270452	22438303	375	4969
lg12	22518816.5	22438304	22599329	393	5171
lg12	22714238.5	22599330	22829147	237	4922
lg12	22980331.0	22829148	23131514	381	4920
lg12	23274020.5	23131515	23416526	283	4980
lg12	23671266.0	23416527	23926005	439	5261
lg12	24002919.0	23926006	24079832	264	5881
lg12	24271928.5	24079833	24464024	358	5280
lg12	24600708.0	24464025	24737391	505	5839
lg12	24854769.5	24737392	24972147	502	5570
lg12	25166000.0	24972148	25359852	379	6013
lg12	25481594.5	25359853	25603336	385	5857
lg12	25792316.0	25603337	25981295	376	5518
lg12	26131027.0	25981296	26280758	279	6901
lg12	26433137.0	26280759	26585515	418	6745
lg12	26734376.5	26585516	26883237	137	6046
lg12	26993723.0	26883238	27104208	257	5547
### Linkage per SNP (a)
lg	position	linkage
lg01	9064741	0
lg01	9068348	32484
lg01	9068405	49382
lg01	9069727	52164
lg01	9070396	30810
lg01	9070654	29262
lg01	9071445	45536
lg01	9072325	20361
lg01	9072806	24338
lg01	9073365	20439
lg01	9073508	20868
lg01	9073604	21348
lg01	9073673	21831
lg01	9074243	32856
lg01	9076675	2170
lg01	9076676	2169
lg01	9090211	11054
lg01	9090419	10014
lg01	9091031	8178
lg01	9092075	7134
lg01	9092321	7380
lg01	9092389	7584
lg01	9099079	1098
lg01	9099116	1024
lg01	9099574	1024
lg01	9106281	200
lg01	9106341	80
lg01	9106350	80
lg01	9110760	846
lg01	9110761	844
lg01	9110785	1886
lg01	9111144	795
lg01	9111468	795
lg01	9114741	52585524
lg01	9117557	57363059
lg01	9117702	37938212
lg01	9117947	57141564
lg01	9118068	56534514
lg01	9118144	582328
lg01	9118337	56606780
lg01	9118367	56684822
lg01	9118878	56906270
lg01	9119003	58087663
lg01	9119955	7683
lg01	9119973	517026
lg01	9120169	59691621
lg01	9121268	57853639
lg01	9123100	3191
lg01	9123568	60527514
lg01	9123593	61636852
lg01	9125474	59873157
lg01	9125827	7156
lg01	9126270	59893614
lg01	9126557	60172203
lg01	9126832	59263563
lg01	9126967	60222330
lg01	9127044	60262332
lg01	9127451	59785820
lg01	9127536	60290687
lg01	9127539	60289256
lg01	9130902	59373672
lg01	9130916	62063743
lg01	9131156	58499241
lg01	9131177	59408649
lg01	9131206	59272387
lg01	9131328	60177646
lg01	9131352	59965555
lg01	9131532	60137719
lg01	9132834	63096518
lg01	9132948	21021
lg01	9133116	65047690
lg01	9133162	64859892
lg01	9133307	65346176
lg01	9133525	63584618
lg01	9133599	64531742
lg01	9133609	63884069
lg01	9133619	64119259
lg01	9133653	64075577
lg01	9133673	64466213
lg01	9133675	64465279
lg01	9133876	65036932
lg01	9134007	5436
lg01	9134063	5380
lg01	9134115	65784396
lg01	9134129	65666798
lg01	9134178	65673188
lg01	9134212	66260563
lg01	9134213	66317857
lg01	9134288	1128
lg01	9135054	65931842
lg01	9135066	2466
lg01	9135098	2434
lg01	9135130	2466
lg01	9135140	66546607
lg01	9135333	66406558
lg01	9135385	66559181
lg01	9135456	66908770
lg01	9135466	66921894
lg01	9135744	66362052
lg01	9135855	66024043
lg01	9135877	31591
lg01	9135979	67516698
lg01	9136805	66218215
lg01	9136841	66599356
lg01	9136931	66392683
lg01	9136985	66647578
lg01	9137025	66804628
lg01	9137035	66960937
lg01	9137191	66969205
lg01	9137235	67706495
lg01	9137356	120476
lg01	9137359	66222513
lg01	9137362	66279666
lg01	9137414	65740842
lg01	9137749	66425148
lg01	9137774	15354
lg01	9137945	67008989
lg01	9138038	3304
lg01	9138118	66482483
lg01	9138163	66137528
lg01	9138394	12254
lg01	9138409	2963
lg01	9138410	2961
lg01	9138559	11759
lg01	9139290	48897689
lg01	9139376	11114
lg01	9139377	2961
lg01	9139387	53423339
lg01	9139453	1889
lg01	9139873	13577
lg01	9139947	66617039
lg01	9140099	15159
lg01	9140248	59131892
lg01	9142866	68591248
lg01	9142913	68336980
lg01	9142927	68678368
lg01	9143002	68342422
lg01	9143035	69082950
lg01	9143109	308
lg01	9143135	68818334
lg01	9143245	69729652
lg01	9143284	69694670
lg01	9143429	69674315
lg01	9143460	69936344
lg01	9143484	69830296
lg01	9143730	69381256
lg01	9143742	69526215
lg01	9144108	71051320
lg01	9144336	69388519
lg01	9144609	69007156
lg01	9145038	837
lg01	9145060	68746701
lg01	9145141	69446579
lg01	9145252	69656268
lg01	9145341	534
lg01	9145505	70339410
lg01	9146469	69236979
lg01	9146507	68836646
lg01	9146508	68755365
lg01	9146538	69047852
lg01	9146955	68882997
lg01	9147477	68975075
lg01	9147478	68974684
lg01	9147535	69225019
lg01	9147656	46576485
lg01	9147966	69914770
lg01	9148049	70049236
lg01	9148079	70409580
lg01	9148083	70132894
lg01	9148097	70215302
lg01	9148207	70981489
lg01	9148315	70946085
lg01	9148498	71895244
lg01	9148511	71982008
lg01	9149791	27948855
lg01	9150598	76493138
lg01	9150680	76435156
lg01	9150750	76920519
lg01	9150813	76779938
lg01	9150835	67337309
lg01	9150871	76010550
lg01	9150904	49216630
lg01	9150919	76643873
lg01	9150944	76472038
lg01	9151065	64845886
lg01	9151649	77412323
lg01	9151826	77484637
lg01	9152002	77151816
lg01	9152181	77039983
lg01	9152493	79355308
lg01	9152592	51503654
lg01	9152639	79479485
lg01	9152777	79531305
lg01	9152783	79133912
lg01	9152791	79462646
lg01	9152958	79649311
lg01	9153045	79807426
lg01	9153062	78664742
lg01	9153156	79754302
lg01	9153206	23878877
lg01	9153213	79642018
lg01	9153296	79673823
lg01	9153540	79178501
lg01	9153656	79093236
lg01	9153987	3699468
lg01	9154278	4001105
lg01	9154355	79833084
lg01	9155473	80521178
lg01	9155862	80282747
lg01	9156191	82283671
lg01	9156280	1
lg01	9157163	82447860
lg01	9157186	82136553
lg01	9157481	36949
lg01	9157890	82987199
lg01	9157891	82986832
lg01	9157894	1328
lg01	9158046	82432535
lg01	9158069	330423
lg01	9158231	991
lg01	9158396	41263
lg01	9158481	82739950
lg01	9159927	84229976
lg01	9160095	84026887
lg01	9160135	84748140
lg01	9161157	84800874
lg01	9161381	222
lg01	9161396	207
lg01	9161604	85325185
lg01	9161605	84906357
lg01	9163217	87073961
lg01	9163262	1429
lg01	9163295	7473
lg01	9164032	85795813
lg01	9164156	86229914
lg01	9164219	86612506
lg01	9164741	0
lg01	26142489	0
lg01	26144221	23198702
lg01	26144561	7084
lg01	26144562	7083
lg01	26151582	23640540
lg01	26163042	20781441
lg01	26163091	16437865
lg01	26163212	20986360
lg01	26169638	21119275
lg01	26169685	20807172
lg01	26175942	17820001
lg01	26191673	18704700
lg01	26191890	18521793
lg01	26192089	18748778
lg01	26192386	18814704
lg01	26210211	95
lg01	26213260	54
lg01	26213271	17
lg01	26214992	59
lg01	26215035	43
lg01	26215079	51
lg01	26215954	408
lg01	26216054	308
lg01	26218069	37
lg01	26218106	89
lg01	26218158	76
lg01	26218162	16
lg01	26218166	16
lg01	26219349	375
lg01	26220167	2
lg01	26221350	7
lg01	26221376	8
lg01	26221378	6
lg01	26221394	3
lg01	26228985	18
lg01	26230044	1144
lg01	26230960	11561
lg01	26230970	2023
lg01	26231529	5302
lg01	26231673	2706
lg01	26231674	3997
lg01	26231685	2622
lg01	26231688	2097
lg01	26231770	3325
lg01	26231771	3320
lg01	26231787	3272
lg01	26231802	3257
lg01	26231973	2530
lg01	26231990	2755
lg01	26232001	3456
lg01	26232023	3522
lg01	26232059	3702
lg01	26232092	1731
lg01	26232094	3947
lg01	26232198	1267
lg01	26232219	2260
lg01	26232267	5504
lg01	26233841	429
lg01	26240570	29967
lg01	26242455	3852
lg01	26242489	0
lg02	18439307	0
lg02	18441911	1005
lg02	18446018	329
lg02	18446347	503
lg02	18448510	2680
lg02	18449919	2089
lg02	18450367	2626
lg02	18450737	1271
lg02	18455888	3
lg02	18458048	15
lg02	18459853	701
lg02	18459984	439
lg02	18460079	439
lg02	18461896	508
lg02	18462391	13
lg02	18464210	1259
lg02	18469430	2121
lg02	18474741	4601
lg02	18489307	41915538
lg02	18489668	42519745
lg02	18490526	41468106
lg02	18492996	6
lg02	18494027	59090
lg02	18494781	42272070
lg02	18494922	42164970
lg02	18494987	41688618
lg02	18495159	40525684
lg02	18495666	42275628
lg02	18496288	42686761
lg02	18496449	43078896
lg02	18496564	43453800
lg02	18496584	43632740
lg02	18496916	6632
lg02	18497193	44218525
lg02	18497386	23809
lg02	18497398	44382350
lg02	18497538	44592057
lg02	18497544	48539
lg02	18497622	44747881
lg02	18497703	44660123
lg02	18499579	46624284
lg02	18500092	45991
lg02	18500141	46552040
lg02	18500403	46330684
lg02	18501159	46011769
lg02	18501522	45639870
lg02	18501892	45603657
lg02	18502228	46283804
lg02	18502247	46647563
lg02	18502290	46631309
lg02	18502554	46532045
lg02	18502599	46465381
lg02	18502611	46510751
lg02	18502813	46315631
lg02	18502898	46354897
lg02	18502954	46584376
lg02	18503121	46893369
lg02	18503406	46789344
lg02	18503438	46657973
lg02	18503495	46687287
lg02	18503636	46796244
lg02	18504638	46348818
lg02	18504642	46347398
lg02	18504787	46227641
lg02	18504976	46043274
lg02	18504990	46224988
lg02	18505139	46105065
lg02	18505663	45933985
lg02	18505823	45937625
lg02	18505849	45861249
lg02	18506229	45897104
lg02	18506853	45523145
lg02	18507020	45533706
lg02	18507237	45461445
lg02	18507269	45450853
lg02	18507327	45365739
lg02	18507406	45632617
lg02	18507536	45297865
lg02	18510361	45086794
lg02	18510367	45021240
lg02	18513903	44308301
lg02	18514181	44286591
lg02	18515152	43500235
lg02	18515213	43481264
lg02	18515389	1106
lg02	18515413	1289
lg02	18515809	43283424
lg02	18516344	43401869
lg02	18516428	43299778
lg02	18516497	42896309
lg02	18516700	43068940
lg02	18516961	43331830
lg02	18517003	43101803
lg02	18517012	2238
lg02	18517175	43050326
lg02	18517192	42983667
lg02	18517238	43248790
lg02	18517514	42806788
lg02	18518586	43365658
lg02	18518655	42228210
lg02	18518675	42725979
lg02	18518747	64646
lg02	18518755	42679164
lg02	18518809	42545526
lg02	18518850	42441093
lg02	18519549	42549695
lg02	18519593	42591991
lg02	18519716	42715409
lg02	18520146	42759779
lg02	18520611	42622559
lg02	18520804	42622820
lg02	18520891	42004528
lg02	18521195	24354
lg02	18522083	134
lg02	18522339	2999886
lg02	18522659	42477168
lg02	18522665	42475572
lg02	18522967	5530
lg02	18523034	42531586
lg02	18523317	42145917
lg02	18523511	42047833
lg02	18523759	42147478
lg02	18525413	1
lg02	18525540	42423704
lg02	18526042	40096337
lg02	18526147	41603409
lg02	18526560	39906353
lg02	18528497	50192
lg02	18528532	39755860
lg02	18528578	41421046
lg02	18529134	39304987
lg02	18530695	41277196
lg02	18532249	39187577
lg02	18533219	40398556
lg02	18533231	40417000
lg02	18533381	40553243
lg02	18533399	40493746
lg02	18533678	76110
lg02	18533760	39648840
lg02	18533816	40273211
lg02	18535895	39690351
lg02	18536597	40053950
lg02	18537049	40093872
lg02	18537528	9640
lg02	18537558	37349033
lg02	18537618	39990689
lg02	18537643	39967763
lg02	18537703	39884726
lg02	18538409	40014880
lg02	18538415	39638623
lg02	18538420	39799843
lg02	18538879	39325538
lg02	18538951	39596179
lg02	18539045	51415
lg02	18539307	0
lg02	24000282	0
lg02	24000283	5035
lg02	24000416	31496818
lg02	24000450	31444625
lg02	24000728	32177244
lg02	24001005	31728746
lg02	24001024	31981701
lg02	24001092	31776542
lg02	24001123	31680329
lg02	24001146	31692308
lg02	24001207	31778706
lg02	24001248	31969311
lg02	24001266	31849962
lg02	24001290	31623803
lg02	24001396	31771052
lg02	24001491	32045426
lg02	24002043	30765153
lg02	24002424	31472078
lg02	24002800	2518
lg02	24003117	22389254
lg02	24003146	31685983
lg02	24005417	844733
lg02	24005505	31837952
lg02	24008008	758429
lg02	24008079	3501
lg02	24008174	27705301
lg02	24008222	28194739
lg02	24008416	32230840
lg02	24010814	696373
lg02	24011159	31744436
lg02	24011448	1907
lg02	24011638	5979496
lg02	24011640	6409720
lg02	24014474	31506752
lg02	24015740	7
lg02	24015741	6
lg02	24022042	19165206
lg02	24023213	3284919
lg02	24023269	2454
lg02	24023340	2523494
lg02	24023344	2095227
lg02	24028565	201
lg02	24029053	27749085
lg02	24029162	27914076
lg02	24029165	27914727
lg02	24029317	27700542
lg02	24029366	27958633
lg02	24032851	26200079
lg02	24034286	25
lg02	24039824	8
lg02	24040894	27106383
lg02	24040956	23844031
lg02	24042132	2026
lg02	24042776	1382
lg02	24042848	19796110
lg02	24042893	19629257
lg02	24042906	19747305
lg02	24042919	18923346
lg02	24043028	20838342
lg02	24043039	27951795
lg02	24045935	1187547
lg02	24048589	478
lg02	24048644	423
lg02	24048650	1667150
lg02	24048705	300
lg02	24048966	40
lg02	24048969	37
lg02	24050060	4
lg02	24050268	6728245
lg02	24050277	8965955
lg02	24050282	8089303
lg02	24050305	94352
lg02	24050314	52499
lg02	24052246	68
lg02	24100282	0
lg07	13556502	0
lg07	13563519	856
lg07	13568523	11
lg07	13578682	88
lg07	13578705	65
lg07	13589565	26
lg07	13605234	1
lg07	13606502	31839336
lg07	13607533	26389600
lg07	13608332	64207485
lg07	13610262	3621
lg07	13610591	65480661
lg07	13613069	62997842
lg07	13613142	63392812
lg07	13613515	5894
lg07	13613664	64010863
lg07	13613883	293959
lg07	13614664	64015543
lg07	13614906	63936074
lg07	13615109	64859268
lg07	13615127	4282
lg07	13616808	53070340
lg07	13617328	62063446
lg07	13617797	22950
lg07	13619006	2183
lg07	13619018	1497997
lg07	13620120	60441385
lg07	13620185	21811785
lg07	13620196	61089373
lg07	13620205	15517143
lg07	13620276	60591411
lg07	13620670	60365537
lg07	13621024	60526347
lg07	13623537	1947511
lg07	13625755	8040
lg07	13625791	57069498
lg07	13626193	61555830
lg07	13626367	61624099
lg07	13626462	61837190
lg07	13626512	61548120
lg07	13626741	61734575
lg07	13626814	62071375
lg07	13626909	61736038
lg07	13627993	61146161
lg07	13628090	10671
lg07	13628306	61299438
lg07	13628334	61003589
lg07	13628508	61557079
lg07	13628870	60947120
lg07	13629373	60977981
lg07	13629379	60975239
lg07	13629705	5014
lg07	13629856	61364434
lg07	13630040	5014
lg07	13630517	4679
lg07	13632034	60729704
lg07	13633795	60135138
lg07	13634070	60307329
lg07	13634242	60608538
lg07	13634333	60484569
lg07	13634366	2886332
lg07	13634713	60477481
lg07	13634726	59889731
lg07	13634730	59872247
lg07	13634862	59429670
lg07	13635055	59294646
lg07	13635108	83073
lg07	13635133	60452703
lg07	13635374	58159934
lg07	13636187	52860018
lg07	13636460	56995344
lg07	13636819	56874048
lg07	13637886	58252231
lg07	13638336	62642091
lg07	13638544	62891419
lg07	13638684	62864446
lg07	13638932	63335008
lg07	13639234	59937689
lg07	13639251	300420
lg07	13639680	63141376
lg07	13640106	62745890
lg07	13640444	60558719
lg07	13640456	63492530
lg07	13640640	62717209
lg07	13640830	63448462
lg07	13640890	63892943
lg07	13641065	64669429
lg07	13641805	64345942
lg07	13642104	64928509
lg07	13642107	64927216
lg07	13642831	64516392
lg07	13642878	64270750
lg07	13646325	66787114
lg07	13646336	66622442
lg07	13646538	65114767
lg07	13646573	66847475
lg07	13646610	66831417
lg07	13647426	2131
lg07	13647470	64677045
lg07	13647610	67318705
lg07	13647912	66796738
lg07	13647916	64568676
lg07	13647938	67142919
lg07	13649074	68039484
lg07	13649075	68039051
lg07	13649151	68498574
lg07	13649644	67780799
lg07	13649733	67700952
lg07	13649764	67581141
lg07	13650367	67743963
lg07	13650553	67635681
lg07	13650606	67642500
lg07	13656502	0
lg07	22966726	0
lg07	22966994	57697067
lg07	22967148	57839741
lg07	22967221	58230715
lg07	22967226	57287526
lg07	22967453	135
lg07	22967515	73
lg07	22968045	57684650
lg07	22968160	192
lg07	22968291	58004219
lg07	22968298	20498
lg07	22968333	56589214
lg07	22968403	20110059
lg07	22968684	24929317
lg07	22968685	24929470
lg07	22969962	10205
lg07	22970660	58259581
lg07	22970673	14795
lg07	22970778	832
lg07	22970782	12615
lg07	22970854	4151
lg07	22970964	57594963
lg07	22971024	58862949
lg07	22971077	58416822
lg07	22971124	55625201
lg07	22971543	5046
lg07	22972002	3261
lg07	22972218	2787
lg07	22972239	57922554
lg07	22972309	13609
lg07	22972531	13165
lg07	22972750	58232425
lg07	22972809	57897522
lg07	22972930	13165
lg07	22973382	52964259
lg07	22975263	17345
lg07	22975598	56854311
lg07	22975998	54257255
lg07	22976991	55771824
lg07	22977884	15971
lg07	22978461	40559609
lg07	22978492	53936870
lg07	22978637	16
lg07	22979249	54540592
lg07	22979252	436
lg07	22979259	47010278
lg07	22979311	53818671
lg07	22979688	1321
lg07	22982206	54508903
lg07	22983286	54046645
lg07	22984531	53570584
lg07	22984875	55144502
lg07	22985898	54630463
lg07	22985949	54579877
lg07	22985959	54345451
lg07	22985967	54519602
lg07	22986711	55830805
lg07	22989468	54932062
lg07	22989925	49382322
lg07	22990028	51563474
lg07	22990048	53431691
lg07	22991862	54464145
lg07	22992023	54822453
lg07	22992030	54801381
lg07	22992054	54946477
lg07	22992135	54269771
lg07	22992140	54271606
lg07	22992279	54148494
lg07	22992288	52688261
lg07	22992681	52950083
lg07	22992690	53139550
lg07	22992798	54617918
lg07	22992948	54809141
lg07	22993004	54855134
lg07	22993042	55355294
lg07	22993048	47784637
lg07	22993061	55450260
lg07	22993133	54051021
lg07	22993166	54498198
lg07	22993182	54122414
lg07	22993205	54209654
lg07	22993262	54068127
lg07	22993439	55338781
lg07	22993620	53967957
lg07	22993767	54506922
lg07	22994127	54204037
lg07	22994219	54775149
lg07	22994410	54452387
lg07	22994425	452
lg07	22994576	54547589
lg07	22994588	54793817
lg07	22994696	34859420
lg07	22994914	55508708
lg07	22994977	54705448
lg07	22995026	54659128
lg07	22995031	54908266
lg07	22995410	54785106
lg07	22995478	54605270
lg07	22995489	54582881
lg07	22995549	54439145
lg07	22995660	54421744
lg07	22995812	54969658
lg07	22995824	54570429
lg07	22995889	54239831
lg07	22995933	54248879
lg07	22995980	54365574
lg07	22996151	48690303
lg07	22996512	54009471
lg07	22996618	54066156
lg07	22996934	55712415
lg07	22997876	55900593
lg07	22997895	54890262
lg07	22997915	55117379
lg07	22997981	52828014
lg07	22998035	54087690
lg07	22998211	55408992
lg07	22999153	54667344
lg07	22999201	55150573
lg07	23002227	56366654
lg07	23016479	947
lg07	23016726	41335869
lg07	23016895	531
lg07	23017075	125
lg07	23017131	69
lg07	23020968	157
lg07	23023925	13
lg07	23033791	5098
lg07	23034184	5
lg07	23034185	4
lg07	23035284	35
lg07	23036322	2730
lg07	23036358	2730
lg07	23051585	7
lg07	23063086	19
lg07	23063087	18
lg07	23066726	0
lg12	539105	0
lg12	552712	705
lg12	555982	873
lg12	560770	723
lg12	580441	12425
lg12	583539	4457
lg12	583661	993
lg12	583664	990
lg12	583905	7094
lg12	589105	693730
lg12	589219	485659
lg12	589407	678669
lg12	592596	303358
lg12	594323	189297
lg12	594414	214660
lg12	594470	235894
lg12	596709	125340
lg12	598194	85245
lg12	598240	99462
lg12	598252	98249
lg12	598254	51712
lg12	598263	51415
lg12	598281	50857
lg12	598297	44027
lg12	598425	79470
lg12	598433	25994
lg12	598467	39777
lg12	598495	45103
lg12	598518	44574
lg12	598519	44553
lg12	598521	38597
lg12	598568	43716
lg12	598569	43701
lg12	598589	43441
lg12	598617	37407
lg12	598626	39002
lg12	598632	37314
lg12	598643	74456
lg12	598705	73154
lg12	598734	42500
lg12	598771	17875
lg12	598778	17129
lg12	598812	95101
lg12	598818	34761
lg12	598866	28268
lg12	598923	26546
lg12	598946	26025
lg12	598965	68214
lg12	599002	16081
lg12	599007	16101
lg12	599025	15436
lg12	599029	42037
lg12	599105	42113
lg12	599124	42170
lg12	599134	11935
lg12	599138	42240
lg12	599163	26501
lg12	599166	26551
lg12	599171	25096
lg12	599193	42625
lg12	599196	42652
lg12	599352	68892
lg12	599391	20603
lg12	599401	41538
lg12	599402	41552
lg12	599419	60496
lg12	599460	59881
lg12	599468	89071
lg12	599469	42624
lg12	599472	89838
lg12	599556	58633
lg12	599569	88265
lg12	599654	57555
lg12	599809	40628
lg12	599853	94472
lg12	599854	94466
lg12	599907	53371
lg12	599909	55482
lg12	600104	54897
lg12	600189	61607
lg12	600190	37644
lg12	600196	58874
lg12	600198	54803
lg12	600205	54810
lg12	600227	54876
lg12	600275	88971
lg12	600287	55176
lg12	600294	61128
lg12	600295	61153
lg12	600383	55848
lg12	600427	56192
lg12	600479	56712
lg12	600488	56811
lg12	601928	80818
lg12	601936	80834
lg12	601938	75661
lg12	601939	75676
lg12	602451	84380
lg12	602453	113521
lg12	602670	119380
lg12	602676	119362
lg12	602728	89643
lg12	602770	97646
lg12	602787	90882
lg12	605598	70680
lg12	605628	100863
lg12	605633	100908
lg12	605652	95892
lg12	605678	71094
lg12	605682	157467
lg12	605690	157667
lg12	605691	157694
lg12	605706	95978
lg12	605753	91404
lg12	605868	139773
lg12	605919	82031
lg12	606122	109
lg12	616858	563
lg12	617179	1154963
lg12	622116	30373
lg12	622890	21085
lg12	622939	8537
lg12	622954	357765
lg12	623017	19815
lg12	623122	18411
lg12	623127	18386
lg12	623686	8137
lg12	623692	15051
lg12	623891	525619
lg12	624045	127687
lg12	625042	16697
lg12	625073	3949
lg12	625149	16911
lg12	625266	15799
lg12	625338	14513
lg12	625561	1
lg12	625688	18609
lg12	625752	225146
lg12	625901	20526
lg12	625996	229769
lg12	626238	22850
lg12	626371	18610
lg12	629702	574667
lg12	630132	581813
lg12	634288	12771
lg12	638684	11002
lg12	639105	0
lg12	13581347	0
lg12	13590599	36
lg12	13590605	18
lg12	13590606	63
lg12	13590607	63
lg12	13623570	5946905
lg12	13623671	1140761
lg12	13624551	6031098
lg12	13624552	6031097
lg12	13624688	5786697
lg12	13624756	4723946
lg12	13624760	3977923
lg12	13624945	5913745
lg12	13624959	5912569
lg12	13624974	5912456
lg12	13625002	5912792
lg12	13625014	6012737
lg12	13625019	5913243
lg12	13625022	5913294
lg12	13625067	6013616
lg12	13625101	6014519
lg12	13625173	6242988
lg12	13625179	6321957
lg12	13625222	1423492
lg12	13630792	5421799
lg12	13630800	5422023
lg12	13630832	5422983
lg12	13630833	5317627
lg12	13630874	5430061
lg12	13630948	5432799
lg12	13630987	5328778
lg12	13630988	5328818
lg12	13630991	5328944
lg12	13631013	5324121
lg12	13631036	5194573
lg12	13631081	5340540
lg12	13631102	5197651
lg12	13631230	5340836
lg12	13631273	5206572
lg12	13631274	5093197
lg12	13631337	5202680
lg12	13631347	5203280
lg12	13633199	8
lg12	13658178	13622
lg12	13666187	190785
lg12	13668333	818100
lg12	13671800	236624
lg12	13672127	56220
lg12	13675191	56220
lg12	13681347	0
