# Supplementary material for: Supergene origin and maintenance in Atlantic cod
Source: Nat Ecol Evol. 2022 Feb 17;6(4):469–81. doi: 10.1038/s41559-022-01661-x (PMC8986531; doi:10.1038/s41559-022-01661-x)
Supplement: Source Data Fig. 3 — Maximum-credibility population tree, DBBAA, Dfix and demography for LGs 1, 2, 7 and 12. [file 41559_2022_1661_MOESM5_ESM.txt]

### Maximum-credibility population tree (LG01) (a)
((Gadcha_spc:1.471984429,(((((((Gadmor_avc_spc:0.008277372977,Gadmor_bor_spc:0.008277372977):0.006240602245,Gadmor_kie_spc:0.01451797522):0.005235542104,Gadmor_low_spc:0.01975351733):0.006022305976,Gadmor_lfc_spc:0.0257758233):0.04410026088,Gadmor_icc_spc:0.06987608419):0.02858851038,(Gadmor_bat_spc:0.01786807307,Gadmor_twc_spc:0.01786807307):0.0805965215):0.5164038627,(((Gadmor_avo_spc:0.0029537…
### D_BBAA (LG01) (b)
P1	P2	P3	Dstatistic	p-value	f_G
Gadmac	Gadcha	Arcgla	0.0232071	0.090262	0.00267095
Gadcha	Gadmor_avc	Arcgla	0.0129546	0.277666	0.000895554
Gadmor_avo	Gadcha	Arcgla	0.00122191	0.479066	8.50201e-05
Gadcha	Gadmor_bat	Arcgla	0.0094194	0.349625	0.000648833
Gadcha	Gadmor_bor	Arcgla	0.00768796	0.372191	0.000536329
Gadcha	Gadmor_icc	Arcgla	0.0115174	0.323719	0.000781571
Gadmor_ico	Gadcha	Arcgla	0.000208495	0.496262	1.44652e-05
Gadcha	Gadmor_kie	Arcgla	0.00669953	0.388211	0.000458018
Gadcha	Gadmor_lfc	Arcgla	0.00640407	0.402292	0.000445917
Gadcha	Gadmor_lfo	Arcgla	0.0072808	0.378922	0.000506889
Gadcha	Gadmor_low	Arcgla	0.0035924	0.43868	0.000246952
Gadcha	Gadmor_twc	Arcgla	0.00159794	0.474914	0.000108768
Gadcha	Gadmor_two	Arcgla	0.00224677	0.463756	0.00015235
Gadoga	Gadcha	Arcgla	0.0156394	0.211087	0.001799
Gadmac	Gadmor_avc	Arcgla	0.0335247	0.0425535	0.00400136
Gadmac	Gadmor_avo	Arcgla	0.0225602	0.123453	0.0027049
Gadmac	Gadmor_bat	Arcgla	0.0300635	0.0689383	0.00357303
Gadmac	Gadmor_bor	Arcgla	0.0361705	0.0440702	0.00434836
Gadmac	Gadmor_icc	Arcgla	0.0305915	0.0532456	0.00359804
Gadmac	Gadmor_ico	Arcgla	0.0196651	0.147103	0.00236018
Gadmac	Gadmor_kie	Arcgla	0.027206	0.0804547	0.00323314
Gadmac	Gadmor_lfc	Arcgla	0.0371698	0.0249946	0.00446089
Gadmac	Gadmor_lfo	Arcgla	0.0218028	0.134522	0.00261031
Gadmac	Gadmor_low	Arcgla	0.0281224	0.0788238	0.00335641
Gadmac	Gadmor_twc	Arcgla	0.0256925	0.0837882	0.00303645
Gadmac	Gadmor_two	Arcgla	0.0244323	0.105116	0.00288158
Gadoga	Gadmac	Arcgla	0.0397276	0.197859	0.000323093
Gadmor_avo	Gadmor_avc	Arcgla	0.0274655	0.137352	0.000867655
Gadmor_bat	Gadmor_avc	Arcgla	0.0267089	0.207026	0.000274748
Gadmor_bor	Gadmor_avc	Arcgla	0.0485004	0.080651	0.000397707
Gadmor_icc	Gadmor_avc	Arcgla	0.0442462	0.101007	0.000406698
Gadmor_ico	Gadmor_avc	Arcgla	0.0254287	0.151674	0.000806042
Gadmor_kie	Gadmor_avc	Arcgla	0.0122445	0.336947	9.9028e-05
Gadmor_lfc	Gadmor_avc	Arcgla	0.0294185	0.171654	0.000260719
Gadmor_lfo	Gadmor_avc	Arcgla	0.0158948	0.286997	0.000513103
Gadmor_low	Gadmor_avc	Arcgla	0.0478128	0.0613157	0.000394185
Gadmor_twc	Gadmor_avc	Arcgla	0.0514839	0.0409883	0.000554408
Gadmor_two	Gadmor_avc	Arcgla	0.0318808	0.112275	0.000909839
Gadoga	Gadmor_avc	Arcgla	0.0268214	0.0808554	0.00317325
Gadmor_avo	Gadmor_bat	Arcgla	0.0224226	0.194488	0.00070803
Gadmor_avo	Gadmor_bor	Arcgla	0.0180104	0.237538	0.00057773
Gadmor_avo	Gadmor_icc	Arcgla	0.0199063	0.194345	0.000609565
Gadmor_avo	Gadmor_ico	Arcgla	0.0157444	0.322757	6.86926e-05
Gadmor_avo	Gadmor_kie	Arcgla	0.0212191	0.155559	0.000650442
Gadmor_avo	Gadmor_lfc	Arcgla	0.017404	0.238262	0.000570898
Gadmor_lfo	Gadmor_avo	Arcgla	0.00142383	0.483073	7.08306e-06
Gadmor_avo	Gadmor_low	Arcgla	0.0198727	0.201526	0.000620156
Gadmor_avo	Gadmor_twc	Arcgla	0.0150786	0.255411	0.00044695
Gadmor_avo	Gadmor_two	Arcgla	0.0342389	0.0682405	0.000189853
Gadoga	Gadmor_avo	Arcgla	0.0181829	0.179025	0.0021664
Gadmor_bor	Gadmor_bat	Arcgla	0.0144704	0.33221	0.000145321
Gadmor_icc	Gadmor_bat	Arcgla	0.0106567	0.368395	9.23587e-05
Gadmor_ico	Gadmor_bat	Arcgla	0.0192131	0.237362	0.000609362
Gadmor_bat	Gadmor_kie	Arcgla	0.00415565	0.43819	4.01163e-05
Gadmor_lfc	Gadmor_bat	Arcgla	0.00677471	0.410507	6.90354e-05
Gadmor_lfo	Gadmor_bat	Arcgla	0.0132103	0.327159	0.000423972
Gadmor_low	Gadmor_bat	Arcgla	0.0137202	0.285775	0.000135307
Gadmor_twc	Gadmor_bat	Arcgla	0.0212236	0.255103	0.000181398
Gadmor_two	Gadmor_bat	Arcgla	0.0247105	0.177282	0.000699265
Gadoga	Gadmor_bat	Arcgla	0.021383	0.142063	0.00252523
Gadmor_icc	Gadmor_bor	Arcgla	0.00433651	0.459298	3.92387e-05
Gadmor_ico	Gadmor_bor	Arcgla	0.016467	0.266355	0.000528854
Gadmor_bor	Gadmor_kie	Arcgla	0.0384315	0.149619	0.000301552
Gadmor_bor	Gadmor_lfc	Arcgla	0.0237118	0.199406	0.000202134
Gadmor_lfo	Gadmor_bor	Arcgla	0.00838034	0.376563	0.000274431
Gadmor_bor	Gadmor_low	Arcgla	0.0163647	0.283003	0.000130073
Gadmor_twc	Gadmor_bor	Arcgla	0.0148948	0.325739	0.000159448
Gadmor_two	Gadmor_bor	Arcgla	0.0200782	0.212188	0.000576077
Gadoga	Gadmor_bor	Arcgla	0.0301611	0.0725079	0.00359627
Gadmor_ico	Gadmor_icc	Arcgla	0.0148488	0.271072	0.000455224
Gadmor_icc	Gadmor_kie	Arcgla	0.0542614	0.0236313	0.000476129
Gadmor_icc	Gadmor_lfc	Arcgla	0.0250813	0.204028	0.000235897
Gadmor_lfo	Gadmor_icc	Arcgla	0.0126088	0.331075	0.000391936
Gadmor_icc	Gadmor_low	Arcgla	0.0238814	0.230937	0.00021161
Gadmor_twc	Gadmor_icc	Arcgla	0.0124032	0.344606	0.000113656
Gadmor_two	Gadmor_icc	Arcgla	0.0236352	0.162915	0.000648588
Gadoga	Gadmor_icc	Arcgla	0.0284091	0.0602799	0.00332094
Gadmor_ico	Gadmor_kie	Arcgla	0.0176152	0.196326	0.000539871
Gadmor_ico	Gadmor_lfc	Arcgla	0.0124834	0.31281	0.000411749
Gadmor_lfo	Gadmor_ico	Arcgla	0.00895745	0.389543	4.23177e-05
Gadmor_ico	Gadmor_low	Arcgla	0.0167008	0.244682	0.000522263
Gadmor_ico	Gadmor_twc	Arcgla	0.0143776	0.262855	0.000426966
Gadmor_ico	Gadmor_two	Arcgla	0.0412817	0.0333383	0.00021601
Gadoga	Gadmor_ico	Arcgla	0.0158338	0.204977	0.00188963
Gadmor_lfc	Gadmor_kie	Arcgla	0.0183976	0.236652	0.000157489
Gadmor_lfo	Gadmor_kie	Arcgla	0.0130316	0.302305	0.000406503
Gadmor_low	Gadmor_kie	Arcgla	0.023386	0.157929	0.000183172
Gadmor_twc	Gadmor_kie	Arcgla	0.0295573	0.12151	0.000302298
Gadmor_two	Gadmor_kie	Arcgla	0.020239	0.172867	0.000558062
Gadoga	Gadmor_kie	Arcgla	0.0228709	0.116173	0.00269486
Gadmor_lfo	Gadmor_lfc	Arcgla	0.0131572	0.317331	0.000436806
Gadmor_low	Gadmor_lfc	Arcgla	0.00649404	0.38512	5.60531e-05
Gadmor_twc	Gadmor_lfc	Arcgla	0.0191506	0.270412	0.000209724
Gadmor_two	Gadmor_lfc	Arcgla	0.0145108	0.287371	0.000425796
Gadoga	Gadmor_lfc	Arcgla	0.0336147	0.035992	0.00400891
Gadmor_lfo	Gadmor_low	Arcgla	0.00779787	0.383117	0.000249006
Gadmor_lfo	Gadmor_twc	Arcgla	0.0098623	0.362439	0.00029587
Gadmor_lfo	Gadmor_two	Arcgla	0.0418219	0.0675973	0.000242019
Gadoga	Gadmor_lfo	Arcgla	0.0214141	0.137227	0.00253782
Gadmor_twc	Gadmor_low	Arcgla	0.014633	0.299994	0.000154758
Gadmor_two	Gadmor_low	Arcgla	0.020727	0.199774	0.000576645
Gadoga	Gadmor_low	Arcgla	0.0252948	0.0939313	0.00299524
Gadmor_two	Gadmor_twc	Arcgla	0.0138299	0.28826	0.000364719
Gadoga	Gadmor_twc	Arcgla	0.018976	0.146029	0.00223357
Gadoga	Gadmor_two	Arcgla	0.0212774	0.133729	0.00248775
Gadmor_avc	Gadcha	Gadmac	0.078502	1.52357e-05	0.0104026
Gadmor_avo	Gadcha	Gadmac	0.0962377	8.47084e-07	0.0127801
Gadmor_bat	Gadcha	Gadmac	0.0897849	7.05321e-06	0.0118333
Gadmor_bor	Gadcha	Gadmac	0.080657	1.3586e-05	0.0106917
Gadmor_icc	Gadcha	Gadmac	0.0849362	7.99065e-06	0.011121
Gadmor_ico	Gadcha	Gadmac	0.093925	1.85658e-06	0.0124647
Gadmor_kie	Gadcha	Gadmac	0.091865	3.84623e-07	0.0120796
Gadmor_lfc	Gadcha	Gadmac	0.0874405	1.80863e-05	0.0116081
Gadmor_lfo	Gadcha	Gadmac	0.0948424	1.01801e-06	0.0126432
Gadmor_low	Gadcha	Gadmac	0.091489	7.03432e-07	0.0120932
Gadmor_twc	Gadcha	Gadmac	0.0914263	2.09546e-07	0.0119596
Gadmor_two	Gadcha	Gadmac	0.0867295	7.80452e-06	0.0113268
Gadmac	Gadoga	Gadcha	0.0534647	0.108592	0.000819208
Gadmor_avo	Gadmor_avc	Gadcha	0.0387762	0.0245088	0.00448407
Gadmor_bat	Gadmor_avc	Gadcha	0.0245006	0.207975	0.00068811
Gadmor_bor	Gadmor_avc	Gadcha	0.0529315	0.0138988	0.00118504
Gadmor_avc	Gadmor_icc	Gadcha	0.0214689	0.201834	0.000550949
Gadmor_ico	Gadmor_avc	Gadcha	0.0345884	0.0419966	0.00402338
Gadmor_kie	Gadmor_avc	Gadcha	0.0242813	0.133851	0.000530059
Gadmor_lfc	Gadmor_avc	Gadcha	0.0170108	0.235348	0.000421235
Gadmor_lfo	Gadmor_avc	Gadcha	0.0352683	0.0446229	0.00410391
Gadmor_low	Gadmor_avc	Gadcha	0.0323723	0.0566994	0.000728116
Gadmor_twc	Gadmor_avc	Gadcha	0.0183149	0.203415	0.000559581
Gadmor_two	Gadmor_avc	Gadcha	0.0293673	0.0723343	0.00303244
Gadmor_avc	Gadcha	Gadoga	0.0558231	0.0005155	0.007517
Gadmor_avo	Gadmor_bat	Gadcha	0.0410661	0.0259641	0.00473461
Gadmor_avo	Gadmor_bor	Gadcha	0.0266009	0.0907853	0.00312209
Gadmor_avo	Gadmor_icc	Gadcha	0.0373714	0.0285658	0.0042235
Gadmor_avo	Gadmor_ico	Gadcha	0.0246495	0.138977	0.000270362
Gadmor_avo	Gadmor_kie	Gadcha	0.0374889	0.0194358	0.00425688
Gadmor_avo	Gadmor_lfc	Gadcha	0.0305086	0.0754955	0.00367073
Gadmor_lfo	Gadmor_avo	Gadcha	0.0240385	0.213411	0.000289846
Gadmor_avo	Gadmor_low	Gadcha	0.0359364	0.0360665	0.00409103
Gadmor_avo	Gadmor_twc	Gadcha	0.0361083	0.022379	0.00384556
Gadmor_avo	Gadmor_two	Gadcha	0.0362303	0.0513378	0.000568389
Gadmor_avo	Gadcha	Gadoga	0.0639788	0.000414124	0.00872045
Gadmor_bor	Gadmor_bat	Gadcha	0.0277591	0.213722	0.000758472
Gadmor_bat	Gadmor_icc	Gadcha	0.0410233	0.0839442	0.000991615
Gadmor_ico	Gadmor_bat	Gadcha	0.0386418	0.0377976	0.00445148
Gadmor_kie	Gadmor_bat	Gadcha	0.00027416	0.496519	7.20409e-06
Gadmor_lfc	Gadmor_bat	Gadcha	0.00132167	0.481954	3.87711e-05
Gadmor_lfo	Gadmor_bat	Gadcha	0.0357826	0.0506574	0.00412029
Gadmor_low	Gadmor_bat	Gadcha	0.00903046	0.385148	0.000243943
Gadmor_twc	Gadmor_bat	Gadcha	0.00395824	0.444994	9.68042e-05
Gadmor_two	Gadmor_bat	Gadcha	0.0346281	0.05751	0.00353423
Gadmor_bat	Gadcha	Gadoga	0.0691803	9.95086e-05	0.00934523
Gadmor_bor	Gadmor_icc	Gadcha	0.0691652	0.0117416	0.0017674
Gadmor_ico	Gadmor_bor	Gadcha	0.0242502	0.12177	0.00285566
Gadmor_bor	Gadmor_kie	Gadcha	0.0317784	0.139797	0.000671246
Gadmor_bor	Gadmor_lfc	Gadcha	0.032361	0.0798424	0.000760786
Gadmor_lfo	Gadmor_bor	Gadcha	0.023743	0.114572	0.00278783
Gadmor_bor	Gadmor_low	Gadcha	0.0276028	0.0559967	0.000587948
Gadmor_bor	Gadmor_twc	Gadcha	0.0262922	0.201556	0.000786224
Gadmor_two	Gadmor_bor	Gadcha	0.0160135	0.212745	0.00167089
Gadmor_bor	Gadcha	Gadoga	0.0615837	8.66344e-05	0.00833646
Gadmor_ico	Gadmor_icc	Gadcha	0.0330894	0.0542906	0.00377214
Gadmor_kie	Gadmor_icc	Gadcha	0.0314071	0.156329	0.000769912
Gadmor_lfc	Gadmor_icc	Gadcha	0.0241473	0.191485	0.000650329
Gadmor_lfo	Gadmor_icc	Gadcha	0.0374469	0.0389752	0.00425805
Gadmor_low	Gadmor_icc	Gadcha	0.0309156	0.137663	0.000769725
Gadmor_twc	Gadmor_icc	Gadcha	0.0324474	0.125488	0.0008798
Gadmor_two	Gadmor_icc	Gadcha	0.0359595	0.0449668	0.00361938
Gadmor_icc	Gadcha	Gadoga	0.0632054	0.000309044	0.00844915
Gadmor_ico	Gadmor_kie	Gadcha	0.0345786	0.0324793	0.00392327
Gadmor_ico	Gadmor_lfc	Gadcha	0.0267632	0.107517	0.0032243
Gadmor_lfo	Gadmor_ico	Gadcha	0.0517647	0.0144879	0.00058942
Gadmor_ico	Gadmor_low	Gadcha	0.034579	0.0456665	0.0039327
Gadmor_ico	Gadmor_twc	Gadcha	0.0337553	0.0345471	0.00361276
Gadmor_ico	Gadmor_two	Gadcha	0.0231799	0.14557	0.000347125
Gadmor_ico	Gadcha	Gadoga	0.0625138	0.000687539	0.00851126
Gadmor_kie	Gadmor_lfc	Gadcha	0.0110254	0.282833	0.0002547
Gadmor_lfo	Gadmor_kie	Gadcha	0.033609	0.0373061	0.00381876
Gadmor_low	Gadmor_kie	Gadcha	0.00404108	0.427933	8.39496e-05
Gadmor_kie	Gadmor_twc	Gadcha	0.0020628	0.471528	5.9937e-05
Gadmor_two	Gadmor_kie	Gadcha	0.0266253	0.0734019	0.00269704
Gadmor_kie	Gadcha	Gadoga	0.0713658	8.46898e-06	0.00954099
Gadmor_lfo	Gadmor_lfc	Gadcha	0.0279731	0.0941652	0.0033447
Gadmor_low	Gadmor_lfc	Gadcha	0.0127479	0.198521	0.000301692
Gadmor_lfc	Gadmor_twc	Gadcha	0.00321538	0.457106	0.0001032
Gadmor_two	Gadmor_lfc	Gadcha	0.0244461	0.124917	0.00261348
Gadmor_lfc	Gadcha	Gadoga	0.0648757	0.000385355	0.00872211
Gadmor_lfo	Gadmor_low	Gadcha	0.033096	0.0575838	0.00377525
Gadmor_lfo	Gadmor_twc	Gadcha	0.0341724	0.038842	0.00365374
Gadmor_lfo	Gadmor_two	Gadcha	0.0582573	0.0153496	0.000905897
Gadmor_lfo	Gadcha	Gadoga	0.0576027	0.00222748	0.00785151
Gadmor_low	Gadmor_twc	Gadcha	0.00669163	0.416538	0.000197119
Gadmor_two	Gadmor_low	Gadcha	0.0268499	0.0882344	0.00269131
Gadmor_low	Gadcha	Gadoga	0.0671551	2.25471e-05	0.00902169
Gadmor_two	Gadmor_twc	Gadcha	0.0316764	0.0399079	0.00300168
Gadmor_twc	Gadcha	Gadoga	0.0680701	7.38916e-06	0.00907343
Gadmor_two	Gadcha	Gadoga	0.0555087	0.00213881	0.00742504
Gadmor_avo	Gadmor_avc	Gadmac	0.0263207	0.160114	0.00133943
Gadmor_bat	Gadmor_avc	Gadmac	0.0330725	0.0969285	0.000488798
Gadmor_bor	Gadmor_avc	Gadmac	0.0219453	0.0908835	0.000269569
Gadmor_icc	Gadmor_avc	Gadmac	0.00211045	0.464597	2.87267e-05
Gadmor_ico	Gadmor_avc	Gadmac	0.0233178	0.196526	0.00117997
Gadmor_kie	Gadmor_avc	Gadmac	0.0542385	0.00917911	0.000652961
Gadmor_lfc	Gadmor_avc	Gadmac	0.00262105	0.409899	3.47653e-05
Gadmor_lfo	Gadmor_avc	Gadmac	0.0216464	0.217122	0.00110611
Gadmor_low	Gadmor_avc	Gadmac	0.0163167	0.235186	0.000201127
Gadmor_twc	Gadmor_avc	Gadmac	0.0393492	0.0867079	0.000619509
Gadmor_two	Gadmor_avc	Gadmac	0.0108495	0.331484	0.000493936
Gadmac	Gadoga	Gadmor_avc	0.159286	4.20949e-08	0.00328452
Gadmor_avo	Gadmor_bat	Gadmac	0.0140294	0.282498	0.000702004
Gadmor_avo	Gadmor_bor	Gadmac	0.0172915	0.257736	0.000888968
Gadmor_avo	Gadmor_icc	Gadmac	0.0237487	0.186545	0.00117575
Gadmor_ico	Gadmor_avo	Gadmac	0.0123362	0.368413	7.20258e-05
Gadmor_avo	Gadmor_kie	Gadmac	0.00717675	0.386904	0.000355804
Gadmor_avo	Gadmor_lfc	Gadmac	0.0156534	0.296267	0.000822673
Gadmor_lfo	Gadmor_avo	Gadmac	0.00738462	0.390774	4.74256e-05
Gadmor_avo	Gadmor_low	Gadmac	0.0229908	0.17781	0.00115439
Gadmor_avo	Gadmor_twc	Gadmac	0.011938	0.307638	0.00055605
Gadmor_avo	Gadmor_two	Gadmac	0.0617465	0.0165515	0.00048469
Gadmac	Gadoga	Gadmor_avo	0.218038	0	0.00657103
Gadmor_bat	Gadmor_bor	Gadmac	0.0117452	0.339185	0.000173933
Gadmor_bat	Gadmor_icc	Gadmac	0.0129046	0.296281	0.000166184
Gadmor_ico	Gadmor_bat	Gadmac	0.0114521	0.327976	0.000575507
Gadmor_kie	Gadmor_bat	Gadmac	0.0135221	0.304683	0.000191563
Gadmor_bat	Gadmor_lfc	Gadmac	0.0131667	0.318176	0.000203195
Gadmor_lfo	Gadmor_bat	Gadmac	0.0128119	0.31128	0.000647608
Gadmor_bat	Gadmor_low	Gadmac	0.0136327	0.307597	0.000197741
Gadmor_twc	Gadmor_bat	Gadmac	0.00529394	0.414053	6.68239e-05
Gadmor_two	Gadmor_bat	Gadmac	0.00505687	0.413437	0.000226748
Gadmac	Gadoga	Gadmor_bat	0.173299	4.40866e-08	0.00363535
Gadmor_bor	Gadmor_icc	Gadmac	0.00331126	0.451224	4.52284e-05
Gadmor_ico	Gadmor_bor	Gadmac	0.0133163	0.320969	0.000681463
Gadmor_kie	Gadmor_bor	Gadmac	0.0204028	0.228533	0.000232257
Gadmor_lfc	Gadmor_bor	Gadmac	0.00147995	0.467661	1.88654e-05
Gadmor_lfo	Gadmor_bor	Gadmac	0.0175015	0.272913	0.000906408
Gadmor_bor	Gadmor_low	Gadmac	0.0133965	0.269911	0.000157097
Gadmor_twc	Gadmor_bor	Gadmac	0.0171036	0.305025	0.000263718
Gadmor_two	Gadmor_bor	Gadmac	0.00317433	0.449518	0.000145261
Gadmac	Gadoga	Gadmor_bor	0.153476	5.2497e-09	0.00300707
Gadmor_ico	Gadmor_icc	Gadmac	0.0197047	0.241371	0.000975235
Gadmor_kie	Gadmor_icc	Gadmac	0.0198689	0.172638	0.000262954
Gadmor_icc	Gadmor_lfc	Gadmac	0.0198666	0.205868	0.000285375
Gadmor_lfo	Gadmor_icc	Gadmac	0.0204196	0.233787	0.00102478
Gadmor_icc	Gadmor_low	Gadmac	0.0145168	0.290225	0.000192271
Gadmor_twc	Gadmor_icc	Gadmac	0.0124958	0.344309	0.00017091
Gadmor_two	Gadmor_icc	Gadmac	0.0141678	0.294105	0.000628941
Gadmac	Gadoga	Gadmor_icc	0.158786	8.65889e-07	0.00258774
Gadmor_ico	Gadmor_kie	Gadmac	0.0072301	0.393675	0.000357429
Gadmor_ico	Gadmor_lfc	Gadmac	0.0124736	0.34784	0.000653992
Gadmor_ico	Gadmor_lfo	Gadmac	0.0134964	0.352518	8.4162e-05
Gadmor_ico	Gadmor_low	Gadmac	0.0199442	0.229589	0.000996724
Gadmor_ico	Gadmor_twc	Gadmac	0.00964517	0.350444	0.000447297
Gadmor_ico	Gadmor_two	Gadmac	0.0684351	0.00498352	0.000503394
Gadmac	Gadoga	Gadmor_ico	0.210646	1.55431e-15	0.00669029
Gadmor_kie	Gadmor_lfc	Gadmac	0.0437005	0.016921	0.000551179
Gadmor_lfo	Gadmor_kie	Gadmac	0.00749715	0.390957	0.000375336
Gadmor_kie	Gadmor_low	Gadmac	0.0402103	0.031168	0.000464404
Gadmor_kie	Gadmor_twc	Gadmac	0.0129317	0.328332	0.000191504
Gadmor_kie	Gadmor_two	Gadmac	0.00876454	0.353148	0.00038888
Gadmac	Gadoga	Gadmor_kie	0.153999	2.05047e-08	0.00351749
Gadmor_lfo	Gadmor_lfc	Gadmac	0.0125471	0.345837	0.000661017
Gadmor_low	Gadmor_lfc	Gadmac	0.0172613	0.163709	0.000222901
Gadmor_twc	Gadmor_lfc	Gadmac	0.0221426	0.256158	0.000357361
Gadmor_lfc	Gadmor_two	Gadmac	0.000723186	0.490141	3.39848e-05
Gadmac	Gadoga	Gadmor_lfc	0.161399	2.27962e-07	0.00364228
Gadmor_lfo	Gadmor_low	Gadmac	0.0196919	0.232073	0.000998452
Gadmor_lfo	Gadmor_twc	Gadmac	0.0113329	0.334521	0.000532308
Gadmor_lfo	Gadmor_two	Gadmac	0.0508475	0.0583228	0.000402878
Gadmac	Gadoga	Gadmor_lfo	0.219537	0	0.00479918
Gadmor_twc	Gadmor_low	Gadmac	0.0214937	0.260206	0.000331605
Gadmor_two	Gadmor_low	Gadmac	0.00548724	0.411186	0.000245698
Gadmac	Gadoga	Gadmor_low	0.151604	3.66957e-09	0.00334865
Gadmor_twc	Gadmor_two	Gadmac	0.00335746	0.443281	0.00014061
Gadmac	Gadoga	Gadmor_twc	0.165166	3.70032e-09	0.00384001
Gadmac	Gadoga	Gadmor_two	0.203908	1.69198e-13	0.00599444
Gadmor_avc	Gadmor_bat	Gadmor_avo	0.0407539	0.102163	0.0062922
Gadmor_avc	Gadmor_bor	Gadmor_avo	0.0104148	0.219465	0.00120203
Gadmor_avc	Gadmor_icc	Gadmor_avo	0.0465116	0.0355345	0.00636877
Gadmor_ico	Gadmor_avo	Gadmor_avc	0.0974625	0.00581114	0.00433933
Gadmor_avc	Gadmor_kie	Gadmor_avo	0.0458015	0.00219244	0.00529737
Gadmor_avc	Gadmor_lfc	Gadmor_avo	0.00924022	0.24739	0.00114478
Gadmor_lfo	Gadmor_avo	Gadmor_avc	0.113625	0.00243473	0.00564848
Gadmor_avc	Gadmor_low	Gadmor_avo	0.0154786	0.117956	0.00179709
Gadmor_avc	Gadmor_twc	Gadmor_avo	0.269868	0	0.0528591
Gadmor_avo	Gadmor_two	Gadmor_avc	0.288223	5.42333e-12	0.0229643
Gadmor_avc	Gadmor_avo	Gadoga	0.00831027	0.377541	0.000437261
Gadmor_avc	Gadmor_bor	Gadmor_bat	0.00725234	0.225262	0.00646251
Gadmor_bat	Gadmor_icc	Gadmor_avc	0.212467	4.66294e-14	0.227264
Gadmor_avc	Gadmor_bat	Gadmor_ico	0.0447857	0.0804715	0.00685562
Gadmor_kie	Gadmor_avc	Gadmor_bat	0.000674813	0.482818	0.000565094
Gadmor_avc	Gadmor_lfc	Gadmor_bat	0.00752428	0.255167	0.00674928
Gadmor_avc	Gadmor_bat	Gadmor_lfo	0.0396254	0.120505	0.0043331
Gadmor_avc	Gadmor_low	Gadmor_bat	0.00257384	0.423228	0.00223234
Gadmor_twc	Gadmor_bat	Gadmor_avc	0.100652	7.43628e-06	0.0800278
Gadmor_avc	Gadmor_bat	Gadmor_two	0.102802	0.000351023	0.0149523
Gadmor_bat	Gadmor_avc	Gadoga	0.0127183	0.320027	0.000188669
Gadmor_bor	Gadmor_avc	Gadmor_icc	0.0117263	0.166255	0.0127608
Gadmor_avc	Gadmor_bor	Gadmor_ico	0.0144202	0.146519	0.00164767
Gadmor_kie	Gadmor_bor	Gadmor_avc	0.0106013	0.130724	0.0223756
Gadmor_lfc	Gadmor_bor	Gadmor_avc	0.000257492	0.49172	0.000585855
Gadmor_avc	Gadmor_bor	Gadmor_lfo	0.0180753	0.106737	0.00147262
Gadmor_bor	Gadmor_avc	Gadmor_low	0.018259	0.0311181	0.0469172
Gadmor_bor	Gadmor_avc	Gadmor_twc	0.000137382	0.495083	0.000152779
Gadmor_avc	Gadmor_bor	Gadmor_two	0.014029	0.172723	0.00150281
Gadmor_bor	Gadmor_avc	Gadoga	0.0482407	0.00480779	0.000607531
Gadmor_avc	Gadmor_icc	Gadmor_ico	0.0426576	0.0583462	0.00566167
Gadmor_kie	Gadmor_avc	Gadmor_icc	0.00460401	0.397185	0.00476073
Gadmor_avc	Gadmor_lfc	Gadmor_icc	0.015264	0.125814	0.0177456
Gadmor_avc	Gadmor_icc	Gadmor_lfo	0.0523344	0.0463283	0.00496154
Gadmor_avc	Gadmor_low	Gadmor_icc	0.00916434	0.239567	0.00978715
Gadmor_avc	Gadmor_icc	Gadmor_twc	0.206576	0	0.294754
Gadmor_avc	Gadmor_icc	Gadmor_two	0.0901111	0.0001456	0.0113721
Gadmor_avc	Gadmor_icc	Gadoga	0.0123439	0.312349	0.000171345
Gadmor_avc	Gadmor_kie	Gadmor_ico	0.0389885	0.00664666	0.00442874
Gadmor_avc	Gadmor_lfc	Gadmor_ico	0.00526113	0.353692	0.000639995
Gadmor_lfo	Gadmor_ico	Gadmor_avc	0.0307123	0.119877	0.0013756
Gadmor_avc	Gadmor_low	Gadmor_ico	0.0208721	0.0679214	0.00239796
Gadmor_avc	Gadmor_twc	Gadmor_ico	0.282488	0	0.0545921
Gadmor_ico	Gadmor_two	Gadmor_avc	0.36942	0	0.0271905
Gadmor_avc	Gadmor_ico	Gadoga	0.00763502	0.393569	0.000401077
Gadmor_lfc	Gadmor_kie	Gadmor_avc	0.000276102	0.489861	0.000595568
Gadmor_avc	Gadmor_kie	Gadmor_lfo	0.0503269	0.00179896	0.00407436
Gadmor_avc	Gadmor_low	Gadmor_kie	0.00112724	0.448096	0.00295507
Gadmor_avc	Gadmor_kie	Gadmor_twc	0.00545896	0.378321	0.00577528
Gadmor_avc	Gadmor_kie	Gadmor_two	0.0386538	0.00605484	0.00408364
Gadmor_kie	Gadmor_avc	Gadoga	0.0611698	0.00785812	0.000741451
Gadmor_avc	Gadmor_lfc	Gadmor_lfo	0.017831	0.134228	0.00155043
Gadmor_lfc	Gadmor_low	Gadmor_avc	0.00318778	0.353161	0.00691986
Gadmor_avc	Gadmor_lfc	Gadmor_twc	0.0130274	0.142681	0.0143655
Gadmor_avc	Gadmor_lfc	Gadmor_two	0.0218941	0.0496465	0.00248113
Gadmor_lfc	Gadmor_avc	Gadoga	0.00371331	0.394743	4.99143e-05
Gadmor_avc	Gadmor_low	Gadmor_lfo	0.0221631	0.0901733	0.00183288
Gadmor_avc	Gadmor_twc	Gadmor_lfo	0.277546	0	0.038376
Gadmor_lfo	Gadmor_two	Gadmor_avc	0.372309	0	0.0287301
Gadmor_avc	Gadmor_lfo	Gadoga	0.0148521	0.295352	0.000781636
Gadmor_avc	Gadmor_low	Gadmor_twc	0.00108382	0.470718	0.00117414
Gadmor_avc	Gadmor_low	Gadmor_two	0.0220952	0.0304615	0.00239643
Gadmor_low	Gadmor_avc	Gadoga	0.00716978	0.393874	8.86984e-05
Gadmor_avc	Gadmor_twc	Gadmor_two	0.285926	0	0.0514222
Gadmor_twc	Gadmor_avc	Gadoga	0.0376823	0.121672	0.000592382
Gadmor_avc	Gadmor_two	Gadoga	0.0195574	0.235563	0.000916407
Gadmor_bor	Gadmor_bat	Gadmor_avo	0.0445163	0.0589611	0.00683855
Gadmor_icc	Gadmor_bat	Gadmor_avo	0.0114147	0.32156	0.00156889
Gadmor_ico	Gadmor_avo	Gadmor_bat	0.0985018	0.00728452	0.00426278
Gadmor_kie	Gadmor_bat	Gadmor_avo	0.0141023	0.314735	0.00218176
Gadmor_lfc	Gadmor_bat	Gadmor_avo	0.0342974	0.114676	0.00543637
Gadmor_lfo	Gadmor_avo	Gadmor_bat	0.112534	0.00155377	0.00535582
Gadmor_low	Gadmor_bat	Gadmor_avo	0.0353997	0.108975	0.00545219
Gadmor_bat	Gadmor_twc	Gadmor_avo	0.272794	0	0.0451729
Gadmor_avo	Gadmor_two	Gadmor_bat	0.348304	0	0.0287226
Gadmor_bat	Gadmor_avo	Gadoga	0.00976096	0.344006	0.000513076
Gadmor_bor	Gadmor_icc	Gadmor_avo	0.0223102	0.220799	0.00309821
Gadmor_ico	Gadmor_avo	Gadmor_bor	0.0940902	0.0148208	0.00403747
Gadmor_bor	Gadmor_kie	Gadmor_avo	0.0258782	0.0428018	0.00291294
Gadmor_lfc	Gadmor_bor	Gadmor_avo	0.000978114	0.475116	0.000118673
Gadmor_lfo	Gadmor_avo	Gadmor_bor	0.108781	0.00387919	0.00513312
Gadmor_bor	Gadmor_low	Gadmor_avo	0.00510335	0.368367	0.000580518
Gadmor_bor	Gadmor_twc	Gadmor_avo	0.267332	0	0.0515865
Gadmor_avo	Gadmor_two	Gadmor_bor	0.289054	1.66589e-12	0.0222806
Gadmor_bor	Gadmor_avo	Gadoga	0.019004	0.233683	0.00101311
Gadmor_ico	Gadmor_avo	Gadmor_icc	0.106786	0.00517671	0.00467125
Gadmor_kie	Gadmor_icc	Gadmor_avo	0.0058709	0.409984	0.000808314
Gadmor_lfc	Gadmor_icc	Gadmor_avo	0.0297933	0.117144	0.00423165
Gadmor_lfo	Gadmor_avo	Gadmor_icc	0.116898	0.0025666	0.0056419
Gadmor_low	Gadmor_icc	Gadmor_avo	0.0259197	0.132524	0.00353986
Gadmor_icc	Gadmor_twc	Gadmor_avo	0.259441	0	0.0462183
Gadmor_avo	Gadmor_two	Gadmor_icc	0.328608	4.10783e-15	0.0267731
Gadmor_avo	Gadmor_icc	Gadoga	5.62683e-05	0.499129	2.89744e-06
Gadmor_ico	Gadmor_avo	Gadmor_kie	0.114394	0.00320669	0.00518796
Gadmor_ico	Gadmor_avo	Gadmor_lfc	0.105298	0.00504683	0.00462845
Gadmor_lfo	Gadmor_ico	Gadmor_avo	0.0195479	0.0832245	0.0536285
Gadmor_ico	Gadmor_avo	Gadmor_low	0.0953026	0.0106419	0.0043179
Gadmor_ico	Gadmor_avo	Gadmor_twc	0.0803165	0.00837941	0.00407971
Gadmor_avo	Gadmor_ico	Gadmor_two	0.0384829	0.0514064	0.0970105
Gadmor_ico	Gadmor_avo	Gadoga	0.0422535	0.130862	0.000249468
Gadmor_lfc	Gadmor_kie	Gadmor_avo	0.0353002	0.0174521	0.00426564
Gadmor_lfo	Gadmor_avo	Gadmor_kie	0.121275	0.000774923	0.00607637
Gadmor_low	Gadmor_kie	Gadmor_avo	0.024437	0.00954541	0.00278107
Gadmor_kie	Gadmor_twc	Gadmor_avo	0.255416	0	0.0494997
Gadmor_avo	Gadmor_two	Gadmor_kie	0.27798	1.72103e-11	0.0225964
Gadmor_kie	Gadmor_avo	Gadoga	0.0230998	0.18821	0.00118598
Gadmor_lfo	Gadmor_avo	Gadmor_lfc	0.0961716	0.00835557	0.00473027
Gadmor_lfc	Gadmor_low	Gadmor_avo	0.00557943	0.30427	0.000673442
Gadmor_lfc	Gadmor_twc	Gadmor_avo	0.265664	0	0.0530625
Gadmor_avo	Gadmor_two	Gadmor_lfc	0.295415	7.99361e-14	0.0233289
Gadmor_lfc	Gadmor_avo	Gadoga	0.0123941	0.331364	0.000673114
Gadmor_lfo	Gadmor_avo	Gadmor_low	0.104685	0.00338651	0.00525215
Gadmor_lfo	Gadmor_avo	Gadmor_twc	0.0945981	0.00559168	0.0052272
Gadmor_avo	Gadmor_lfo	Gadmor_two	0.0241302	0.15244	0.050326
Gadmor_lfo	Gadmor_avo	Gadoga	0.0169014	0.266747	0.000111041
Gadmor_low	Gadmor_twc	Gadmor_avo	0.268454	0	0.0520413
Gadmor_avo	Gadmor_two	Gadmor_low	0.292808	2.72982e-12	0.0237707
Gadmor_low	Gadmor_avo	Gadoga	0.00409796	0.437308	0.000213699
Gadmor_avo	Gadmor_two	Gadmor_twc	0.312758	7.77156e-16	0.0300674
Gadmor_twc	Gadmor_avo	Gadoga	0.0154439	0.261269	0.000743488
Gadmor_avo	Gadmor_two	Gadoga	0.0356871	0.105252	0.000293008
Gadmor_bat	Gadmor_icc	Gadmor_bor	0.195064	1.44329e-15	0.176524
Gadmor_bor	Gadmor_bat	Gadmor_ico	0.0469805	0.0695273	0.00720895
Gadmor_kie	Gadmor_bor	Gadmor_bat	0.00836027	0.256149	0.00715395
Gadmor_bor	Gadmor_lfc	Gadmor_bat	0.00320804	0.373716	0.00289557
Gadmor_bor	Gadmor_bat	Gadmor_lfo	0.0368155	0.127533	0.00400982
Gadmor_low	Gadmor_bor	Gadmor_bat	0.000413636	0.483357	0.000364011
Gadmor_twc	Gadmor_bat	Gadmor_bor	0.104912	4.62074e-06	0.0734212
Gadmor_bor	Gadmor_bat	Gadmor_two	0.101051	0.000410995	0.0147628
Gadmor_bor	Gadmor_bat	Gadoga	0.0159104	0.286752	0.000243188
Gadmor_icc	Gadmor_bat	Gadmor_ico	0.017578	0.22915	0.00238101
Gadmor_bat	Gadmor_icc	Gadmor_kie	0.206835	2.56462e-14	0.247782
Gadmor_bat	Gadmor_icc	Gadmor_lfc	0.21408	0	0.243617
Gadmor_bat	Gadmor_icc	Gadmor_lfo	0.0050696	0.418653	0.000486158
Gadmor_bat	Gadmor_icc	Gadmor_low	0.210595	3.33067e-16	0.253727
Gadmor_twc	Gadmor_bat	Gadmor_icc	0.140443	1.1745e-12	0.153446
Gadmor_icc	Gadmor_bat	Gadmor_two	0.035031	0.0752468	0.0044946
Gadmor_bat	Gadmor_icc	Gadoga	0.0154933	0.252634	0.000205601
Gadmor_kie	Gadmor_bat	Gadmor_ico	0.0239674	0.220765	0.00365677
Gadmor_lfc	Gadmor_bat	Gadmor_ico	0.0373127	0.116328	0.00585942
Gadmor_lfo	Gadmor_ico	Gadmor_bat	0.0199964	0.212677	0.000868829
Gadmor_low	Gadmor_bat	Gadmor_ico	0.0354271	0.116332	0.00540422
Gadmor_bat	Gadmor_twc	Gadmor_ico	0.285764	0	0.0478389
Gadmor_ico	Gadmor_two	Gadmor_bat	0.428178	0	0.0329513
Gadmor_bat	Gadmor_ico	Gadoga	0.00885307	0.368113	0.000467022
Gadmor_kie	Gadmor_lfc	Gadmor_bat	0.00597886	0.31931	0.00518139
Gadmor_kie	Gadmor_bat	Gadmor_lfo	0.00560017	0.427722	0.000611395
Gadmor_kie	Gadmor_low	Gadmor_bat	0.00548546	0.306951	0.00447121
Gadmor_twc	Gadmor_bat	Gadmor_kie	0.0985525	3.72094e-05	0.0849708
Gadmor_kie	Gadmor_bat	Gadmor_two	0.0848999	0.00276305	0.0122317
Gadmor_kie	Gadmor_bat	Gadoga	0.0356905	0.0793353	0.000520146
Gadmor_lfc	Gadmor_bat	Gadmor_lfo	0.0255004	0.204871	0.00285237
Gadmor_low	Gadmor_lfc	Gadmor_bat	0.00229311	0.406279	0.00200013
Gadmor_twc	Gadmor_bat	Gadmor_lfc	0.0948511	1.63452e-05	0.0754244
Gadmor_lfc	Gadmor_bat	Gadmor_two	0.0849382	0.00255705	0.012594
Gadmor_lfc	Gadmor_bat	Gadoga	0.00110412	0.481634	1.71997e-05
Gadmor_low	Gadmor_bat	Gadmor_lfo	0.0290283	0.168132	0.00317809
Gadmor_bat	Gadmor_twc	Gadmor_lfo	0.285921	0	0.0338385
Gadmor_lfo	Gadmor_two	Gadmor_bat	0.423169	0	0.0338487
Gadmor_bat	Gadmor_lfo	Gadoga	0.0130135	0.302788	0.000687412
Gadmor_twc	Gadmor_bat	Gadmor_low	0.105756	3.34068e-06	0.0887887
Gadmor_low	Gadmor_bat	Gadmor_two	0.0924843	0.000774583	0.0135126
Gadmor_bat	Gadmor_low	Gadoga	0.000364697	0.494612	5.36738e-06
Gadmor_bat	Gadmor_twc	Gadmor_two	0.232294	1.38778e-14	0.035748
Gadmor_twc	Gadmor_bat	Gadoga	0.0211812	0.233947	0.000272337
Gadmor_bat	Gadmor_two	Gadoga	0.0145088	0.279987	0.000680539
Gadmor_bor	Gadmor_icc	Gadmor_ico	0.016377	0.296319	0.00224163
Gadmor_bor	Gadmor_kie	Gadmor_icc	0.00644441	0.338035	0.0065602
Gadmor_bor	Gadmor_lfc	Gadmor_icc	0.0280519	0.00900541	0.0314938
Gadmor_bor	Gadmor_icc	Gadmor_lfo	0.0267718	0.197653	0.00259183
Gadmor_bor	Gadmor_low	Gadmor_icc	0.0240021	0.018156	0.0257372
Gadmor_bor	Gadmor_icc	Gadmor_twc	0.200656	0	0.298894
Gadmor_bor	Gadmor_icc	Gadmor_two	0.0689352	0.00587504	0.00891105
Gadmor_bor	Gadmor_icc	Gadoga	0.0378839	0.0663227	0.000534345
Gadmor_bor	Gadmor_kie	Gadmor_ico	0.0159762	0.156426	0.00179874
Gadmor_lfc	Gadmor_bor	Gadmor_ico	0.0027582	0.433426	0.00033036
Gadmor_lfo	Gadmor_ico	Gadmor_bor	0.0269559	0.119295	0.00116975
Gadmor_bor	Gadmor_low	Gadmor_ico	0.00623401	0.353325	0.000710498
Gadmor_bor	Gadmor_twc	Gadmor_ico	0.275552	0	0.0535483
Gadmor_ico	Gadmor_two	Gadmor_bor	0.371513	0	0.0264698
Gadmor_bor	Gadmor_ico	Gadoga	0.0180203	0.267611	0.000961136
Gadmor_lfc	Gadmor_bor	Gadmor_kie	0.0103093	0.210198	0.0289432
Gadmor_bor	Gadmor_kie	Gadmor_lfo	0.0302579	0.0204689	0.00242792
Gadmor_bor	Gadmor_kie	Gadmor_low	0.00983505	0.191766	0.0244062
Gadmor_bor	Gadmor_kie	Gadmor_twc	0.00769082	0.328076	0.00826373
Gadmor_bor	Gadmor_kie	Gadmor_two	0.0189642	0.124707	0.0019783
Gadmor_kie	Gadmor_bor	Gadoga	0.00110314	0.481673	1.29255e-05
Gadmor_bor	Gadmor_lfc	Gadmor_lfo	0.00328585	0.42566	0.000279557
Gadmor_bor	Gadmor_lfc	Gadmor_low	0.0177336	0.0459578	0.0443178
Gadmor_bor	Gadmor_lfc	Gadmor_twc	0.00805717	0.276492	0.00911894
Gadmor_bor	Gadmor_lfc	Gadmor_two	0.0165483	0.181592	0.00183543
Gadmor_bor	Gadmor_lfc	Gadoga	0.0217294	0.127503	0.00028313
Gadmor_bor	Gadmor_low	Gadmor_lfo	0.00653455	0.346892	0.000534878
Gadmor_bor	Gadmor_twc	Gadmor_lfo	0.272337	0	0.0372914
Gadmor_lfo	Gadmor_two	Gadmor_bor	0.365643	0	0.0271841
Gadmor_bor	Gadmor_lfo	Gadoga	0.020824	0.221907	0.00111355
Gadmor_bor	Gadmor_low	Gadmor_twc	0.00366486	0.389915	0.00389622
Gadmor_bor	Gadmor_low	Gadmor_two	0.0108063	0.262046	0.00115151
Gadmor_bor	Gadmor_low	Gadoga	0.0405374	0.0138307	0.000491319
Gadmor_bor	Gadmor_twc	Gadmor_two	0.279704	0	0.0500031
Gadmor_twc	Gadmor_bor	Gadoga	0.00211435	0.473217	3.35503e-05
Gadmor_bor	Gadmor_two	Gadoga	0.0277056	0.144557	0.00131307
Gadmor_kie	Gadmor_icc	Gadmor_ico	0.00868075	0.376436	0.00117559
Gadmor_lfc	Gadmor_icc	Gadmor_ico	0.0293034	0.128801	0.00409861
Gadmor_lfo	Gadmor_ico	Gadmor_icc	0.018877	0.22326	0.00082695
Gadmor_low	Gadmor_icc	Gadmor_ico	0.0190362	0.224858	0.00253521
Gadmor_icc	Gadmor_twc	Gadmor_ico	0.273551	0	0.048775
Gadmor_ico	Gadmor_two	Gadmor_icc	0.414992	0	0.0314312
Gadmor_ico	Gadmor_icc	Gadoga	0.00229422	0.467858	0.000118444
Gadmor_kie	Gadmor_lfc	Gadmor_icc	0.0194706	0.0241796	0.0221063
Gadmor_kie	Gadmor_icc	Gadmor_lfo	0.00721189	0.396408	0.000694963
Gadmor_kie	Gadmor_low	Gadmor_icc	0.0141583	0.105068	0.0142046
Gadmor_kie	Gadmor_icc	Gadmor_twc	0.204317	0	0.289329
Gadmor_kie	Gadmor_icc	Gadmor_two	0.0643755	0.00496265	0.00818073
Gadmor_kie	Gadmor_icc	Gadoga	0.0463619	0.0219179	0.000628404
Gadmor_lfc	Gadmor_icc	Gadmor_lfo	0.0288531	0.131561	0.00284268
Gadmor_low	Gadmor_lfc	Gadmor_icc	0.00713196	0.235719	0.00815104
Gadmor_lfc	Gadmor_icc	Gadmor_twc	0.19293	5.10703e-15	0.29243
Gadmor_lfc	Gadmor_icc	Gadmor_two	0.0637727	0.00418988	0.00835832
Gadmor_lfc	Gadmor_icc	Gadoga	0.00281649	0.456732	4.10125e-05
Gadmor_low	Gadmor_icc	Gadmor_lfo	0.0295783	0.117917	0.00283684
Gadmor_icc	Gadmor_twc	Gadmor_lfo	0.258436	0	0.0326304
Gadmor_lfo	Gadmor_two	Gadmor_icc	0.407027	0	0.0323354
Gadmor_icc	Gadmor_lfo	Gadoga	0.00314647	0.45374	0.000163419
Gadmor_low	Gadmor_icc	Gadmor_twc	0.207749	0	0.292659
Gadmor_low	Gadmor_icc	Gadmor_two	0.0715817	0.000801296	0.00905651
Gadmor_low	Gadmor_icc	Gadoga	0.00433934	0.435587	5.89739e-05
Gadmor_icc	Gadmor_twc	Gadmor_two	0.238915	0	0.0392887
Gadmor_twc	Gadmor_icc	Gadoga	0.0340853	0.107426	0.000472507
Gadmor_icc	Gadmor_two	Gadoga	0.00656302	0.405263	0.000302005
Gadmor_lfc	Gadmor_kie	Gadmor_ico	0.0285812	0.0268393	0.00341697
Gadmor_lfo	Gadmor_ico	Gadmor_kie	0.0170164	0.251788	0.00077104
Gadmor_low	Gadmor_kie	Gadmor_ico	0.0147158	0.0649064	0.00166436
Gadmor_kie	Gadmor_twc	Gadmor_ico	0.273641	0	0.0531121
Gadmor_ico	Gadmor_two	Gadmor_kie	0.371988	0	0.0277117
Gadmor_kie	Gadmor_ico	Gadoga	0.0192876	0.250089	0.0009889
Gadmor_lfo	Gadmor_ico	Gadmor_lfc	0.00291146	0.451517	0.000130103
Gadmor_lfc	Gadmor_low	Gadmor_ico	0.00973027	0.188543	0.00116354
Gadmor_lfc	Gadmor_twc	Gadmor_ico	0.276642	0	0.0549634
Gadmor_ico	Gadmor_two	Gadmor_lfc	0.380428	0	0.0277868
Gadmor_lfc	Gadmor_ico	Gadoga	0.0113118	0.360291	0.000615543
Gadmor_lfo	Gadmor_ico	Gadmor_low	0.0167415	0.247799	0.000763701
Gadmor_lfo	Gadmor_ico	Gadmor_twc	0.0282505	0.094819	0.00141836
Gadmor_lfo	Gadmor_ico	Gadmor_two	0.0107294	0.269453	0.0296852
Gadmor_ico	Gadmor_lfo	Gadoga	0.0403537	0.139997	0.00025303
Gadmor_low	Gadmor_twc	Gadmor_ico	0.281024	0	0.0548981
Gadmor_ico	Gadmor_two	Gadmor_low	0.368359	0	0.027685
Gadmor_low	Gadmor_ico	Gadoga	0.00287209	0.459517	0.000149629
Gadmor_ico	Gadmor_two	Gadmor_twc	0.380648	0	0.0336982
Gadmor_twc	Gadmor_ico	Gadoga	0.0124354	0.322085	0.000598428
Gadmor_ico	Gadmor_two	Gadoga	0.0620509	0.00767956	0.000474576
Gadmor_lfc	Gadmor_kie	Gadmor_lfo	0.0311339	0.0127127	0.00264865
Gadmor_lfc	Gadmor_low	Gadmor_kie	0.00107097	0.452266	0.0027817
Gadmor_kie	Gadmor_lfc	Gadmor_twc	0.00245761	0.426925	0.00266613
Gadmor_lfc	Gadmor_kie	Gadmor_two	0.00947969	0.217903	0.0010537
Gadmor_kie	Gadmor_lfc	Gadoga	0.0497583	0.00377097	0.000631316
Gadmor_low	Gadmor_kie	Gadmor_lfo	0.02857	0.00921682	0.00231371
Gadmor_kie	Gadmor_twc	Gadmor_lfo	0.26391	0	0.0361105
Gadmor_lfo	Gadmor_two	Gadmor_kie	0.363175	0	0.0284251
Gadmor_kie	Gadmor_lfo	Gadoga	0.0270869	0.16106	0.00139511
Gadmor_low	Gadmor_kie	Gadmor_twc	0.00441791	0.373845	0.00450327
Gadmor_low	Gadmor_kie	Gadmor_two	0.00951769	0.106797	0.00100245
Gadmor_kie	Gadmor_low	Gadoga	0.0462111	0.0219379	0.000542556
Gadmor_kie	Gadmor_twc	Gadmor_two	0.278746	0	0.0497077
Gadmor_kie	Gadmor_twc	Gadoga	0.0163275	0.284914	0.00024504
Gadmor_kie	Gadmor_two	Gadoga	0.0350411	0.0890506	0.00160387
Gadmor_low	Gadmor_lfc	Gadmor_lfo	7.36619e-05	0.497663	6.3404e-06
Gadmor_lfc	Gadmor_twc	Gadmor_lfo	0.264566	1.11022e-16	0.0374769
Gadmor_lfo	Gadmor_two	Gadmor_lfc	0.359471	0	0.0276612
Gadmor_lfc	Gadmor_lfo	Gadoga	0.0175101	0.273199	0.000952191
Gadmor_low	Gadmor_lfc	Gadmor_twc	0.00865956	0.133171	0.00970825
Gadmor_low	Gadmor_lfc	Gadmor_two	0.00320071	0.370861	0.00035361
Gadmor_low	Gadmor_lfc	Gadoga	0.0137146	0.189853	0.000179065
Gadmor_lfc	Gadmor_twc	Gadmor_two	0.270597	0	0.0497139
Gadmor_twc	Gadmor_lfc	Gadoga	0.0200743	0.271843	0.000324293
Gadmor_lfc	Gadmor_two	Gadoga	0.0228678	0.222932	0.00110462
Gadmor_low	Gadmor_twc	Gadmor_lfo	0.2735	0	0.0380144
Gadmor_lfo	Gadmor_two	Gadmor_low	0.368745	0	0.0288103
Gadmor_low	Gadmor_lfo	Gadoga	0.00916194	0.365385	0.000480276
Gadmor_lfo	Gadmor_two	Gadmor_twc	0.382894	0	0.0351291
Gadmor_twc	Gadmor_lfo	Gadoga	0.0162123	0.26427	0.000787266
Gadmor_lfo	Gadmor_two	Gadoga	0.0368098	0.136792	0.000304955
Gadmor_low	Gadmor_twc	Gadmor_two	0.280746	0	0.0507767
Gadmor_twc	Gadmor_low	Gadoga	0.0252705	0.233955	0.000396457
Gadmor_low	Gadmor_two	Gadoga	0.0181396	0.246668	0.000839944
Gadmor_twc	Gadmor_two	Gadoga	0.0270047	0.144656	0.00116176
### D_fix (LG01) (b)
P1	P2	P3	Dstatistic	p-value	f_G
Gadmac	Gadcha	Arcgla	0.0232071	0.090262	0.00267095
Gadcha	Gadmor_avc	Arcgla	0.0129546	0.277666	0.000895554
Gadmor_avo	Gadcha	Arcgla	0.00122191	0.479066	8.50201e-05
Gadcha	Gadmor_bat	Arcgla	0.0094194	0.349625	0.000648833
Gadcha	Gadmor_bor	Arcgla	0.00768796	0.372191	0.000536329
Gadcha	Gadmor_icc	Arcgla	0.0115174	0.323719	0.000781571
Gadmor_ico	Gadcha	Arcgla	0.000208495	0.496262	1.44652e-05
Gadcha	Gadmor_kie	Arcgla	0.00669953	0.388211	0.000458018
Gadcha	Gadmor_lfc	Arcgla	0.00640407	0.402292	0.000445917
Gadcha	Gadmor_lfo	Arcgla	0.0072808	0.378922	0.000506889
Gadcha	Gadmor_low	Arcgla	0.0035924	0.43868	0.000246952
Gadcha	Gadmor_twc	Arcgla	0.00159794	0.474914	0.000108768
Gadcha	Gadmor_two	Arcgla	0.00224677	0.463756	0.00015235
Gadoga	Gadcha	Arcgla	0.0156394	0.211087	0.001799
Gadmac	Gadmor_avc	Arcgla	0.0335247	0.0425535	0.00400136
Gadmac	Gadmor_avo	Arcgla	0.0225602	0.123453	0.0027049
Gadmac	Gadmor_bat	Arcgla	0.0300635	0.0689383	0.00357303
Gadmac	Gadmor_bor	Arcgla	0.0361705	0.0440702	0.00434836
Gadmac	Gadmor_icc	Arcgla	0.0305915	0.0532456	0.00359804
Gadmac	Gadmor_ico	Arcgla	0.0196651	0.147103	0.00236018
Gadmac	Gadmor_kie	Arcgla	0.027206	0.0804547	0.00323314
Gadmac	Gadmor_lfc	Arcgla	0.0371698	0.0249946	0.00446089
Gadmac	Gadmor_lfo	Arcgla	0.0218028	0.134522	0.00261031
Gadmac	Gadmor_low	Arcgla	0.0281224	0.0788238	0.00335641
Gadmac	Gadmor_twc	Arcgla	0.0256925	0.0837882	0.00303645
Gadmac	Gadmor_two	Arcgla	0.0244323	0.105116	0.00288158
Gadoga	Gadmac	Arcgla	0.0397276	0.197859	0.000323093
Gadmor_avo	Gadmor_avc	Arcgla	0.0274655	0.137352	0.000867655
Gadmor_bat	Gadmor_avc	Arcgla	0.0267089	0.207026	0.000274748
Gadmor_bor	Gadmor_avc	Arcgla	0.0485004	0.080651	0.000397707
Gadmor_icc	Gadmor_avc	Arcgla	0.0442462	0.101007	0.000406698
Gadmor_ico	Gadmor_avc	Arcgla	0.0254287	0.151674	0.000806042
Gadmor_kie	Gadmor_avc	Arcgla	0.0122445	0.336947	9.9028e-05
Gadmor_lfc	Gadmor_avc	Arcgla	0.0294185	0.171654	0.000260719
Gadmor_lfo	Gadmor_avc	Arcgla	0.0158948	0.286997	0.000513103
Gadmor_low	Gadmor_avc	Arcgla	0.0478128	0.0613157	0.000394185
Gadmor_twc	Gadmor_avc	Arcgla	0.0514839	0.0409883	0.000554408
Gadmor_two	Gadmor_avc	Arcgla	0.0318808	0.112275	0.000909839
Gadoga	Gadmor_avc	Arcgla	0.0268214	0.0808554	0.00317325
Gadmor_avo	Gadmor_bat	Arcgla	0.0224226	0.194488	0.00070803
Gadmor_avo	Gadmor_bor	Arcgla	0.0180104	0.237538	0.00057773
Gadmor_avo	Gadmor_icc	Arcgla	0.0199063	0.194345	0.000609565
Gadmor_avo	Gadmor_ico	Arcgla	0.0157444	0.322757	6.86926e-05
Gadmor_avo	Gadmor_kie	Arcgla	0.0212191	0.155559	0.000650442
Gadmor_avo	Gadmor_lfc	Arcgla	0.017404	0.238262	0.000570898
Gadmor_lfo	Gadmor_avo	Arcgla	0.00142383	0.483073	7.08306e-06
Gadmor_avo	Gadmor_low	Arcgla	0.0198727	0.201526	0.000620156
Gadmor_avo	Gadmor_twc	Arcgla	0.0150786	0.255411	0.00044695
Gadmor_avo	Gadmor_two	Arcgla	0.0342389	0.0682405	0.000189853
Gadoga	Gadmor_avo	Arcgla	0.0181829	0.179025	0.0021664
Gadmor_bor	Gadmor_bat	Arcgla	0.0144704	0.33221	0.000145321
Gadmor_icc	Gadmor_bat	Arcgla	0.0106567	0.368395	9.23587e-05
Gadmor_ico	Gadmor_bat	Arcgla	0.0192131	0.237362	0.000609362
Gadmor_bat	Gadmor_kie	Arcgla	0.00415565	0.43819	4.01163e-05
Gadmor_lfc	Gadmor_bat	Arcgla	0.00677471	0.410507	6.90354e-05
Gadmor_lfo	Gadmor_bat	Arcgla	0.0132103	0.327159	0.000423972
Gadmor_low	Gadmor_bat	Arcgla	0.0137202	0.285775	0.000135307
Gadmor_twc	Gadmor_bat	Arcgla	0.0212236	0.255103	0.000181398
Gadmor_two	Gadmor_bat	Arcgla	0.0247105	0.177282	0.000699265
Gadoga	Gadmor_bat	Arcgla	0.021383	0.142063	0.00252523
Gadmor_icc	Gadmor_bor	Arcgla	0.00433651	0.459298	3.92387e-05
Gadmor_ico	Gadmor_bor	Arcgla	0.016467	0.266355	0.000528854
Gadmor_bor	Gadmor_kie	Arcgla	0.0384315	0.149619	0.000301552
Gadmor_bor	Gadmor_lfc	Arcgla	0.0237118	0.199406	0.000202134
Gadmor_lfo	Gadmor_bor	Arcgla	0.00838034	0.376563	0.000274431
Gadmor_bor	Gadmor_low	Arcgla	0.0163647	0.283003	0.000130073
Gadmor_twc	Gadmor_bor	Arcgla	0.0148948	0.325739	0.000159448
Gadmor_two	Gadmor_bor	Arcgla	0.0200782	0.212188	0.000576077
Gadoga	Gadmor_bor	Arcgla	0.0301611	0.0725079	0.00359627
Gadmor_ico	Gadmor_icc	Arcgla	0.0148488	0.271072	0.000455224
Gadmor_icc	Gadmor_kie	Arcgla	0.0542614	0.0236313	0.000476129
Gadmor_icc	Gadmor_lfc	Arcgla	0.0250813	0.204028	0.000235897
Gadmor_lfo	Gadmor_icc	Arcgla	0.0126088	0.331075	0.000391936
Gadmor_icc	Gadmor_low	Arcgla	0.0238814	0.230937	0.00021161
Gadmor_twc	Gadmor_icc	Arcgla	0.0124032	0.344606	0.000113656
Gadmor_two	Gadmor_icc	Arcgla	0.0236352	0.162915	0.000648588
Gadoga	Gadmor_icc	Arcgla	0.0284091	0.0602799	0.00332094
Gadmor_ico	Gadmor_kie	Arcgla	0.0176152	0.196326	0.000539871
Gadmor_ico	Gadmor_lfc	Arcgla	0.0124834	0.31281	0.000411749
Gadmor_lfo	Gadmor_ico	Arcgla	0.00895745	0.389543	4.23177e-05
Gadmor_ico	Gadmor_low	Arcgla	0.0167008	0.244682	0.000522263
Gadmor_ico	Gadmor_twc	Arcgla	0.0143776	0.262855	0.000426966
Gadmor_ico	Gadmor_two	Arcgla	0.0412817	0.0333383	0.00021601
Gadoga	Gadmor_ico	Arcgla	0.0158338	0.204977	0.00188963
Gadmor_lfc	Gadmor_kie	Arcgla	0.0183976	0.236652	0.000157489
Gadmor_lfo	Gadmor_kie	Arcgla	0.0130316	0.302305	0.000406503
Gadmor_low	Gadmor_kie	Arcgla	0.023386	0.157929	0.000183172
Gadmor_twc	Gadmor_kie	Arcgla	0.0295573	0.12151	0.000302298
Gadmor_two	Gadmor_kie	Arcgla	0.020239	0.172867	0.000558062
Gadoga	Gadmor_kie	Arcgla	0.0228709	0.116173	0.00269486
Gadmor_lfo	Gadmor_lfc	Arcgla	0.0131572	0.317331	0.000436806
Gadmor_low	Gadmor_lfc	Arcgla	0.00649404	0.38512	5.60531e-05
Gadmor_twc	Gadmor_lfc	Arcgla	0.0191506	0.270412	0.000209724
Gadmor_two	Gadmor_lfc	Arcgla	0.0145108	0.287371	0.000425796
Gadoga	Gadmor_lfc	Arcgla	0.0336147	0.035992	0.00400891
Gadmor_lfo	Gadmor_low	Arcgla	0.00779787	0.383117	0.000249006
Gadmor_lfo	Gadmor_twc	Arcgla	0.0098623	0.362439	0.00029587
Gadmor_lfo	Gadmor_two	Arcgla	0.0418219	0.0675973	0.000242019
Gadoga	Gadmor_lfo	Arcgla	0.0214141	0.137227	0.00253782
Gadmor_twc	Gadmor_low	Arcgla	0.014633	0.299994	0.000154758
Gadmor_two	Gadmor_low	Arcgla	0.020727	0.199774	0.000576645
Gadoga	Gadmor_low	Arcgla	0.0252948	0.0939313	0.00299524
Gadmor_two	Gadmor_twc	Arcgla	0.0138299	0.28826	0.000364719
Gadoga	Gadmor_twc	Arcgla	0.018976	0.146029	0.00223357
Gadoga	Gadmor_two	Arcgla	0.0212774	0.133729	0.00248775
Gadmor_avc	Gadcha	Gadmac	0.078502	1.52357e-05	0.0104026
Gadmor_avo	Gadcha	Gadmac	0.0962377	8.47084e-07	0.0127801
Gadmor_bat	Gadcha	Gadmac	0.0897849	7.05321e-06	0.0118333
Gadmor_bor	Gadcha	Gadmac	0.080657	1.3586e-05	0.0106917
Gadmor_icc	Gadcha	Gadmac	0.0849362	7.99065e-06	0.011121
Gadmor_ico	Gadcha	Gadmac	0.093925	1.85658e-06	0.0124647
Gadmor_kie	Gadcha	Gadmac	0.091865	3.84623e-07	0.0120796
Gadmor_lfc	Gadcha	Gadmac	0.0874405	1.80863e-05	0.0116081
Gadmor_lfo	Gadcha	Gadmac	0.0948424	1.01801e-06	0.0126432
Gadmor_low	Gadcha	Gadmac	0.091489	7.03432e-07	0.0120932
Gadmor_twc	Gadcha	Gadmac	0.0914263	2.09546e-07	0.0119596
Gadmor_two	Gadcha	Gadmac	0.0867295	7.80452e-06	0.0113268
Gadmac	Gadoga	Gadcha	0.0534647	0.108592	0.000819208
Gadmor_avo	Gadmor_avc	Gadcha	0.0387762	0.0245088	0.00448407
Gadmor_bat	Gadmor_avc	Gadcha	0.0245006	0.207975	0.00068811
Gadmor_bor	Gadmor_avc	Gadcha	0.0529315	0.0138988	0.00118504
Gadmor_avc	Gadmor_icc	Gadcha	0.0214689	0.201834	0.000550949
Gadmor_ico	Gadmor_avc	Gadcha	0.0345884	0.0419966	0.00402338
Gadmor_kie	Gadmor_avc	Gadcha	0.0242813	0.133851	0.000530059
Gadmor_lfc	Gadmor_avc	Gadcha	0.0170108	0.235348	0.000421235
Gadmor_lfo	Gadmor_avc	Gadcha	0.0352683	0.0446229	0.00410391
Gadmor_low	Gadmor_avc	Gadcha	0.0323723	0.0566994	0.000728116
Gadmor_twc	Gadmor_avc	Gadcha	0.0183149	0.203415	0.000559581
Gadmor_two	Gadmor_avc	Gadcha	0.0293673	0.0723343	0.00303244
Gadmor_avc	Gadcha	Gadoga	0.0558231	0.0005155	0.007517
Gadmor_avo	Gadmor_bat	Gadcha	0.0410661	0.0259641	0.00473461
Gadmor_avo	Gadmor_bor	Gadcha	0.0266009	0.0907853	0.00312209
Gadmor_avo	Gadmor_icc	Gadcha	0.0373714	0.0285658	0.0042235
Gadmor_avo	Gadmor_ico	Gadcha	0.0246495	0.138977	0.000270362
Gadmor_avo	Gadmor_kie	Gadcha	0.0374889	0.0194358	0.00425688
Gadmor_avo	Gadmor_lfc	Gadcha	0.0305086	0.0754955	0.00367073
Gadmor_lfo	Gadmor_avo	Gadcha	0.0240385	0.213411	0.000289846
Gadmor_avo	Gadmor_low	Gadcha	0.0359364	0.0360665	0.00409103
Gadmor_avo	Gadmor_twc	Gadcha	0.0361083	0.022379	0.00384556
Gadmor_avo	Gadmor_two	Gadcha	0.0362303	0.0513378	0.000568389
Gadmor_avo	Gadcha	Gadoga	0.0639788	0.000414124	0.00872045
Gadmor_bor	Gadmor_bat	Gadcha	0.0277591	0.213722	0.000758472
Gadmor_bat	Gadmor_icc	Gadcha	0.0410233	0.0839442	0.000991615
Gadmor_ico	Gadmor_bat	Gadcha	0.0386418	0.0377976	0.00445148
Gadmor_kie	Gadmor_bat	Gadcha	0.00027416	0.496519	7.20409e-06
Gadmor_lfc	Gadmor_bat	Gadcha	0.00132167	0.481954	3.87711e-05
Gadmor_lfo	Gadmor_bat	Gadcha	0.0357826	0.0506574	0.00412029
Gadmor_low	Gadmor_bat	Gadcha	0.00903046	0.385148	0.000243943
Gadmor_twc	Gadmor_bat	Gadcha	0.00395824	0.444994	9.68042e-05
Gadmor_two	Gadmor_bat	Gadcha	0.0346281	0.05751	0.00353423
Gadmor_bat	Gadcha	Gadoga	0.0691803	9.95086e-05	0.00934523
Gadmor_bor	Gadmor_icc	Gadcha	0.0691652	0.0117416	0.0017674
Gadmor_ico	Gadmor_bor	Gadcha	0.0242502	0.12177	0.00285566
Gadmor_bor	Gadmor_kie	Gadcha	0.0317784	0.139797	0.000671246
Gadmor_bor	Gadmor_lfc	Gadcha	0.032361	0.0798424	0.000760786
Gadmor_lfo	Gadmor_bor	Gadcha	0.023743	0.114572	0.00278783
Gadmor_bor	Gadmor_low	Gadcha	0.0276028	0.0559967	0.000587948
Gadmor_bor	Gadmor_twc	Gadcha	0.0262922	0.201556	0.000786224
Gadmor_two	Gadmor_bor	Gadcha	0.0160135	0.212745	0.00167089
Gadmor_bor	Gadcha	Gadoga	0.0615837	8.66344e-05	0.00833646
Gadmor_ico	Gadmor_icc	Gadcha	0.0330894	0.0542906	0.00377214
Gadmor_kie	Gadmor_icc	Gadcha	0.0314071	0.156329	0.000769912
Gadmor_lfc	Gadmor_icc	Gadcha	0.0241473	0.191485	0.000650329
Gadmor_lfo	Gadmor_icc	Gadcha	0.0374469	0.0389752	0.00425805
Gadmor_low	Gadmor_icc	Gadcha	0.0309156	0.137663	0.000769725
Gadmor_twc	Gadmor_icc	Gadcha	0.0324474	0.125488	0.0008798
Gadmor_two	Gadmor_icc	Gadcha	0.0359595	0.0449668	0.00361938
Gadmor_icc	Gadcha	Gadoga	0.0632054	0.000309044	0.00844915
Gadmor_ico	Gadmor_kie	Gadcha	0.0345786	0.0324793	0.00392327
Gadmor_ico	Gadmor_lfc	Gadcha	0.0267632	0.107517	0.0032243
Gadmor_lfo	Gadmor_ico	Gadcha	0.0517647	0.0144879	0.00058942
Gadmor_ico	Gadmor_low	Gadcha	0.034579	0.0456665	0.0039327
Gadmor_ico	Gadmor_twc	Gadcha	0.0337553	0.0345471	0.00361276
Gadmor_ico	Gadmor_two	Gadcha	0.0231799	0.14557	0.000347125
Gadmor_ico	Gadcha	Gadoga	0.0625138	0.000687539	0.00851126
Gadmor_kie	Gadmor_lfc	Gadcha	0.0110254	0.282833	0.0002547
Gadmor_lfo	Gadmor_kie	Gadcha	0.033609	0.0373061	0.00381876
Gadmor_low	Gadmor_kie	Gadcha	0.00404108	0.427933	8.39496e-05
Gadmor_kie	Gadmor_twc	Gadcha	0.0020628	0.471528	5.9937e-05
Gadmor_two	Gadmor_kie	Gadcha	0.0266253	0.0734019	0.00269704
Gadmor_kie	Gadcha	Gadoga	0.0713658	8.46898e-06	0.00954099
Gadmor_lfo	Gadmor_lfc	Gadcha	0.0279731	0.0941652	0.0033447
Gadmor_low	Gadmor_lfc	Gadcha	0.0127479	0.198521	0.000301692
Gadmor_lfc	Gadmor_twc	Gadcha	0.00321538	0.457106	0.0001032
Gadmor_two	Gadmor_lfc	Gadcha	0.0244461	0.124917	0.00261348
Gadmor_lfc	Gadcha	Gadoga	0.0648757	0.000385355	0.00872211
Gadmor_lfo	Gadmor_low	Gadcha	0.033096	0.0575838	0.00377525
Gadmor_lfo	Gadmor_twc	Gadcha	0.0341724	0.038842	0.00365374
Gadmor_lfo	Gadmor_two	Gadcha	0.0582573	0.0153496	0.000905897
Gadmor_lfo	Gadcha	Gadoga	0.0576027	0.00222748	0.00785151
Gadmor_low	Gadmor_twc	Gadcha	0.00669163	0.416538	0.000197119
Gadmor_two	Gadmor_low	Gadcha	0.0268499	0.0882344	0.00269131
Gadmor_low	Gadcha	Gadoga	0.0671551	2.25471e-05	0.00902169
Gadmor_two	Gadmor_twc	Gadcha	0.0316764	0.0399079	0.00300168
Gadmor_twc	Gadcha	Gadoga	0.0680701	7.38916e-06	0.00907343
Gadmor_two	Gadcha	Gadoga	0.0555087	0.00213881	0.00742504
Gadmor_avo	Gadmor_avc	Gadmac	0.0263207	0.160114	0.00133943
Gadmor_bat	Gadmor_avc	Gadmac	0.0330725	0.0969285	0.000488798
Gadmor_bor	Gadmor_avc	Gadmac	0.0219453	0.0908835	0.000269569
Gadmor_icc	Gadmor_avc	Gadmac	0.00211045	0.464597	2.87267e-05
Gadmor_ico	Gadmor_avc	Gadmac	0.0233178	0.196526	0.00117997
Gadmor_kie	Gadmor_avc	Gadmac	0.0542385	0.00917911	0.000652961
Gadmor_lfc	Gadmor_avc	Gadmac	0.00262105	0.409899	3.47653e-05
Gadmor_lfo	Gadmor_avc	Gadmac	0.0216464	0.217122	0.00110611
Gadmor_low	Gadmor_avc	Gadmac	0.0163167	0.235186	0.000201127
Gadmor_twc	Gadmor_avc	Gadmac	0.0393492	0.0867079	0.000619509
Gadmor_two	Gadmor_avc	Gadmac	0.0108495	0.331484	0.000493936
Gadmac	Gadoga	Gadmor_avc	0.159286	4.20949e-08	0.00328452
Gadmor_avo	Gadmor_bat	Gadmac	0.0140294	0.282498	0.000702004
Gadmor_avo	Gadmor_bor	Gadmac	0.0172915	0.257736	0.000888968
Gadmor_avo	Gadmor_icc	Gadmac	0.0237487	0.186545	0.00117575
Gadmor_ico	Gadmor_avo	Gadmac	0.0123362	0.368413	7.20258e-05
Gadmor_avo	Gadmor_kie	Gadmac	0.00717675	0.386904	0.000355804
Gadmor_avo	Gadmor_lfc	Gadmac	0.0156534	0.296267	0.000822673
Gadmor_lfo	Gadmor_avo	Gadmac	0.00738462	0.390774	4.74256e-05
Gadmor_avo	Gadmor_low	Gadmac	0.0229908	0.17781	0.00115439
Gadmor_avo	Gadmor_twc	Gadmac	0.011938	0.307638	0.00055605
Gadmor_avo	Gadmor_two	Gadmac	0.0617465	0.0165515	0.00048469
Gadmac	Gadoga	Gadmor_avo	0.218038	0	0.00657103
Gadmor_bat	Gadmor_bor	Gadmac	0.0117452	0.339185	0.000173933
Gadmor_bat	Gadmor_icc	Gadmac	0.0129046	0.296281	0.000166184
Gadmor_ico	Gadmor_bat	Gadmac	0.0114521	0.327976	0.000575507
Gadmor_kie	Gadmor_bat	Gadmac	0.0135221	0.304683	0.000191563
Gadmor_bat	Gadmor_lfc	Gadmac	0.0131667	0.318176	0.000203195
Gadmor_lfo	Gadmor_bat	Gadmac	0.0128119	0.31128	0.000647608
Gadmor_bat	Gadmor_low	Gadmac	0.0136327	0.307597	0.000197741
Gadmor_twc	Gadmor_bat	Gadmac	0.00529394	0.414053	6.68239e-05
Gadmor_two	Gadmor_bat	Gadmac	0.00505687	0.413437	0.000226748
Gadmac	Gadoga	Gadmor_bat	0.173299	4.40866e-08	0.00363535
Gadmor_bor	Gadmor_icc	Gadmac	0.00331126	0.451224	4.52284e-05
Gadmor_ico	Gadmor_bor	Gadmac	0.0133163	0.320969	0.000681463
Gadmor_kie	Gadmor_bor	Gadmac	0.0204028	0.228533	0.000232257
Gadmor_lfc	Gadmor_bor	Gadmac	0.00147995	0.467661	1.88654e-05
Gadmor_lfo	Gadmor_bor	Gadmac	0.0175015	0.272913	0.000906408
Gadmor_bor	Gadmor_low	Gadmac	0.0133965	0.269911	0.000157097
Gadmor_twc	Gadmor_bor	Gadmac	0.0171036	0.305025	0.000263718
Gadmor_two	Gadmor_bor	Gadmac	0.00317433	0.449518	0.000145261
Gadmac	Gadoga	Gadmor_bor	0.153476	5.2497e-09	0.00300707
Gadmor_ico	Gadmor_icc	Gadmac	0.0197047	0.241371	0.000975235
Gadmor_kie	Gadmor_icc	Gadmac	0.0198689	0.172638	0.000262954
Gadmor_icc	Gadmor_lfc	Gadmac	0.0198666	0.205868	0.000285375
Gadmor_lfo	Gadmor_icc	Gadmac	0.0204196	0.233787	0.00102478
Gadmor_icc	Gadmor_low	Gadmac	0.0145168	0.290225	0.000192271
Gadmor_twc	Gadmor_icc	Gadmac	0.0124958	0.344309	0.00017091
Gadmor_two	Gadmor_icc	Gadmac	0.0141678	0.294105	0.000628941
Gadmac	Gadoga	Gadmor_icc	0.158786	8.65889e-07	0.00258774
Gadmor_ico	Gadmor_kie	Gadmac	0.0072301	0.393675	0.000357429
Gadmor_ico	Gadmor_lfc	Gadmac	0.0124736	0.34784	0.000653992
Gadmor_ico	Gadmor_lfo	Gadmac	0.0134964	0.352518	8.4162e-05
Gadmor_ico	Gadmor_low	Gadmac	0.0199442	0.229589	0.000996724
Gadmor_ico	Gadmor_twc	Gadmac	0.00964517	0.350444	0.000447297
Gadmor_ico	Gadmor_two	Gadmac	0.0684351	0.00498352	0.000503394
Gadmac	Gadoga	Gadmor_ico	0.210646	1.55431e-15	0.00669029
Gadmor_kie	Gadmor_lfc	Gadmac	0.0437005	0.016921	0.000551179
Gadmor_lfo	Gadmor_kie	Gadmac	0.00749715	0.390957	0.000375336
Gadmor_kie	Gadmor_low	Gadmac	0.0402103	0.031168	0.000464404
Gadmor_kie	Gadmor_twc	Gadmac	0.0129317	0.328332	0.000191504
Gadmor_kie	Gadmor_two	Gadmac	0.00876454	0.353148	0.00038888
Gadmac	Gadoga	Gadmor_kie	0.153999	2.05047e-08	0.00351749
Gadmor_lfo	Gadmor_lfc	Gadmac	0.0125471	0.345837	0.000661017
Gadmor_low	Gadmor_lfc	Gadmac	0.0172613	0.163709	0.000222901
Gadmor_twc	Gadmor_lfc	Gadmac	0.0221426	0.256158	0.000357361
Gadmor_lfc	Gadmor_two	Gadmac	0.000723186	0.490141	3.39848e-05
Gadmac	Gadoga	Gadmor_lfc	0.161399	2.27962e-07	0.00364228
Gadmor_lfo	Gadmor_low	Gadmac	0.0196919	0.232073	0.000998452
Gadmor_lfo	Gadmor_twc	Gadmac	0.0113329	0.334521	0.000532308
Gadmor_lfo	Gadmor_two	Gadmac	0.0508475	0.0583228	0.000402878
Gadmac	Gadoga	Gadmor_lfo	0.219537	0	0.00479918
Gadmor_twc	Gadmor_low	Gadmac	0.0214937	0.260206	0.000331605
Gadmor_two	Gadmor_low	Gadmac	0.00548724	0.411186	0.000245698
Gadmac	Gadoga	Gadmor_low	0.151604	3.66957e-09	0.00334865
Gadmor_twc	Gadmor_two	Gadmac	0.00335746	0.443281	0.00014061
Gadmac	Gadoga	Gadmor_twc	0.165166	3.70032e-09	0.00384001
Gadmac	Gadoga	Gadmor_two	0.203908	1.69198e-13	0.00599444
Gadmor_avc	Gadmor_bat	Gadmor_avo	0.0407539	0.102163	0.0062922
Gadmor_avc	Gadmor_bor	Gadmor_avo	0.0104148	0.219465	0.00120203
Gadmor_avc	Gadmor_icc	Gadmor_avo	0.0465116	0.0355345	0.00636877
Gadmor_ico	Gadmor_avo	Gadmor_avc	0.0974625	0.00581114	0.00433933
Gadmor_avc	Gadmor_kie	Gadmor_avo	0.0458015	0.00219244	0.00529737
Gadmor_avc	Gadmor_lfc	Gadmor_avo	0.00924022	0.24739	0.00114478
Gadmor_lfo	Gadmor_avo	Gadmor_avc	0.113625	0.00243473	0.00564848
Gadmor_avc	Gadmor_low	Gadmor_avo	0.0154786	0.117956	0.00179709
Gadmor_avc	Gadmor_twc	Gadmor_avo	0.269868	0	0.0528591
Gadmor_avo	Gadmor_two	Gadmor_avc	0.288223	5.42333e-12	0.0229643
Gadmor_avc	Gadmor_avo	Gadoga	0.00831027	0.377541	0.000437261
Gadmor_avc	Gadmor_bor	Gadmor_bat	0.00725234	0.225262	0.00646251
Gadmor_avc	Gadmor_icc	Gadmor_bat	0.246641	4.9627e-14	0.288666
Gadmor_avc	Gadmor_bat	Gadmor_ico	0.0447857	0.0804715	0.00685562
Gadmor_kie	Gadmor_avc	Gadmor_bat	0.000674813	0.482818	0.000565094
Gadmor_avc	Gadmor_lfc	Gadmor_bat	0.00752428	0.255167	0.00674928
Gadmor_avc	Gadmor_bat	Gadmor_lfo	0.0396254	0.120505	0.0043331
Gadmor_avc	Gadmor_low	Gadmor_bat	0.00257384	0.423228	0.00223234
Gadmor_twc	Gadmor_bat	Gadmor_avc	0.100652	7.43628e-06	0.0800278
Gadmor_avc	Gadmor_bat	Gadmor_two	0.102802	0.000351023	0.0149523
Gadmor_bat	Gadmor_avc	Gadoga	0.0127183	0.320027	0.000188669
Gadmor_bor	Gadmor_avc	Gadmor_icc	0.0117263	0.166255	0.0127608
Gadmor_avc	Gadmor_bor	Gadmor_ico	0.0144202	0.146519	0.00164767
Gadmor_avc	Gadmor_bor	Gadmor_kie	0.0130355	0.124414	0.0356638
Gadmor_avc	Gadmor_bor	Gadmor_lfc	0.00944927	0.228165	0.0223502
Gadmor_avc	Gadmor_bor	Gadmor_lfo	0.0180753	0.106737	0.00147262
Gadmor_bor	Gadmor_avc	Gadmor_low	0.018259	0.0311181	0.0469172
Gadmor_bor	Gadmor_avc	Gadmor_twc	0.000137382	0.495083	0.000152779
Gadmor_avc	Gadmor_bor	Gadmor_two	0.014029	0.172723	0.00150281
Gadmor_bor	Gadmor_avc	Gadoga	0.0482407	0.00480779	0.000607531
Gadmor_avc	Gadmor_icc	Gadmor_ico	0.0426576	0.0583462	0.00566167
Gadmor_kie	Gadmor_avc	Gadmor_icc	0.00460401	0.397185	0.00476073
Gadmor_avc	Gadmor_lfc	Gadmor_icc	0.015264	0.125814	0.0177456
Gadmor_avc	Gadmor_icc	Gadmor_lfo	0.0523344	0.0463283	0.00496154
Gadmor_avc	Gadmor_low	Gadmor_icc	0.00916434	0.239567	0.00978715
Gadmor_avc	Gadmor_icc	Gadmor_twc	0.206576	0	0.294754
Gadmor_avc	Gadmor_icc	Gadmor_two	0.0901111	0.0001456	0.0113721
Gadmor_avc	Gadmor_icc	Gadoga	0.0123439	0.312349	0.000171345
Gadmor_avc	Gadmor_kie	Gadmor_ico	0.0389885	0.00664666	0.00442874
Gadmor_avc	Gadmor_lfc	Gadmor_ico	0.00526113	0.353692	0.000639995
Gadmor_lfo	Gadmor_ico	Gadmor_avc	0.0307123	0.119877	0.0013756
Gadmor_avc	Gadmor_low	Gadmor_ico	0.0208721	0.0679214	0.00239796
Gadmor_avc	Gadmor_twc	Gadmor_ico	0.282488	0	0.0545921
Gadmor_ico	Gadmor_two	Gadmor_avc	0.36942	0	0.0271905
Gadmor_avc	Gadmor_ico	Gadoga	0.00763502	0.393569	0.000401077
Gadmor_avc	Gadmor_kie	Gadmor_lfc	0.00539016	0.35698	0.0123695
Gadmor_avc	Gadmor_kie	Gadmor_lfo	0.0503269	0.00179896	0.00407436
Gadmor_kie	Gadmor_avc	Gadmor_low	0.003906	0.368716	0.00935394
Gadmor_avc	Gadmor_kie	Gadmor_twc	0.00545896	0.378321	0.00577528
Gadmor_avc	Gadmor_kie	Gadmor_two	0.0386538	0.00605484	0.00408364
Gadmor_kie	Gadmor_avc	Gadoga	0.0611698	0.00785812	0.000741451
Gadmor_avc	Gadmor_lfc	Gadmor_lfo	0.017831	0.134228	0.00155043
Gadmor_avc	Gadmor_low	Gadmor_lfc	0.00917363	0.203941	0.0214356
Gadmor_avc	Gadmor_lfc	Gadmor_twc	0.0130274	0.142681	0.0143655
Gadmor_avc	Gadmor_lfc	Gadmor_two	0.0218941	0.0496465	0.00248113
Gadmor_lfc	Gadmor_avc	Gadoga	0.00371331	0.394743	4.99143e-05
Gadmor_avc	Gadmor_low	Gadmor_lfo	0.0221631	0.0901733	0.00183288
Gadmor_avc	Gadmor_twc	Gadmor_lfo	0.277546	0	0.038376
Gadmor_lfo	Gadmor_two	Gadmor_avc	0.372309	0	0.0287301
Gadmor_avc	Gadmor_lfo	Gadoga	0.0148521	0.295352	0.000781636
Gadmor_avc	Gadmor_low	Gadmor_twc	0.00108382	0.470718	0.00117414
Gadmor_avc	Gadmor_low	Gadmor_two	0.0220952	0.0304615	0.00239643
Gadmor_low	Gadmor_avc	Gadoga	0.00716978	0.393874	8.86984e-05
Gadmor_avc	Gadmor_twc	Gadmor_two	0.285926	0	0.0514222
Gadmor_twc	Gadmor_avc	Gadoga	0.0376823	0.121672	0.000592382
Gadmor_avc	Gadmor_two	Gadoga	0.0195574	0.235563	0.000916407
Gadmor_bor	Gadmor_bat	Gadmor_avo	0.0445163	0.0589611	0.00683855
Gadmor_icc	Gadmor_bat	Gadmor_avo	0.0114147	0.32156	0.00156889
Gadmor_ico	Gadmor_avo	Gadmor_bat	0.0985018	0.00728452	0.00426278
Gadmor_kie	Gadmor_bat	Gadmor_avo	0.0141023	0.314735	0.00218176
Gadmor_lfc	Gadmor_bat	Gadmor_avo	0.0342974	0.114676	0.00543637
Gadmor_lfo	Gadmor_avo	Gadmor_bat	0.112534	0.00155377	0.00535582
Gadmor_low	Gadmor_bat	Gadmor_avo	0.0353997	0.108975	0.00545219
Gadmor_bat	Gadmor_twc	Gadmor_avo	0.272794	0	0.0451729
Gadmor_avo	Gadmor_two	Gadmor_bat	0.348304	0	0.0287226
Gadmor_bat	Gadmor_avo	Gadoga	0.00976096	0.344006	0.000513076
Gadmor_bor	Gadmor_icc	Gadmor_avo	0.0223102	0.220799	0.00309821
Gadmor_ico	Gadmor_avo	Gadmor_bor	0.0940902	0.0148208	0.00403747
Gadmor_bor	Gadmor_kie	Gadmor_avo	0.0258782	0.0428018	0.00291294
Gadmor_lfc	Gadmor_bor	Gadmor_avo	0.000978114	0.475116	0.000118673
Gadmor_lfo	Gadmor_avo	Gadmor_bor	0.108781	0.00387919	0.00513312
Gadmor_bor	Gadmor_low	Gadmor_avo	0.00510335	0.368367	0.000580518
Gadmor_bor	Gadmor_twc	Gadmor_avo	0.267332	0	0.0515865
Gadmor_avo	Gadmor_two	Gadmor_bor	0.289054	1.66589e-12	0.0222806
Gadmor_bor	Gadmor_avo	Gadoga	0.019004	0.233683	0.00101311
Gadmor_ico	Gadmor_avo	Gadmor_icc	0.106786	0.00517671	0.00467125
Gadmor_kie	Gadmor_icc	Gadmor_avo	0.0058709	0.409984	0.000808314
Gadmor_lfc	Gadmor_icc	Gadmor_avo	0.0297933	0.117144	0.00423165
Gadmor_lfo	Gadmor_avo	Gadmor_icc	0.116898	0.0025666	0.0056419
Gadmor_low	Gadmor_icc	Gadmor_avo	0.0259197	0.132524	0.00353986
Gadmor_icc	Gadmor_twc	Gadmor_avo	0.259441	0	0.0462183
Gadmor_avo	Gadmor_two	Gadmor_icc	0.328608	4.10783e-15	0.0267731
Gadmor_avo	Gadmor_icc	Gadoga	5.62683e-05	0.499129	2.89744e-06
Gadmor_ico	Gadmor_avo	Gadmor_kie	0.114394	0.00320669	0.00518796
Gadmor_ico	Gadmor_avo	Gadmor_lfc	0.105298	0.00504683	0.00462845
Gadmor_avo	Gadmor_lfo	Gadmor_ico	0.00010736	0.498011	0.000259743
Gadmor_ico	Gadmor_avo	Gadmor_low	0.0953026	0.0106419	0.0043179
Gadmor_ico	Gadmor_avo	Gadmor_twc	0.0803165	0.00837941	0.00407971
Gadmor_avo	Gadmor_ico	Gadmor_two	0.0384829	0.0514064	0.0970105
Gadmor_ico	Gadmor_avo	Gadoga	0.0422535	0.130862	0.000249468
Gadmor_lfc	Gadmor_kie	Gadmor_avo	0.0353002	0.0174521	0.00426564
Gadmor_lfo	Gadmor_avo	Gadmor_kie	0.121275	0.000774923	0.00607637
Gadmor_low	Gadmor_kie	Gadmor_avo	0.024437	0.00954541	0.00278107
Gadmor_kie	Gadmor_twc	Gadmor_avo	0.255416	0	0.0494997
Gadmor_avo	Gadmor_two	Gadmor_kie	0.27798	1.72103e-11	0.0225964
Gadmor_kie	Gadmor_avo	Gadoga	0.0230998	0.18821	0.00118598
Gadmor_lfo	Gadmor_avo	Gadmor_lfc	0.0961716	0.00835557	0.00473027
Gadmor_lfc	Gadmor_low	Gadmor_avo	0.00557943	0.30427	0.000673442
Gadmor_lfc	Gadmor_twc	Gadmor_avo	0.265664	0	0.0530625
Gadmor_avo	Gadmor_two	Gadmor_lfc	0.295415	7.99361e-14	0.0233289
Gadmor_lfc	Gadmor_avo	Gadoga	0.0123941	0.331364	0.000673114
Gadmor_lfo	Gadmor_avo	Gadmor_low	0.104685	0.00338651	0.00525215
Gadmor_lfo	Gadmor_avo	Gadmor_twc	0.0945981	0.00559168	0.0052272
Gadmor_avo	Gadmor_lfo	Gadmor_two	0.0241302	0.15244	0.050326
Gadmor_lfo	Gadmor_avo	Gadoga	0.0169014	0.266747	0.000111041
Gadmor_low	Gadmor_twc	Gadmor_avo	0.268454	0	0.0520413
Gadmor_avo	Gadmor_two	Gadmor_low	0.292808	2.72982e-12	0.0237707
Gadmor_low	Gadmor_avo	Gadoga	0.00409796	0.437308	0.000213699
Gadmor_avo	Gadmor_two	Gadmor_twc	0.312758	7.77156e-16	0.0300674
Gadmor_twc	Gadmor_avo	Gadoga	0.0154439	0.261269	0.000743488
Gadmor_avo	Gadmor_two	Gadoga	0.0356871	0.105252	0.000293008
Gadmor_bor	Gadmor_icc	Gadmor_bat	0.233067	1.04361e-14	0.277021
Gadmor_bor	Gadmor_bat	Gadmor_ico	0.0469805	0.0695273	0.00720895
Gadmor_kie	Gadmor_bor	Gadmor_bat	0.00836027	0.256149	0.00715395
Gadmor_bor	Gadmor_lfc	Gadmor_bat	0.00320804	0.373716	0.00289557
Gadmor_bor	Gadmor_bat	Gadmor_lfo	0.0368155	0.127533	0.00400982
Gadmor_low	Gadmor_bor	Gadmor_bat	0.000413636	0.483357	0.000364011
Gadmor_twc	Gadmor_bat	Gadmor_bor	0.104912	4.62074e-06	0.0734212
Gadmor_bor	Gadmor_bat	Gadmor_two	0.101051	0.000410995	0.0147628
Gadmor_bor	Gadmor_bat	Gadoga	0.0159104	0.286752	0.000243188
Gadmor_icc	Gadmor_bat	Gadmor_ico	0.017578	0.22915	0.00238101
Gadmor_kie	Gadmor_icc	Gadmor_bat	0.2488	6.10623e-15	0.288702
Gadmor_lfc	Gadmor_icc	Gadmor_bat	0.235675	4.67404e-14	0.278432
Gadmor_bat	Gadmor_icc	Gadmor_lfo	0.0050696	0.418653	0.000486158
Gadmor_low	Gadmor_icc	Gadmor_bat	0.242238	6.43929e-15	0.282974
Gadmor_twc	Gadmor_bat	Gadmor_icc	0.140443	1.1745e-12	0.153446
Gadmor_icc	Gadmor_bat	Gadmor_two	0.035031	0.0752468	0.0044946
Gadmor_bat	Gadmor_icc	Gadoga	0.0154933	0.252634	0.000205601
Gadmor_kie	Gadmor_bat	Gadmor_ico	0.0239674	0.220765	0.00365677
Gadmor_lfc	Gadmor_bat	Gadmor_ico	0.0373127	0.116328	0.00585942
Gadmor_lfo	Gadmor_ico	Gadmor_bat	0.0199964	0.212677	0.000868829
Gadmor_low	Gadmor_bat	Gadmor_ico	0.0354271	0.116332	0.00540422
Gadmor_bat	Gadmor_twc	Gadmor_ico	0.285764	0	0.0478389
Gadmor_ico	Gadmor_two	Gadmor_bat	0.428178	0	0.0329513
Gadmor_bat	Gadmor_ico	Gadoga	0.00885307	0.368113	0.000467022
Gadmor_kie	Gadmor_lfc	Gadmor_bat	0.00597886	0.31931	0.00518139
Gadmor_kie	Gadmor_bat	Gadmor_lfo	0.00560017	0.427722	0.000611395
Gadmor_kie	Gadmor_low	Gadmor_bat	0.00548546	0.306951	0.00447121
Gadmor_twc	Gadmor_bat	Gadmor_kie	0.0985525	3.72094e-05	0.0849708
Gadmor_kie	Gadmor_bat	Gadmor_two	0.0848999	0.00276305	0.0122317
Gadmor_kie	Gadmor_bat	Gadoga	0.0356905	0.0793353	0.000520146
Gadmor_lfc	Gadmor_bat	Gadmor_lfo	0.0255004	0.204871	0.00285237
Gadmor_low	Gadmor_lfc	Gadmor_bat	0.00229311	0.406279	0.00200013
Gadmor_twc	Gadmor_bat	Gadmor_lfc	0.0948511	1.63452e-05	0.0754244
Gadmor_lfc	Gadmor_bat	Gadmor_two	0.0849382	0.00255705	0.012594
Gadmor_lfc	Gadmor_bat	Gadoga	0.00110412	0.481634	1.71997e-05
Gadmor_low	Gadmor_bat	Gadmor_lfo	0.0290283	0.168132	0.00317809
Gadmor_bat	Gadmor_twc	Gadmor_lfo	0.285921	0	0.0338385
Gadmor_lfo	Gadmor_two	Gadmor_bat	0.423169	0	0.0338487
Gadmor_bat	Gadmor_lfo	Gadoga	0.0130135	0.302788	0.000687412
Gadmor_twc	Gadmor_bat	Gadmor_low	0.105756	3.34068e-06	0.0887887
Gadmor_low	Gadmor_bat	Gadmor_two	0.0924843	0.000774583	0.0135126
Gadmor_bat	Gadmor_low	Gadoga	0.000364697	0.494612	5.36738e-06
Gadmor_bat	Gadmor_twc	Gadmor_two	0.232294	1.38778e-14	0.035748
Gadmor_twc	Gadmor_bat	Gadoga	0.0211812	0.233947	0.000272337
Gadmor_bat	Gadmor_two	Gadoga	0.0145088	0.279987	0.000680539
Gadmor_bor	Gadmor_icc	Gadmor_ico	0.016377	0.296319	0.00224163
Gadmor_bor	Gadmor_kie	Gadmor_icc	0.00644441	0.338035	0.0065602
Gadmor_bor	Gadmor_lfc	Gadmor_icc	0.0280519	0.00900541	0.0314938
Gadmor_bor	Gadmor_icc	Gadmor_lfo	0.0267718	0.197653	0.00259183
Gadmor_bor	Gadmor_low	Gadmor_icc	0.0240021	0.018156	0.0257372
Gadmor_bor	Gadmor_icc	Gadmor_twc	0.200656	0	0.298894
Gadmor_bor	Gadmor_icc	Gadmor_two	0.0689352	0.00587504	0.00891105
Gadmor_bor	Gadmor_icc	Gadoga	0.0378839	0.0663227	0.000534345
Gadmor_bor	Gadmor_kie	Gadmor_ico	0.0159762	0.156426	0.00179874
Gadmor_lfc	Gadmor_bor	Gadmor_ico	0.0027582	0.433426	0.00033036
Gadmor_lfo	Gadmor_ico	Gadmor_bor	0.0269559	0.119295	0.00116975
Gadmor_bor	Gadmor_low	Gadmor_ico	0.00623401	0.353325	0.000710498
Gadmor_bor	Gadmor_twc	Gadmor_ico	0.275552	0	0.0535483
Gadmor_ico	Gadmor_two	Gadmor_bor	0.371513	0	0.0264698
Gadmor_bor	Gadmor_ico	Gadoga	0.0180203	0.267611	0.000961136
Gadmor_kie	Gadmor_bor	Gadmor_lfc	0.0103952	0.22469	0.0229654
Gadmor_bor	Gadmor_kie	Gadmor_lfo	0.0302579	0.0204689	0.00242792
Gadmor_bor	Gadmor_kie	Gadmor_low	0.00983505	0.191766	0.0244062
Gadmor_bor	Gadmor_kie	Gadmor_twc	0.00769082	0.328076	0.00826373
Gadmor_bor	Gadmor_kie	Gadmor_two	0.0189642	0.124707	0.0019783
Gadmor_kie	Gadmor_bor	Gadoga	0.00110314	0.481673	1.29255e-05
Gadmor_bor	Gadmor_lfc	Gadmor_lfo	0.00328585	0.42566	0.000279557
Gadmor_low	Gadmor_bor	Gadmor_lfc	0.00216075	0.410101	0.00531889
Gadmor_bor	Gadmor_lfc	Gadmor_twc	0.00805717	0.276492	0.00911894
Gadmor_bor	Gadmor_lfc	Gadmor_two	0.0165483	0.181592	0.00183543
Gadmor_bor	Gadmor_lfc	Gadoga	0.0217294	0.127503	0.00028313
Gadmor_bor	Gadmor_low	Gadmor_lfo	0.00653455	0.346892	0.000534878
Gadmor_bor	Gadmor_twc	Gadmor_lfo	0.272337	0	0.0372914
Gadmor_lfo	Gadmor_two	Gadmor_bor	0.365643	0	0.0271841
Gadmor_bor	Gadmor_lfo	Gadoga	0.020824	0.221907	0.00111355
Gadmor_bor	Gadmor_low	Gadmor_twc	0.00366486	0.389915	0.00389622
Gadmor_bor	Gadmor_low	Gadmor_two	0.0108063	0.262046	0.00115151
Gadmor_bor	Gadmor_low	Gadoga	0.0405374	0.0138307	0.000491319
Gadmor_bor	Gadmor_twc	Gadmor_two	0.279704	0	0.0500031
Gadmor_twc	Gadmor_bor	Gadoga	0.00211435	0.473217	3.35503e-05
Gadmor_bor	Gadmor_two	Gadoga	0.0277056	0.144557	0.00131307
Gadmor_kie	Gadmor_icc	Gadmor_ico	0.00868075	0.376436	0.00117559
Gadmor_lfc	Gadmor_icc	Gadmor_ico	0.0293034	0.128801	0.00409861
Gadmor_lfo	Gadmor_ico	Gadmor_icc	0.018877	0.22326	0.00082695
Gadmor_low	Gadmor_icc	Gadmor_ico	0.0190362	0.224858	0.00253521
Gadmor_icc	Gadmor_twc	Gadmor_ico	0.273551	0	0.048775
Gadmor_ico	Gadmor_two	Gadmor_icc	0.414992	0	0.0314312
Gadmor_ico	Gadmor_icc	Gadoga	0.00229422	0.467858	0.000118444
Gadmor_kie	Gadmor_lfc	Gadmor_icc	0.0194706	0.0241796	0.0221063
Gadmor_kie	Gadmor_icc	Gadmor_lfo	0.00721189	0.396408	0.000694963
Gadmor_kie	Gadmor_low	Gadmor_icc	0.0141583	0.105068	0.0142046
Gadmor_kie	Gadmor_icc	Gadmor_twc	0.204317	0	0.289329
Gadmor_kie	Gadmor_icc	Gadmor_two	0.0643755	0.00496265	0.00818073
Gadmor_kie	Gadmor_icc	Gadoga	0.0463619	0.0219179	0.000628404
Gadmor_lfc	Gadmor_icc	Gadmor_lfo	0.0288531	0.131561	0.00284268
Gadmor_low	Gadmor_lfc	Gadmor_icc	0.00713196	0.235719	0.00815104
Gadmor_lfc	Gadmor_icc	Gadmor_twc	0.19293	5.10703e-15	0.29243
Gadmor_lfc	Gadmor_icc	Gadmor_two	0.0637727	0.00418988	0.00835832
Gadmor_lfc	Gadmor_icc	Gadoga	0.00281649	0.456732	4.10125e-05
Gadmor_low	Gadmor_icc	Gadmor_lfo	0.0295783	0.117917	0.00283684
Gadmor_icc	Gadmor_twc	Gadmor_lfo	0.258436	0	0.0326304
Gadmor_lfo	Gadmor_two	Gadmor_icc	0.407027	0	0.0323354
Gadmor_icc	Gadmor_lfo	Gadoga	0.00314647	0.45374	0.000163419
Gadmor_low	Gadmor_icc	Gadmor_twc	0.207749	0	0.292659
Gadmor_low	Gadmor_icc	Gadmor_two	0.0715817	0.000801296	0.00905651
Gadmor_low	Gadmor_icc	Gadoga	0.00433934	0.435587	5.89739e-05
Gadmor_icc	Gadmor_twc	Gadmor_two	0.238915	0	0.0392887
Gadmor_twc	Gadmor_icc	Gadoga	0.0340853	0.107426	0.000472507
Gadmor_icc	Gadmor_two	Gadoga	0.00656302	0.405263	0.000302005
Gadmor_lfc	Gadmor_kie	Gadmor_ico	0.0285812	0.0268393	0.00341697
Gadmor_lfo	Gadmor_ico	Gadmor_kie	0.0170164	0.251788	0.00077104
Gadmor_low	Gadmor_kie	Gadmor_ico	0.0147158	0.0649064	0.00166436
Gadmor_kie	Gadmor_twc	Gadmor_ico	0.273641	0	0.0531121
Gadmor_ico	Gadmor_two	Gadmor_kie	0.371988	0	0.0277117
Gadmor_kie	Gadmor_ico	Gadoga	0.0192876	0.250089	0.0009889
Gadmor_lfo	Gadmor_ico	Gadmor_lfc	0.00291146	0.451517	0.000130103
Gadmor_lfc	Gadmor_low	Gadmor_ico	0.00973027	0.188543	0.00116354
Gadmor_lfc	Gadmor_twc	Gadmor_ico	0.276642	0	0.0549634
Gadmor_ico	Gadmor_two	Gadmor_lfc	0.380428	0	0.0277868
Gadmor_lfc	Gadmor_ico	Gadoga	0.0113118	0.360291	0.000615543
Gadmor_lfo	Gadmor_ico	Gadmor_low	0.0167415	0.247799	0.000763701
Gadmor_lfo	Gadmor_ico	Gadmor_twc	0.0282505	0.094819	0.00141836
Gadmor_lfo	Gadmor_ico	Gadmor_two	0.0107294	0.269453	0.0296852
Gadmor_ico	Gadmor_lfo	Gadoga	0.0403537	0.139997	0.00025303
Gadmor_low	Gadmor_twc	Gadmor_ico	0.281024	0	0.0548981
Gadmor_ico	Gadmor_two	Gadmor_low	0.368359	0	0.027685
Gadmor_low	Gadmor_ico	Gadoga	0.00287209	0.459517	0.000149629
Gadmor_ico	Gadmor_two	Gadmor_twc	0.380648	0	0.0336982
Gadmor_twc	Gadmor_ico	Gadoga	0.0124354	0.322085	0.000598428
Gadmor_ico	Gadmor_two	Gadoga	0.0620509	0.00767956	0.000474576
Gadmor_lfc	Gadmor_kie	Gadmor_lfo	0.0311339	0.0127127	0.00264865
Gadmor_kie	Gadmor_low	Gadmor_lfc	0.00556438	0.323102	0.0123998
Gadmor_kie	Gadmor_lfc	Gadmor_twc	0.00245761	0.426925	0.00266613
Gadmor_lfc	Gadmor_kie	Gadmor_two	0.00947969	0.217903	0.0010537
Gadmor_kie	Gadmor_lfc	Gadoga	0.0497583	0.00377097	0.000631316
Gadmor_low	Gadmor_kie	Gadmor_lfo	0.02857	0.00921682	0.00231371
Gadmor_kie	Gadmor_twc	Gadmor_lfo	0.26391	0	0.0361105
Gadmor_lfo	Gadmor_two	Gadmor_kie	0.363175	0	0.0284251
Gadmor_kie	Gadmor_lfo	Gadoga	0.0270869	0.16106	0.00139511
Gadmor_low	Gadmor_kie	Gadmor_twc	0.00441791	0.373845	0.00450327
Gadmor_low	Gadmor_kie	Gadmor_two	0.00951769	0.106797	0.00100245
Gadmor_kie	Gadmor_low	Gadoga	0.0462111	0.0219379	0.000542556
Gadmor_kie	Gadmor_twc	Gadmor_two	0.278746	0	0.0497077
Gadmor_kie	Gadmor_twc	Gadoga	0.0163275	0.284914	0.00024504
Gadmor_kie	Gadmor_two	Gadoga	0.0350411	0.0890506	0.00160387
Gadmor_low	Gadmor_lfc	Gadmor_lfo	7.36619e-05	0.497663	6.3404e-06
Gadmor_lfc	Gadmor_twc	Gadmor_lfo	0.264566	1.11022e-16	0.0374769
Gadmor_lfo	Gadmor_two	Gadmor_lfc	0.359471	0	0.0276612
Gadmor_lfc	Gadmor_lfo	Gadoga	0.0175101	0.273199	0.000952191
Gadmor_low	Gadmor_lfc	Gadmor_twc	0.00865956	0.133171	0.00970825
Gadmor_low	Gadmor_lfc	Gadmor_two	0.00320071	0.370861	0.00035361
Gadmor_low	Gadmor_lfc	Gadoga	0.0137146	0.189853	0.000179065
Gadmor_lfc	Gadmor_twc	Gadmor_two	0.270597	0	0.0497139
Gadmor_twc	Gadmor_lfc	Gadoga	0.0200743	0.271843	0.000324293
Gadmor_lfc	Gadmor_two	Gadoga	0.0228678	0.222932	0.00110462
Gadmor_low	Gadmor_twc	Gadmor_lfo	0.2735	0	0.0380144
Gadmor_lfo	Gadmor_two	Gadmor_low	0.368745	0	0.0288103
Gadmor_low	Gadmor_lfo	Gadoga	0.00916194	0.365385	0.000480276
Gadmor_lfo	Gadmor_two	Gadmor_twc	0.382894	0	0.0351291
Gadmor_twc	Gadmor_lfo	Gadoga	0.0162123	0.26427	0.000787266
Gadmor_lfo	Gadmor_two	Gadoga	0.0368098	0.136792	0.000304955
Gadmor_low	Gadmor_twc	Gadmor_two	0.280746	0	0.0507767
Gadmor_twc	Gadmor_low	Gadoga	0.0252705	0.233955	0.000396457
Gadmor_low	Gadmor_two	Gadoga	0.0181396	0.246668	0.000839944
Gadmor_twc	Gadmor_two	Gadoga	0.0270047	0.144656	0.00116176
### Demography (LG01)
group1	epoch.start	haploid.coalescence.rate	popsize
Gadmor_avc	0	0	Inf
Gadmor_avc	1000	0	Inf
Gadmor_avc	1389.5	0	Inf
Gadmor_avc	1930.7	0	Inf
Gadmor_avc	2682.7	0	Inf
Gadmor_avc	3727.59	8.40445e-08	5949229.27734712
Gadmor_avc	5179.48	1.81494e-07	2754912.00811046
Gadmor_avc	7196.86	6.5326e-07	765392.033799712
Gadmor_avc	10000	9.40548e-07	531604.979224877
Gadmor_avc	13895	1.1288e-06	442948.263642807
Gadmor_avc	19307	1.96822e-06	254036.642245277
Gadmor_avc	26827	4.02699e-06	124162.215451243
Gadmor_avc	37275.9	6.89873e-06	72477.1081054049
Gadmor_avc	51794.8	2.09749e-05	23838.0159142594
Gadmor_avc	71968.6	3.31834e-05	15067.7748512811
Gadmor_avc	1e+05	3.89912e-05	12823.4063070642
Gadmor_avc	138950	3.66389e-05	13646.6979085071
Gadmor_avc	193070	4.51711e-05	11069.0242212388
Gadmor_avc	268270	4.75098e-05	10524.1444922942
Gadmor_avc	372759	4.82471e-05	10363.3171734674
Gadmor_avc	517948	2.75083e-05	18176.3322342711
Gadmor_avc	719686	2.15359e-05	23217.0468845045
Gadmor_avc	1e+06	3.20224e-05	15614.0701508944
Gadmor_avc	1389500	2.4263e-05	20607.5093764168
Gadmor_avc	1930700	1.96058e-05	25502.6573768987
Gadmor_avc	2682700	1.21131e-05	41277.6250505651
Gadmor_avc	3727590	7.00097e-05	7141.86748407721
Gadmor_avc	5179480	0	Inf
Gadmor_avc	7196860	0	Inf
Gadmor_avc	1e+07	0	Inf
Gadmor_avc	1e+08	0	Inf
Gadmor_avo	0	0	Inf
Gadmor_avo	1000	0	Inf
Gadmor_avo	1389.5	0	Inf
Gadmor_avo	1930.7	1.62317e-07	3080392.07230296
Gadmor_avo	2682.7	0	Inf
Gadmor_avo	3727.59	2.52139e-07	1983033.16821277
Gadmor_avo	5179.48	1.39172e-06	359267.668783951
Gadmor_avo	7196.86	2.17855e-06	229510.454201189
Gadmor_avo	10000	2.82508e-06	176986.138445637
Gadmor_avo	13895	4.43794e-06	112664.885059284
Gadmor_avo	19307	9.05213e-06	55235.6185781689
Gadmor_avo	26827	1.81669e-05	27522.5822787597
Gadmor_avo	37275.9	3.07244e-05	16273.7107966307
Gadmor_avo	51794.8	7.53131e-05	6638.95125814765
Gadmor_avo	71968.6	9.90282e-05	5049.06683146821
Gadmor_avo	1e+05	8.56087e-05	5840.52789027283
Gadmor_avo	138950	5.79553e-05	8627.33865582613
Gadmor_avo	193070	5.38195e-05	9290.31299064465
Gadmor_avo	268270	4.75422e-05	10516.9722898814
Gadmor_avo	372759	4.54907e-05	10991.2575537418
Gadmor_avo	517948	2.18779e-05	22854.1130547265
Gadmor_avo	719686	1.63628e-05	30557.1173637764
Gadmor_avo	1e+06	2.75264e-05	18164.3803766566
Gadmor_avo	1389500	2.51083e-05	19913.7337055874
Gadmor_avo	1930700	2.31969e-05	21554.60427902
Gadmor_avo	2682700	1.39789e-05	35768.1934916195
Gadmor_avo	3727590	4.92723e-05	10147.689472584
Gadmor_avo	5179480	0	Inf
Gadmor_avo	7196860	0	Inf
Gadmor_avo	1e+07	0	Inf
Gadmor_avo	1e+08	0	Inf
Gadmor_bat	0	0	Inf
Gadmor_bat	1000	0	Inf
Gadmor_bat	1389.5	0	Inf
Gadmor_bat	1930.7	1.62316e-07	3080411.05005052
Gadmor_bat	2682.7	4.67211e-07	1070180.2825704
Gadmor_bat	3727.59	4.20269e-07	1189714.20685323
Gadmor_bat	5179.48	1.02865e-06	486073.980459826
Gadmor_bat	7196.86	1.48128e-06	337545.906243249
Gadmor_bat	10000	2.00794e-06	249011.424644163
Gadmor_bat	13895	3.68632e-06	135636.624058682
Gadmor_bat	19307	8.0552e-06	62071.7052338862
Gadmor_bat	26827	1.3546e-05	36911.2653181751
Gadmor_bat	37275.9	2.44617e-05	20440.116590425
Gadmor_bat	51794.8	5.18226e-05	9648.30016247738
Gadmor_bat	71968.6	5.66514e-05	8825.90721500263
Gadmor_bat	1e+05	4.85943e-05	10289.2726101621
Gadmor_bat	138950	3.71249e-05	13468.0497455885
Gadmor_bat	193070	4.16304e-05	12010.4538990738
Gadmor_bat	268270	4.29511e-05	11641.1453955778
Gadmor_bat	372759	4.42333e-05	11303.7010578003
Gadmor_bat	517948	2.60401e-05	19201.1551414933
Gadmor_bat	719686	1.98103e-05	25239.3956679101
Gadmor_bat	1e+06	3.03091e-05	16496.6957118489
Gadmor_bat	1389500	2.33755e-05	21389.9167932237
Gadmor_bat	1930700	2.02373e-05	24706.853186937
Gadmor_bat	2682700	1.55655e-05	32122.3218014198
Gadmor_bat	3727590	9.91999e-05	5040.32766162063
Gadmor_bat	5179480	0.000107451	4653.28382239346
Gadmor_bat	7196860	0	Inf
Gadmor_bat	1e+07	0	Inf
Gadmor_bat	1e+08	0	Inf
Gadmor_bor	0	0	Inf
Gadmor_bor	1000	0	Inf
Gadmor_bor	1389.5	0	Inf
Gadmor_bor	1930.7	3.24652e-07	1540110.64154849
Gadmor_bor	2682.7	2.33733e-06	213919.301082859
Gadmor_bor	3727.59	3.87742e-06	128951.725631992
Gadmor_bor	5179.48	5.53792e-06	90286.6058014561
Gadmor_bor	7196.86	5.14096e-06	97258.0996545392
Gadmor_bor	10000	5.60657e-06	89181.0857618829
Gadmor_bor	13895	6.80605e-06	73464.0503669529
Gadmor_bor	19307	8.75228e-06	57127.9712257835
Gadmor_bor	26827	1.06033e-05	47155.1309497986
Gadmor_bor	37275.9	1.36111e-05	36734.7238650807
Gadmor_bor	51794.8	2.99135e-05	16714.8611830779
Gadmor_bor	71968.6	3.86986e-05	12920.3640441773
Gadmor_bor	1e+05	4.1659e-05	12002.2084063468
Gadmor_bor	138950	3.79423e-05	13177.9043442279
Gadmor_bor	193070	4.69435e-05	10651.1018564871
Gadmor_bor	268270	4.87928e-05	10247.4135528193
Gadmor_bor	372759	5.07413e-05	9853.90598979529
Gadmor_bor	517948	2.7779e-05	17999.2080348465
Gadmor_bor	719686	2.17226e-05	23017.5025089078
Gadmor_bor	1e+06	3.55509e-05	14064.3415497217
Gadmor_bor	1389500	2.45323e-05	20381.2932338183
Gadmor_bor	1930700	1.59523e-05	31343.4426383656
Gadmor_bor	2682700	8.97775e-06	55693.2416251288
Gadmor_bor	3727590	2.10731e-05	23726.931490858
Gadmor_bor	5179480	0.000143268	3489.9628667951
Gadmor_bor	7196860	0	Inf
Gadmor_bor	1e+07	0	Inf
Gadmor_bor	1e+08	0	Inf
Gadmor_icc	0	0	Inf
Gadmor_icc	1000	0	Inf
Gadmor_icc	1389.5	0	Inf
Gadmor_icc	1930.7	0	Inf
Gadmor_icc	2682.7	0	Inf
Gadmor_icc	3727.59	0	Inf
Gadmor_icc	5179.48	3.62991e-07	1377444.61983906
Gadmor_icc	7196.86	5.22568e-07	956813.275975567
Gadmor_icc	10000	0	Inf
Gadmor_icc	13895	8.12347e-07	615500.518866937
Gadmor_icc	19307	1.1698e-06	427423.491195076
Gadmor_icc	26827	3.16373e-06	158041.299352347
Gadmor_icc	37275.9	4.01337e-06	124583.579385903
Gadmor_icc	51794.8	1.28076e-05	39039.3204035104
Gadmor_icc	71968.6	2.01603e-05	24801.2182358397
Gadmor_icc	1e+05	2.42002e-05	20660.9862728407
Gadmor_icc	138950	2.51082e-05	19913.8130172613
Gadmor_icc	193070	3.39833e-05	14713.1090859334
Gadmor_icc	268270	3.9488e-05	12662.074554295
Gadmor_icc	372759	4.4043e-05	11352.5418341167
Gadmor_icc	517948	2.63583e-05	18969.3569008623
Gadmor_icc	719686	1.94526e-05	25703.5049299322
Gadmor_icc	1e+06	3.06648e-05	16305.3403250633
Gadmor_icc	1389500	2.35883e-05	21196.9493350517
Gadmor_icc	1930700	2.22161e-05	22506.2004582262
Gadmor_icc	2682700	1.82772e-05	27356.487864662
Gadmor_icc	3727590	6.85999e-06	72886.4036244951
Gadmor_icc	5179480	0.000214902	2326.64191119673
Gadmor_icc	7196860	0	Inf
Gadmor_icc	1e+07	0	Inf
Gadmor_icc	1e+08	0	Inf
Gadmor_ico	0	0	Inf
Gadmor_ico	1000	0	Inf
Gadmor_ico	1389.5	2.255e-07	2217294.90022173
Gadmor_ico	1930.7	1.6233e-07	3080145.38286207
Gadmor_ico	2682.7	2.33596e-07	2140447.61040429
Gadmor_ico	3727.59	1.09281e-06	457536.076719649
Gadmor_ico	5179.48	1.87652e-06	266450.663995055
Gadmor_ico	7196.86	2.09232e-06	238969.18253422
Gadmor_ico	10000	2.73194e-06	183020.124892933
Gadmor_ico	13895	4.05291e-06	123368.147824649
Gadmor_ico	19307	8.8016e-06	56807.853117615
Gadmor_ico	26827	1.79984e-05	27780.2471330785
Gadmor_ico	37275.9	2.79253e-05	17904.9106007814
Gadmor_ico	51794.8	7.25712e-05	6889.78547963931
Gadmor_ico	71968.6	9.97e-05	5015.04513540622
Gadmor_ico	1e+05	8.9654e-05	5576.99600687086
Gadmor_ico	138950	5.88399e-05	8497.6351081494
Gadmor_ico	193070	5.54029e-05	9024.79834088107
Gadmor_ico	268270	5.19806e-05	9618.97323232129
Gadmor_ico	372759	4.94459e-05	10112.0618696393
Gadmor_ico	517948	2.68909e-05	18593.6506401794
Gadmor_ico	719686	1.98452e-05	25195.0093725435
Gadmor_ico	1e+06	3.20307e-05	15610.0241330973
Gadmor_ico	1389500	2.34483e-05	21323.5074610953
Gadmor_ico	1930700	2.11937e-05	23591.9164657422
Gadmor_ico	2682700	3.6828e-05	13576.6264798523
Gadmor_ico	3727590	0	Inf
Gadmor_ico	5179480	0	Inf
Gadmor_ico	7196860	0	Inf
Gadmor_ico	1e+07	0	Inf
Gadmor_ico	1e+08	0	Inf
Gadmor_kie	0	0	Inf
Gadmor_kie	1000	0	Inf
Gadmor_kie	1389.5	0	Inf
Gadmor_kie	1930.7	0	Inf
Gadmor_kie	2682.7	5.84044e-07	856099.882885536
Gadmor_kie	3727.59	9.24981e-07	540551.643763494
Gadmor_kie	5179.48	1.63585e-06	305651.496164074
Gadmor_kie	7196.86	1.48356e-06	337027.150907277
Gadmor_kie	10000	1.47634e-06	338675.372881586
Gadmor_kie	13895	1.94403e-06	257197.676990581
Gadmor_kie	19307	2.85094e-06	175380.751611749
Gadmor_kie	26827	5.02454e-06	99511.5970815239
Gadmor_kie	37275.9	8.87795e-06	56319.3079483439
Gadmor_kie	51794.8	2.26958e-05	22030.5078472669
Gadmor_kie	71968.6	3.47828e-05	14374.9209379348
Gadmor_kie	1e+05	3.96932e-05	12596.6160450657
Gadmor_kie	138950	3.85628e-05	12965.863474644
Gadmor_kie	193070	4.79619e-05	10424.9414639537
Gadmor_kie	268270	4.9513e-05	10098.3580069881
Gadmor_kie	372759	4.98634e-05	10027.3948427103
Gadmor_kie	517948	2.86006e-05	17482.1507241107
Gadmor_kie	719686	2.16769e-05	23066.0288140832
Gadmor_kie	1e+06	3.44669e-05	14506.6716182772
Gadmor_kie	1389500	2.44935e-05	20413.5791128259
Gadmor_kie	1930700	1.96578e-05	25435.1962071035
Gadmor_kie	2682700	1.31389e-05	38054.9361057623
Gadmor_kie	3727590	5.61867e-05	8898.90312120128
Gadmor_kie	5179480	0.000107451	4653.28382239346
Gadmor_kie	7196860	0	Inf
Gadmor_kie	1e+07	0	Inf
Gadmor_kie	1e+08	0	Inf
Gadmor_lfc	0	0	Inf
Gadmor_lfc	1000	0	Inf
Gadmor_lfc	1389.5	0	Inf
Gadmor_lfc	1930.7	6.4929e-08	7700719.24717769
Gadmor_lfc	2682.7	1.40158e-07	3567402.5028896
Gadmor_lfc	3727.59	5.71582e-07	874765.125563786
Gadmor_lfc	5179.48	8.23016e-07	607521.603468219
Gadmor_lfc	7196.86	1.32451e-06	377498.093634627
Gadmor_lfc	10000	1.45575e-06	343465.56757685
Gadmor_lfc	13895	2.11583e-06	236313.88155003
Gadmor_lfc	19307	3.6836e-06	135736.779237702
Gadmor_lfc	26827	5.65786e-06	88372.6355901348
Gadmor_lfc	37275.9	8.67069e-06	57665.5375754409
Gadmor_lfc	51794.8	2.25355e-05	22187.2157262985
Gadmor_lfc	71968.6	3.25113e-05	15379.2681313882
Gadmor_lfc	1e+05	3.69657e-05	13526.0525297776
Gadmor_lfc	138950	3.70479e-05	13496.0416109955
Gadmor_lfc	193070	4.60658e-05	10854.0392221561
Gadmor_lfc	268270	4.77831e-05	10463.9506436376
Gadmor_lfc	372759	4.95596e-05	10088.8627026853
Gadmor_lfc	517948	2.70906e-05	18456.5864174289
Gadmor_lfc	719686	2.07926e-05	24047.0167271048
Gadmor_lfc	1e+06	3.31357e-05	15089.4654405973
Gadmor_lfc	1389500	2.54053e-05	19680.9327187634
Gadmor_lfc	1930700	2.06287e-05	24238.0760784732
Gadmor_lfc	2682700	9.64566e-06	51836.7846264538
Gadmor_lfc	3727590	3.12366e-05	16006.8637431731
Gadmor_lfc	5179480	0.000114614	4362.46880834802
Gadmor_lfc	7196860	0	Inf
Gadmor_lfc	1e+07	0	Inf
Gadmor_lfc	1e+08	0	Inf
Gadmor_lfo	0	0	Inf
Gadmor_lfo	1000	0	Inf
Gadmor_lfo	1389.5	0	Inf
Gadmor_lfo	1930.7	0	Inf
Gadmor_lfo	2682.7	3.5039e-07	1426981.36362339
Gadmor_lfo	3727.59	1.17678e-06	424888.254389096
Gadmor_lfo	5179.48	2.05762e-06	242999.193242678
Gadmor_lfo	7196.86	3.22586e-06	154997.427042711
Gadmor_lfo	10000	3.89577e-06	128344.332442624
Gadmor_lfo	13895	7.39462e-06	67616.7267553978
Gadmor_lfo	19307	1.20238e-05	41584.1913538149
Gadmor_lfo	26827	1.75112e-05	28553.154552515
Gadmor_lfo	37275.9	2.7583e-05	18127.1072762209
Gadmor_lfo	51794.8	7.1094e-05	7032.94230174136
Gadmor_lfo	71968.6	9.53822e-05	5242.06822656638
Gadmor_lfo	1e+05	8.45846e-05	5911.24152623527
Gadmor_lfo	138950	5.68528e-05	8794.64160076549
Gadmor_lfo	193070	5.40011e-05	9259.07064856086
Gadmor_lfo	268270	4.98059e-05	10038.9712865343
Gadmor_lfo	372759	5.07042e-05	9861.11604166913
Gadmor_lfo	517948	2.5835e-05	19353.5900909619
Gadmor_lfo	719686	1.8637e-05	26828.3522026077
Gadmor_lfo	1e+06	3.0214e-05	16548.6198451049
Gadmor_lfo	1389500	2.7682e-05	18062.2787370855
Gadmor_lfo	1930700	2.13363e-05	23434.2411758365
Gadmor_lfo	2682700	2.60209e-05	19215.3230672267
Gadmor_lfo	3727590	2.4723e-05	20224.0828378433
Gadmor_lfo	5179480	0	Inf
Gadmor_lfo	7196860	0	Inf
Gadmor_lfo	1e+07	0	Inf
Gadmor_lfo	1e+08	0	Inf
Gadmor_low	0	0	Inf
Gadmor_low	1000	0	Inf
Gadmor_low	1389.5	0	Inf
Gadmor_low	1930.7	0	Inf
Gadmor_low	2682.7	0	Inf
Gadmor_low	3727.59	4.20261e-07	1189736.85400263
Gadmor_low	5179.48	6.65574e-07	751231.268048331
Gadmor_low	7196.86	5.66256e-07	882992.851289876
Gadmor_low	10000	9.0922e-07	549921.911088625
Gadmor_low	13895	1.44507e-06	346003.999806238
Gadmor_low	19307	3.17364e-06	157547.800002521
Gadmor_low	26827	5.15012e-06	97085.1164633057
Gadmor_low	37275.9	8.33464e-06	59990.5934749431
Gadmor_low	51794.8	2.25389e-05	22183.8687779794
Gadmor_low	71968.6	3.33018e-05	15014.2034364509
Gadmor_low	1e+05	3.93966e-05	12691.4505312641
Gadmor_low	138950	3.87263e-05	12911.1224155161
Gadmor_low	193070	4.71302e-05	10608.9089373692
Gadmor_low	268270	4.90006e-05	10203.9566862447
Gadmor_low	372759	5.03903e-05	9922.54461672187
Gadmor_low	517948	2.84229e-05	17591.4491483979
Gadmor_low	719686	2.1326e-05	23445.5594110476
Gadmor_low	1e+06	3.3946e-05	14729.2759087963
Gadmor_low	1389500	2.62085e-05	19077.7801095065
Gadmor_low	1930700	2.12978e-05	23476.6032172337
Gadmor_low	2682700	1.09592e-05	45623.7681582597
Gadmor_low	3727590	5.33938e-05	9364.38313062565
Gadmor_low	5179480	0.000107451	4653.28382239346
Gadmor_low	7196860	0	Inf
Gadmor_low	1e+07	0	Inf
Gadmor_low	1e+08	0	Inf
Gadmor_twc	0	0	Inf
Gadmor_twc	1000	0	Inf
Gadmor_twc	1389.5	0	Inf
Gadmor_twc	1930.7	0	Inf
Gadmor_twc	2682.7	1.16798e-07	4280895.22080858
Gadmor_twc	3727.59	4.20251e-07	1189765.1641519
Gadmor_twc	5179.48	5.4452e-07	918239.917725703
Gadmor_twc	7196.86	1.1325e-06	441501.103752759
Gadmor_twc	10000	1.53679e-06	325353.496574028
Gadmor_twc	13895	2.91558e-06	171492.464621105
Gadmor_twc	19307	4.54811e-06	109935.775519941
Gadmor_twc	26827	7.88362e-06	63422.6408680276
Gadmor_twc	37275.9	1.23242e-05	40570.5847032667
Gadmor_twc	51794.8	3.14527e-05	15896.8864358227
Gadmor_twc	71968.6	4.27513e-05	11695.5507785728
Gadmor_twc	1e+05	3.79473e-05	13176.1680014125
Gadmor_twc	138950	3.08025e-05	16232.4486648811
Gadmor_twc	193070	3.55366e-05	14070.0010693201
Gadmor_twc	268270	3.82724e-05	13064.2447298837
Gadmor_twc	372759	4.08348e-05	12244.4581582376
Gadmor_twc	517948	2.19403e-05	22789.1140959786
Gadmor_twc	719686	1.57088e-05	31829.2931350581
Gadmor_twc	1e+06	2.39503e-05	20876.5652204774
Gadmor_twc	1389500	2.11187e-05	23675.6997353057
Gadmor_twc	1930700	2.26055e-05	22118.5109818407
Gadmor_twc	2682700	1.55949e-05	32061.7637817492
Gadmor_twc	3727590	2.7939e-05	17896.1308565088
Gadmor_twc	5179480	0.000107451	4653.28382239346
Gadmor_twc	7196860	0	Inf
Gadmor_twc	1e+07	0	Inf
Gadmor_twc	1e+08	0	Inf
Gadmor_two	0	0	Inf
Gadmor_two	1000	0	Inf
Gadmor_two	1389.5	0	Inf
Gadmor_two	1930.7	1.62318e-07	3080373.09478924
Gadmor_two	2682.7	1.16796e-07	4280968.52631939
Gadmor_two	3727.59	9.24591e-07	540779.652841094
Gadmor_two	5179.48	1.57333e-06	317797.283468821
Gadmor_two	7196.86	1.61225e-06	310125.600868352
Gadmor_two	10000	2.16516e-06	230929.815810379
Gadmor_two	13895	3.32504e-06	150374.130837524
Gadmor_two	19307	6.48318e-06	77122.6466024389
Gadmor_two	26827	1.08198e-05	46211.5750753249
Gadmor_two	37275.9	1.68556e-05	29663.7319347873
Gadmor_two	51794.8	4.05759e-05	12322.5855741955
Gadmor_two	71968.6	5.78921e-05	8636.75700138706
Gadmor_two	1e+05	5.76107e-05	8678.94332129275
Gadmor_two	138950	4.68453e-05	10673.4293515038
Gadmor_two	193070	4.61375e-05	10837.171498239
Gadmor_two	268270	4.41598e-05	11322.5150476225
Gadmor_two	372759	4.04654e-05	12356.2352034083
Gadmor_two	517948	1.87961e-05	26601.2630279686
Gadmor_two	719686	1.24817e-05	40058.6458575354
Gadmor_two	1e+06	2.14421e-05	23318.6115165959
Gadmor_two	1389500	2.17831e-05	22953.5741010233
Gadmor_two	1930700	2.37706e-05	21034.3870158936
Gadmor_two	2682700	1.10103e-05	45412.0232872855
Gadmor_two	3727590	3.11021e-05	16076.0848945891
Gadmor_two	5179480	0	Inf
Gadmor_two	7196860	0	Inf
Gadmor_two	1e+07	0	Inf
Gadmor_two	1e+08	0	Inf
### Maximum-credibility population tree (LG02) (d)
((Gadcha_spc:1.434297397,(((Gadmor_avc_spc:0.005192589301,Gadmor_low_spc:0.005192589301):0.006288252544,(Gadmor_kie_spc:0.003449498653,Gadmor_lfc_spc:0.003449498653):0.008031343192):0.8765540375,((((Gadmor_avo_spc:0.008020059808,Gadmor_icc_spc:0.008020059808):0.01509014043,Gadmor_bor_spc:0.02311020024):0.009683069315,(Gadmor_ico_spc:0.0121804633,Gadmor_lfo_spc:0.0121804633):0.02061280625):0.02070…
### D_BBAA (LG02) (e)
P1	P2	P3	Dstatistic	p-value	f_G
Gadmac	Gadcha	Arcgla	0.0158066	0.238798	0.00138751
Gadcha	Gadmor_avc	Arcgla	0.0318456	0.0898869	0.00192768
Gadmor_avo	Gadcha	Arcgla	0.0560826	0.00164204	0.00344662
Gadmor_bat	Gadcha	Arcgla	0.0604776	0.000857374	0.0036987
Gadmor_bor	Gadcha	Arcgla	0.0694396	0.00131336	0.00422893
Gadmor_icc	Gadcha	Arcgla	0.0508806	0.0109024	0.0031213
Gadmor_ico	Gadcha	Arcgla	0.056181	0.00119472	0.00342306
Gadcha	Gadmor_kie	Arcgla	0.0132678	0.275593	0.000801293
Gadcha	Gadmor_lfc	Arcgla	0.0165253	0.263491	0.0010235
Gadmor_lfo	Gadcha	Arcgla	0.0540573	0.000452068	0.00340568
Gadcha	Gadmor_low	Arcgla	0.0104447	0.305413	0.000631159
Gadmor_twc	Gadcha	Arcgla	0.0551122	0.00229713	0.00338057
Gadmor_two	Gadcha	Arcgla	0.0478469	0.00587676	0.00293105
Gadoga	Gadcha	Arcgla	0.011027	0.312951	0.000960394
Gadmac	Gadmor_avc	Arcgla	0.039812	0.0371739	0.00346582
Gadmor_avo	Gadmac	Arcgla	0.0296809	0.105227	0.00264877
Gadmor_bat	Gadmac	Arcgla	0.0242988	0.130371	0.00217331
Gadmor_bor	Gadmac	Arcgla	0.0212031	0.190664	0.00191775
Gadmor_icc	Gadmac	Arcgla	0.0235455	0.181461	0.00211725
Gadmor_ico	Gadmac	Arcgla	0.0271561	0.109724	0.00241315
Gadmac	Gadmor_kie	Arcgla	0.0323714	0.0842987	0.00281852
Gadmac	Gadmor_lfc	Arcgla	0.0349159	0.062705	0.00306194
Gadmor_lfo	Gadmac	Arcgla	0.00458716	0.431841	0.000409359
Gadmac	Gadmor_low	Arcgla	0.0308353	0.0906889	0.00269516
Gadmor_twc	Gadmac	Arcgla	0.0294698	0.0924577	0.0026299
Gadmor_two	Gadmac	Arcgla	0.0173064	0.235347	0.0015367
Gadmac	Gadoga	Arcgla	0.0569745	0.177386	0.000414469
Gadmor_avo	Gadmor_avc	Arcgla	0.180117	2.12876e-05	0.00512122
Gadmor_bat	Gadmor_avc	Arcgla	0.18241	0.00132693	0.00497395
Gadmor_bor	Gadmor_avc	Arcgla	0.185947	6.77836e-06	0.00534427
Gadmor_icc	Gadmor_avc	Arcgla	0.167526	0.000112447	0.0047103
Gadmor_ico	Gadmor_avc	Arcgla	0.180023	3.59124e-06	0.00510099
Gadmor_kie	Gadmor_avc	Arcgla	0.0210199	0.349773	0.000129333
Gadmor_lfc	Gadmor_avc	Arcgla	0.042833	0.243114	0.000297026
Gadmor_lfo	Gadmor_avc	Arcgla	0.175621	0.000282381	0.00518977
Gadmor_low	Gadmor_avc	Arcgla	0.016538	0.352052	0.000109642
Gadmor_twc	Gadmor_avc	Arcgla	0.186469	0.00242369	0.0052394
Gadmor_two	Gadmor_avc	Arcgla	0.181012	0.000858826	0.00500537
Gadoga	Gadmor_avc	Arcgla	0.0383987	0.0489168	0.00332187
Gadmor_avo	Gadmor_bat	Arcgla	0.0414634	0.275313	0.000339127
Gadmor_avo	Gadmor_bor	Arcgla	0.0380687	0.269585	0.000282782
Gadmor_avo	Gadmor_icc	Arcgla	0.0436893	0.220457	0.000327506
Gadmor_avo	Gadmor_ico	Arcgla	0.039529	0.195036	0.000296188
Gadmor_avo	Gadmor_kie	Arcgla	0.183494	2.23852e-06	0.00491783
Gadmor_avo	Gadmor_lfc	Arcgla	0.175545	1.27145e-05	0.00497313
Gadmor_lfo	Gadmor_avo	Arcgla	0.0248447	0.33702	0.000209257
Gadmor_avo	Gadmor_low	Arcgla	0.165299	2.49832e-06	0.00451603
Gadmor_avo	Gadmor_twc	Arcgla	0.0492187	0.201961	0.000405742
Gadmor_avo	Gadmor_two	Arcgla	0.0733737	0.141544	0.000629625
Gadmor_avo	Gadoga	Arcgla	0.0366943	0.0818937	0.00321976
Gadmor_bor	Gadmor_bat	Arcgla	0.00338983	0.484787	2.89189e-05
Gadmor_icc	Gadmor_bat	Arcgla	0.0199402	0.3976	0.00015189
Gadmor_ico	Gadmor_bat	Arcgla	0.00254777	0.486816	2.00053e-05
Gadmor_bat	Gadmor_kie	Arcgla	0.168358	0.0106866	0.00442191
Gadmor_bat	Gadmor_lfc	Arcgla	0.170301	0.000238014	0.00469392
Gadmor_lfo	Gadmor_bat	Arcgla	0.0210989	0.399029	0.000188756
Gadmor_bat	Gadmor_low	Arcgla	0.161398	0.00781151	0.00435434
Gadmor_twc	Gadmor_bat	Arcgla	0.00484496	0.445922	3.37373e-05
Gadmor_bat	Gadmor_two	Arcgla	0.015814	0.357985	0.00011573
Gadmor_bat	Gadoga	Arcgla	0.0301609	0.110809	0.00265455
Gadmor_icc	Gadmor_bor	Arcgla	0.0156576	0.40326	0.000118082
Gadmor_bor	Gadmor_ico	Arcgla	0.0206186	0.36119	0.000151924
Gadmor_bor	Gadmor_kie	Arcgla	0.186323	6.43348e-07	0.0050446
Gadmor_bor	Gadmor_lfc	Arcgla	0.183626	2.22817e-06	0.00521769
Gadmor_lfo	Gadmor_bor	Arcgla	0.0271028	0.340567	0.000236212
Gadmor_bor	Gadmor_low	Arcgla	0.169158	1.45311e-05	0.00465036
Gadmor_bor	Gadmor_twc	Arcgla	0.00256082	0.485788	2.10723e-05
Gadmor_bor	Gadmor_two	Arcgla	0.0461233	0.277409	0.000409958
Gadmor_bor	Gadoga	Arcgla	0.0262797	0.162575	0.00235096
Gadmor_icc	Gadmor_ico	Arcgla	0.00193424	0.479961	1.45378e-05
Gadmor_icc	Gadmor_kie	Arcgla	0.166387	0.000730972	0.00442349
Gadmor_icc	Gadmor_lfc	Arcgla	0.157389	0.000426608	0.0044074
Gadmor_lfo	Gadmor_icc	Arcgla	0.0419355	0.252547	0.00033335
Gadmor_icc	Gadmor_low	Arcgla	0.156171	0.000119999	0.00423916
Gadmor_twc	Gadmor_icc	Arcgla	0.0166976	0.410711	0.000132434
Gadmor_icc	Gadmor_two	Arcgla	0.0243674	0.344194	0.000193217
Gadmor_icc	Gadoga	Arcgla	0.0232939	0.208576	0.00206186
Gadmor_ico	Gadmor_kie	Arcgla	0.173832	0.00142179	0.00462405
Gadmor_ico	Gadmor_lfc	Arcgla	0.171424	6.42519e-06	0.0048119
Gadmor_lfo	Gadmor_ico	Arcgla	0.046595	0.216264	0.000388306
Gadmor_ico	Gadmor_low	Arcgla	0.158435	9.30493e-06	0.00431641
Gadmor_twc	Gadmor_ico	Arcgla	0.00238569	0.48571	1.92723e-05
Gadmor_ico	Gadmor_two	Arcgla	0.0357569	0.302924	0.000291638
Gadmor_ico	Gadoga	Arcgla	0.0370133	0.0738994	0.00322178
Gadmor_lfc	Gadmor_kie	Arcgla	0.0418426	0.196619	0.000264392
Gadmor_lfo	Gadmor_kie	Arcgla	0.175983	0.00265711	0.00502317
Gadmor_kie	Gadmor_low	Arcgla	0.00149785	0.489135	8.95159e-06
Gadmor_twc	Gadmor_kie	Arcgla	0.180184	0.00355352	0.00481214
Gadmor_two	Gadmor_kie	Arcgla	0.16961	0.0113175	0.0044808
Gadoga	Gadmor_kie	Arcgla	0.0330475	0.0890924	0.00283506
Gadmor_lfo	Gadmor_lfc	Arcgla	0.160292	0.00111443	0.00475805
Gadmor_lfc	Gadmor_low	Arcgla	0.00944253	0.433594	6.3965e-05
Gadmor_twc	Gadmor_lfc	Arcgla	0.16497	0.000372871	0.00463401
Gadmor_two	Gadmor_lfc	Arcgla	0.166105	0.00049871	0.00463505
Gadoga	Gadmor_lfc	Arcgla	0.0308205	0.118405	0.00266095
Gadmor_lfo	Gadmor_low	Arcgla	0.154359	0.000584162	0.00451532
Gadmor_lfo	Gadmor_twc	Arcgla	0.0190555	0.386437	0.000174659
Gadmor_lfo	Gadmor_two	Arcgla	0.0627148	0.198097	0.00055898
Gadmor_lfo	Gadoga	Arcgla	0.0157029	0.296938	0.00138199
Gadmor_twc	Gadmor_low	Arcgla	0.163572	0.00389196	0.00447206
Gadmor_two	Gadmor_low	Arcgla	0.157526	0.00699996	0.00425832
Gadoga	Gadmor_low	Arcgla	0.0255453	0.147759	0.00220843
Gadmor_twc	Gadmor_two	Arcgla	0.0299728	0.224265	0.000217125
Gadmor_twc	Gadoga	Arcgla	0.0349423	0.0863153	0.00306598
Gadmor_two	Gadoga	Arcgla	0.0275349	0.151113	0.00242638
Gadmor_avc	Gadcha	Gadmac	0.0703623	0.000838209	0.0106985
Gadmor_avo	Gadcha	Gadmac	0.121158	1.51292e-08	0.0183835
Gadmor_bat	Gadcha	Gadmac	0.12914	5.56402e-11	0.0194153
Gadmor_bor	Gadcha	Gadmac	0.134006	2.0803e-08	0.0200412
Gadmor_icc	Gadcha	Gadmac	0.120071	3.03018e-08	0.0182734
Gadmor_ico	Gadcha	Gadmac	0.124194	1.12829e-08	0.0187703
Gadmor_kie	Gadcha	Gadmac	0.0698688	0.000989568	0.0105023
Gadmor_lfc	Gadcha	Gadmac	0.0795369	0.00050571	0.012193
Gadmor_lfo	Gadcha	Gadmac	0.11563	2.63464e-07	0.0175729
Gadmor_low	Gadcha	Gadmac	0.0822105	7.28253e-05	0.0123605
Gadmor_twc	Gadcha	Gadmac	0.120229	3.78069e-09	0.0182299
Gadmor_two	Gadcha	Gadmac	0.108928	1.40047e-07	0.0164663
Gadmac	Gadoga	Gadcha	0.213152	2.67705e-06	0.00364221
Gadmor_avo	Gadmor_avc	Gadcha	0.0599554	0.0886433	0.0071722
Gadmor_bat	Gadmor_avc	Gadcha	0.0621673	0.0816457	0.00741773
Gadmor_bor	Gadmor_avc	Gadcha	0.0529885	0.0857315	0.00636946
Gadmor_icc	Gadmor_avc	Gadcha	0.0782206	0.0426629	0.00932995
Gadmor_ico	Gadmor_avc	Gadcha	0.061188	0.0642702	0.0072293
Gadmor_avc	Gadmor_kie	Gadcha	0.019621	0.308242	0.000436788
Gadmor_lfc	Gadmor_avc	Gadcha	0.0146658	0.364441	0.00036503
Gadmor_lfo	Gadmor_avc	Gadcha	0.0779955	0.0274866	0.00956877
Gadmor_avc	Gadmor_low	Gadcha	0.00754376	0.423905	0.000168932
Gadmor_twc	Gadmor_avc	Gadcha	0.0701256	0.0715396	0.00835112
Gadmor_two	Gadmor_avc	Gadcha	0.0659468	0.0824362	0.00777726
Gadmor_avc	Gadcha	Gadoga	0.0617843	0.00136602	0.00947919
Gadmor_avo	Gadmor_bat	Gadcha	0.0199521	0.316986	0.000586813
Gadmor_avo	Gadmor_bor	Gadcha	0.0990189	0.0216071	0.00264486
Gadmor_icc	Gadmor_avo	Gadcha	0.0282486	0.240059	0.000712971
Gadmor_avo	Gadmor_ico	Gadcha	0.00607165	0.426025	0.000165091
Gadmor_avo	Gadmor_kie	Gadcha	0.0716505	0.0237228	0.00836896
Gadmor_avo	Gadmor_lfc	Gadcha	0.0599532	0.053926	0.0074106
Gadmor_lfo	Gadmor_avo	Gadcha	0.0660236	0.0158728	0.00200853
Gadmor_avo	Gadmor_low	Gadcha	0.0594892	0.0441947	0.00700858
Gadmor_avo	Gadmor_twc	Gadcha	0.015715	0.341288	0.000451845
Gadmor_avo	Gadmor_two	Gadcha	0.020206	0.281001	0.000581919
Gadmor_avo	Gadcha	Gadoga	0.106467	5.29585e-07	0.0164043
Gadmor_bat	Gadmor_bor	Gadcha	0.0771761	0.0885812	0.00227882
Gadmor_icc	Gadmor_bat	Gadcha	0.079001	0.0334521	0.00210741
Gadmor_bat	Gadmor_ico	Gadcha	0.00580913	0.422538	0.000163342
Gadmor_bat	Gadmor_kie	Gadcha	0.0698999	0.0419218	0.00816968
Gadmor_bat	Gadmor_lfc	Gadcha	0.0592124	0.0719524	0.00728046
Gadmor_lfo	Gadmor_bat	Gadcha	0.0610125	0.115742	0.00194988
Gadmor_bat	Gadmor_low	Gadcha	0.0609567	0.0887306	0.00723559
Gadmor_twc	Gadmor_bat	Gadcha	1.05649e-16	0.5	2.71695e-18
Gadmor_two	Gadmor_bat	Gadcha	0.005145	0.424706	0.000132676
Gadmor_bat	Gadcha	Gadoga	0.112713	3.49694e-09	0.0172922
Gadmor_icc	Gadmor_bor	Gadcha	0.142628	0.000979576	0.00377183
Gadmor_ico	Gadmor_bor	Gadcha	0.0877073	0.0201556	0.00235148
Gadmor_bor	Gadmor_kie	Gadcha	0.0665993	0.0438733	0.00787184
Gadmor_bor	Gadmor_lfc	Gadcha	0.0579599	0.0492797	0.00720793
Gadmor_lfo	Gadmor_bor	Gadcha	0.162175	0.000271596	0.00488759
Gadmor_bor	Gadmor_low	Gadcha	0.0516894	0.107187	0.00614067
Gadmor_twc	Gadmor_bor	Gadcha	0.0916636	0.0607433	0.0025962
Gadmor_two	Gadmor_bor	Gadcha	0.0755197	0.0529906	0.00223111
Gadmor_bor	Gadcha	Gadoga	0.119548	6.75604e-07	0.0182098
Gadmor_icc	Gadmor_ico	Gadcha	0.0627094	0.052574	0.00170608
Gadmor_icc	Gadmor_kie	Gadcha	0.0833522	0.0123809	0.00980444
Gadmor_icc	Gadmor_lfc	Gadcha	0.0728827	0.0426881	0.00902311
Gadmor_lfo	Gadmor_icc	Gadcha	0.0489989	0.135359	0.00141907
Gadmor_icc	Gadmor_low	Gadcha	0.0763493	0.0241746	0.00905906
Gadmor_icc	Gadmor_twc	Gadcha	0.0382038	0.178757	0.00100296
Gadmor_icc	Gadmor_two	Gadcha	0.0474029	0.070975	0.00124184
Gadmor_icc	Gadcha	Gadoga	0.101571	9.36334e-06	0.01572
Gadmor_ico	Gadmor_kie	Gadcha	0.0678364	0.0415272	0.00782501
Gadmor_ico	Gadmor_lfc	Gadcha	0.0505716	0.0731703	0.00625471
Gadmor_lfo	Gadmor_ico	Gadcha	0.0601245	0.0746915	0.00182399
Gadmor_ico	Gadmor_low	Gadcha	0.0518521	0.0895778	0.00607403
Gadmor_twc	Gadmor_ico	Gadcha	0	0.5	0
Gadmor_ico	Gadmor_two	Gadcha	0.000798722	0.488036	2.27881e-05
Gadmor_ico	Gadcha	Gadoga	0.105858	2.07348e-06	0.0163217
Gadmor_lfc	Gadmor_kie	Gadcha	0.0612494	0.0847886	0.00149432
Gadmor_lfo	Gadmor_kie	Gadcha	0.0877968	0.00948605	0.0106673
Gadmor_low	Gadmor_kie	Gadcha	0.0169749	0.344065	0.000375955
Gadmor_twc	Gadmor_kie	Gadcha	0.0785822	0.0284178	0.00918114
Gadmor_two	Gadmor_kie	Gadcha	0.0626236	0.0697585	0.00728759
Gadmor_kie	Gadcha	Gadoga	0.064195	0.00134189	0.00979514
Gadmor_lfo	Gadmor_lfc	Gadcha	0.0741274	0.021585	0.00945937
Gadmor_lfc	Gadmor_low	Gadcha	0.0295533	0.205087	0.000760309
Gadmor_twc	Gadmor_lfc	Gadcha	0.0585045	0.0711941	0.00717574
Gadmor_two	Gadmor_lfc	Gadcha	0.0551368	0.0831116	0.00667526
Gadmor_lfc	Gadcha	Gadoga	0.0691891	0.00122962	0.010648
Gadmor_lfo	Gadmor_low	Gadcha	0.0683942	0.0247179	0.00833492
Gadmor_lfo	Gadmor_twc	Gadcha	0.0586733	0.111228	0.00189396
Gadmor_lfo	Gadmor_two	Gadcha	0.0530515	0.124762	0.00165587
Gadmor_lfo	Gadcha	Gadoga	0.0973281	2.87774e-06	0.0152102
Gadmor_twc	Gadmor_low	Gadcha	0.0597571	0.0949092	0.00710396
Gadmor_two	Gadmor_low	Gadcha	0.057364	0.136833	0.0067878
Gadmor_low	Gadcha	Gadoga	0.0700078	0.000832451	0.0106666
Gadmor_two	Gadmor_twc	Gadcha	0.0018583	0.47481	4.61872e-05
Gadmor_twc	Gadcha	Gadoga	0.102341	4.56722e-07	0.0159118
Gadmor_two	Gadcha	Gadoga	0.0968922	1.81447e-06	0.0149337
Gadmor_avo	Gadmor_avc	Gadmac	0.137656	0.00149885	0.00782616
Gadmor_bat	Gadmor_avc	Gadmac	0.144196	0.00614369	0.00803137
Gadmor_bor	Gadmor_avc	Gadmac	0.151054	0.000367056	0.00861423
Gadmor_icc	Gadmor_avc	Gadmac	0.142515	0.000780429	0.00801292
Gadmor_ico	Gadmor_avc	Gadmac	0.15589	0.000237483	0.00879276
Gadmor_avc	Gadmor_kie	Gadmac	0.0156975	0.363821	0.000203213
Gadmor_lfc	Gadmor_avc	Gadmac	0.0481223	0.146093	0.000716834
Gadmor_lfo	Gadmor_avc	Gadmac	0.13555	0.000416212	0.00797673
Gadmor_low	Gadmor_avc	Gadmac	0.0163383	0.368854	0.000212685
Gadmor_twc	Gadmor_avc	Gadmac	0.160519	0.00103231	0.00904367
Gadmor_two	Gadmor_avc	Gadmac	0.136465	0.00397833	0.00761527
Gadmac	Gadoga	Gadmor_avc	0.303719	1.68721e-12	0.00681328
Gadmor_avo	Gadmor_bat	Gadmac	0.00926164	0.409183	0.000151277
Gadmor_bor	Gadmor_avo	Gadmac	0.0107863	0.424123	0.00016675
Gadmor_icc	Gadmor_avo	Gadmac	0.0176322	0.372579	0.000260247
Gadmor_ico	Gadmor_avo	Gadmac	0.0571026	0.078428	0.000855046
Gadmor_avo	Gadmor_kie	Gadmac	0.142995	0.00160086	0.00788968
Gadmor_avo	Gadmor_lfc	Gadmac	0.116898	0.00257138	0.0068346
Gadmor_lfo	Gadmor_avo	Gadmac	0.0452489	0.0713757	0.000760926
Gadmor_avo	Gadmor_low	Gadmac	0.122749	0.00157425	0.00679629
Gadmor_avo	Gadmor_twc	Gadmac	0.00101583	0.489376	1.62918e-05
Gadmor_avo	Gadmor_two	Gadmac	0.0369995	0.216395	0.00060069
Gadmac	Gadoga	Gadmor_avo	0.30373	3.3874e-12	0.0112345
Gadmor_bor	Gadmor_bat	Gadmac	0.0180536	0.368291	0.000294269
Gadmor_icc	Gadmor_bat	Gadmac	0.0184361	0.370415	0.000280763
Gadmor_ico	Gadmor_bat	Gadmac	0.0468495	0.114367	0.000719713
Gadmor_bat	Gadmor_kie	Gadmac	0.138468	0.00149816	0.00751197
Gadmor_bat	Gadmor_lfc	Gadmac	0.118274	0.00378089	0.00674084
Gadmor_lfo	Gadmor_bat	Gadmac	0.0593196	0.0909803	0.00102163
Gadmor_bat	Gadmor_low	Gadmac	0.12917	0.00147729	0.00706557
Gadmor_twc	Gadmor_bat	Gadmac	0.0102864	0.410984	0.000145846
Gadmor_bat	Gadmor_two	Gadmac	0.0332268	0.19233	0.000447928
Gadmac	Gadoga	Gadmor_bat	0.302108	1.33771e-10	0.00977302
Gadmor_icc	Gadmor_bor	Gadmac	0.0156038	0.400971	0.000233204
Gadmor_ico	Gadmor_bor	Gadmac	0.0368876	0.22295	0.000557554
Gadmor_bor	Gadmor_kie	Gadmac	0.15513	3.82512e-05	0.0085592
Gadmor_bor	Gadmor_lfc	Gadmac	0.128919	0.000345735	0.0074993
Gadmor_lfo	Gadmor_bor	Gadmac	0.0664251	0.0751757	0.00114723
Gadmor_bor	Gadmor_low	Gadmac	0.135685	0.000222627	0.00749982
Gadmor_twc	Gadmor_bor	Gadmac	0.0146465	0.405682	0.000233207
Gadmor_bor	Gadmor_two	Gadmac	0.0254354	0.314243	0.000415162
Gadmac	Gadoga	Gadmor_bor	0.305662	4.20775e-14	0.00897158
Gadmor_ico	Gadmor_icc	Gadmac	0.0362631	0.181055	0.00054571
Gadmor_icc	Gadmor_kie	Gadmac	0.147365	0.000234235	0.0080137
Gadmor_icc	Gadmor_lfc	Gadmac	0.125235	0.00167764	0.00715434
Gadmor_lfo	Gadmor_icc	Gadmac	0.0535094	0.145248	0.000845568
Gadmor_icc	Gadmor_low	Gadmac	0.131453	0.00111419	0.00715119
Gadmor_twc	Gadmor_icc	Gadmac	0.0141946	0.408397	0.000216532
Gadmor_icc	Gadmor_two	Gadmac	0.0267176	0.311902	0.000398724
Gadmac	Gadoga	Gadmor_icc	0.332649	6.942e-12	0.00724865
Gadmor_ico	Gadmor_kie	Gadmac	0.154788	8.58318e-05	0.00848891
Gadmor_ico	Gadmor_lfc	Gadmac	0.124707	0.000608765	0.0072543
Gadmor_ico	Gadmor_lfo	Gadmac	0.0039359	0.455826	6.63143e-05
Gadmor_ico	Gadmor_low	Gadmac	0.136417	0.000235719	0.00753954
Gadmor_ico	Gadmor_twc	Gadmac	0.0441201	0.185995	0.000702052
Gadmor_ico	Gadmor_two	Gadmac	0.0831568	0.0325162	0.0012806
Gadmac	Gadoga	Gadmor_ico	0.31378	9.99201e-15	0.0125594
Gadmor_lfc	Gadmor_kie	Gadmac	0.0703539	0.111019	0.000997006
Gadmor_lfo	Gadmor_kie	Gadmac	0.145876	5.61906e-05	0.00841419
Gadmor_low	Gadmor_kie	Gadmac	0.0144389	0.397378	0.00018738
Gadmor_twc	Gadmor_kie	Gadmac	0.151271	0.00355948	0.00838926
Gadmor_two	Gadmor_kie	Gadmac	0.12975	0.0111785	0.00710853
Gadmac	Gadoga	Gadmor_kie	0.279301	2.74514e-12	0.0070687
Gadmor_lfo	Gadmor_lfc	Gadmac	0.114708	0.00132945	0.00695721
Gadmor_lfc	Gadmor_low	Gadmac	0.0389421	0.185428	0.000585416
Gadmor_twc	Gadmor_lfc	Gadmac	0.120335	0.0117856	0.00703503
Gadmor_two	Gadmor_lfc	Gadmac	0.111851	0.0130752	0.00650393
Gadmac	Gadoga	Gadmor_lfc	0.288931	1.41709e-10	0.00718152
Gadmor_lfo	Gadmor_low	Gadmac	0.12334	0.00118433	0.00712802
Gadmor_lfo	Gadmor_twc	Gadmac	0.0423367	0.176072	0.000753
Gadmor_lfo	Gadmor_two	Gadmac	0.085168	0.0391206	0.0014302
Gadmac	Gadoga	Gadmor_lfo	0.30781	2.96541e-13	0.00838945
Gadmor_twc	Gadmor_low	Gadmac	0.135408	0.00163873	0.00751542
Gadmor_two	Gadmor_low	Gadmac	0.114435	0.00746505	0.00628137
Gadmac	Gadoga	Gadmor_low	0.285375	4.65743e-11	0.00709748
Gadmor_twc	Gadmor_two	Gadmac	0.0448541	0.178739	0.000608587
Gadmac	Gadoga	Gadmor_twc	0.299184	4.64963e-11	0.0108488
Gadmac	Gadoga	Gadmor_two	0.298535	4.45245e-10	0.0106808
Gadmor_bat	Gadmor_avo	Gadmor_avc	0.0868301	0.0526654	0.00922618
Gadmor_avo	Gadmor_bor	Gadmor_avc	0.0443743	0.090752	0.00425087
Gadmor_avo	Gadmor_icc	Gadmor_avc	0.00353439	0.454201	0.000329988
Gadmor_ico	Gadmor_avo	Gadmor_avc	0.00105762	0.48286	9.95074e-05
Gadmor_kie	Gadmor_avc	Gadmor_avo	0.0139888	0.317105	0.0022408
Gadmor_lfc	Gadmor_avc	Gadmor_avo	0.0397027	0.110847	0.00714687
Gadmor_lfo	Gadmor_avo	Gadmor_avc	0.0442173	0.0472352	0.00441303
Gadmor_low	Gadmor_avc	Gadmor_avo	0.0359737	0.134532	0.00608692
Gadmor_twc	Gadmor_avo	Gadmor_avc	0.120598	0.00577851	0.0123358
Gadmor_two	Gadmor_avo	Gadmor_avc	0.0744134	0.0632758	0.00748717
Gadmor_avo	Gadmor_avc	Gadoga	0.115003	0.00828381	0.00667101
Gadmor_bat	Gadmor_bor	Gadmor_avc	0.131693	0.00682206	0.0142414
Gadmor_bat	Gadmor_icc	Gadmor_avc	0.0728669	0.0559665	0.00748913
Gadmor_bat	Gadmor_ico	Gadmor_avc	0.0929778	0.0403513	0.00970381
Gadmor_kie	Gadmor_avc	Gadmor_bat	0.0420083	0.0344835	0.00562465
Gadmor_lfc	Gadmor_avc	Gadmor_bat	0.0504529	0.0560774	0.00748513
Gadmor_bat	Gadmor_lfo	Gadmor_avc	0.0410968	0.180067	0.00449794
Gadmor_low	Gadmor_avc	Gadmor_bat	0.0594069	0.0100875	0.00829275
Gadmor_twc	Gadmor_bat	Gadmor_avc	0.0461622	0.0599616	0.00403085
Gadmor_bat	Gadmor_two	Gadmor_avc	0.0129882	0.349034	0.00113701
Gadmor_bat	Gadmor_avc	Gadoga	0.116895	0.0140753	0.00660126
Gadmor_icc	Gadmor_bor	Gadmor_avc	0.0510693	0.0991736	0.00518116
Gadmor_ico	Gadmor_bor	Gadmor_avc	0.0522917	0.0470944	0.00508156
Gadmor_kie	Gadmor_avc	Gadmor_bor	0.0268158	0.181237	0.00334997
Gadmor_lfc	Gadmor_avc	Gadmor_bor	0.0377625	0.123958	0.00521119
Gadmor_lfo	Gadmor_bor	Gadmor_avc	0.0965309	0.00387737	0.0100679
Gadmor_low	Gadmor_avc	Gadmor_bor	0.0397164	0.0662868	0.00506091
Gadmor_twc	Gadmor_bor	Gadmor_avc	0.176876	6.89918e-05	0.0182301
Gadmor_two	Gadmor_bor	Gadmor_avc	0.120862	0.00907873	0.0126791
Gadmor_bor	Gadmor_avc	Gadoga	0.117721	0.0077358	0.00683374
Gadmor_icc	Gadmor_ico	Gadmor_avc	0.0111244	0.38609	0.00110028
Gadmor_kie	Gadmor_avc	Gadmor_icc	0.0243631	0.225403	0.00237619
Gadmor_lfc	Gadmor_avc	Gadmor_icc	0.0334461	0.13474	0.00354704
Gadmor_lfo	Gadmor_icc	Gadmor_avc	0.0382984	0.132498	0.00393165
Gadmor_low	Gadmor_avc	Gadmor_icc	0.022485	0.232923	0.00226017
Gadmor_twc	Gadmor_icc	Gadmor_avc	0.119633	0.00339377	0.0120152
Gadmor_two	Gadmor_icc	Gadmor_avc	0.0781665	0.027165	0.00766347
Gadmor_icc	Gadmor_avc	Gadoga	0.111701	0.00803893	0.00642186
Gadmor_kie	Gadmor_avc	Gadmor_ico	0.0137931	0.352538	0.00244305
Gadmor_lfc	Gadmor_avc	Gadmor_ico	0.0401412	0.112192	0.00792828
Gadmor_lfo	Gadmor_ico	Gadmor_avc	0.0340577	0.113928	0.00352855
Gadmor_low	Gadmor_avc	Gadmor_ico	0.0271523	0.223579	0.00496465
Gadmor_twc	Gadmor_ico	Gadmor_avc	0.123899	0.00680781	0.0125048
Gadmor_two	Gadmor_ico	Gadmor_avc	0.0880703	0.0358727	0.00882524
Gadmor_ico	Gadmor_avc	Gadoga	0.11866	0.0202645	0.0068359
Gadmor_avc	Gadmor_kie	Gadmor_lfc	0.010347	0.191148	0.0278476
Gadmor_kie	Gadmor_avc	Gadmor_lfo	0.0355616	0.142133	0.00423698
Gadmor_kie	Gadmor_avc	Gadmor_low	0.0101192	0.294263	0.0239156
Gadmor_kie	Gadmor_avc	Gadmor_twc	0.0418604	0.102641	0.00623023
Gadmor_kie	Gadmor_avc	Gadmor_two	0.0529244	0.0261283	0.00768268
Gadmor_avc	Gadmor_kie	Gadoga	0.00920952	0.412535	0.000117045
Gadmor_lfc	Gadmor_avc	Gadmor_lfo	0.049538	0.0814846	0.00667997
Gadmor_low	Gadmor_avc	Gadmor_lfc	0.0116667	0.292396	0.0306549
Gadmor_lfc	Gadmor_avc	Gadmor_twc	0.0611575	0.0435374	0.00993541
Gadmor_lfc	Gadmor_avc	Gadmor_two	0.072266	0.0221156	0.0116963
Gadmor_lfc	Gadmor_avc	Gadoga	0.026712	0.289741	0.00038641
Gadmor_low	Gadmor_avc	Gadmor_lfo	0.0420591	0.120602	0.00546272
Gadmor_twc	Gadmor_lfo	Gadmor_avc	0.0736953	0.04229	0.00772892
Gadmor_two	Gadmor_lfo	Gadmor_avc	0.0478323	0.129283	0.00502012
Gadmor_lfo	Gadmor_avc	Gadoga	0.108488	0.00568684	0.00660967
Gadmor_low	Gadmor_avc	Gadmor_twc	0.0623371	0.0179485	0.00963868
Gadmor_low	Gadmor_avc	Gadmor_two	0.0678666	0.0124871	0.0101653
Gadmor_low	Gadmor_avc	Gadoga	0.00286832	0.479362	3.64097e-05
Gadmor_twc	Gadmor_two	Gadmor_avc	0.0539649	0.0228709	0.00456403
Gadmor_twc	Gadmor_avc	Gadoga	0.129622	0.00164599	0.00748554
Gadmor_two	Gadmor_avc	Gadoga	0.105505	0.0150378	0.00606807
Gadmor_avo	Gadmor_bor	Gadmor_bat	0.032193	0.115783	0.0440613
Gadmor_avo	Gadmor_icc	Gadmor_bat	0.0560008	0.0445117	0.0825429
Gadmor_avo	Gadmor_ico	Gadmor_bat	0.0272335	0.0887565	0.0377976
Gadmor_bat	Gadmor_avo	Gadmor_kie	0.10121	0.0221519	0.0108868
Gadmor_bat	Gadmor_avo	Gadmor_lfc	0.093354	0.0347743	0.00983747
Gadmor_lfo	Gadmor_avo	Gadmor_bat	0.0139271	0.285068	0.0189716
Gadmor_bat	Gadmor_avo	Gadmor_low	0.103374	0.0290536	0.0110459
Gadmor_twc	Gadmor_bat	Gadmor_avo	0.0516254	0.00294003	0.0939238
Gadmor_two	Gadmor_bat	Gadmor_avo	0.0458161	0.0118605	0.0808416
Gadmor_avo	Gadmor_bat	Gadoga	0.00527983	0.441318	8.92546e-05
Gadmor_avo	Gadmor_bor	Gadmor_icc	0.000795816	0.490069	0.000929738
Gadmor_avo	Gadmor_bor	Gadmor_ico	0.0258899	0.184956	0.0735102
Gadmor_avo	Gadmor_bor	Gadmor_kie	0.0476419	0.0746783	0.0046596
Gadmor_avo	Gadmor_bor	Gadmor_lfc	0.0643873	0.0248184	0.00626216
Gadmor_avo	Gadmor_bor	Gadmor_lfo	0.0310066	0.0870198	0.0534456
Gadmor_avo	Gadmor_bor	Gadmor_low	0.0477949	0.0862218	0.00461451
Gadmor_avo	Gadmor_bor	Gadmor_twc	0.0490394	0.0155177	0.0676854
Gadmor_avo	Gadmor_bor	Gadmor_two	0.0515803	0.0202996	0.0718401
Gadmor_avo	Gadmor_bor	Gadoga	0.0210773	0.360664	0.000333491
Gadmor_icc	Gadmor_avo	Gadmor_ico	0.0123636	0.282647	0.0366073
Gadmor_avo	Gadmor_icc	Gadmor_kie	0.0144701	0.319829	0.00136777
Gadmor_avo	Gadmor_icc	Gadmor_lfc	0.0269583	0.201669	0.00250315
Gadmor_avo	Gadmor_icc	Gadmor_lfo	0.0128717	0.288563	0.0236934
Gadmor_avo	Gadmor_icc	Gadmor_low	0.0320442	0.1654	0.00302979
Gadmor_avo	Gadmor_icc	Gadmor_twc	0.0735791	0.00507357	0.113178
Gadmor_avo	Gadmor_icc	Gadmor_two	0.0910988	1.66556e-05	0.126726
Gadmor_avo	Gadmor_icc	Gadoga	0.0142303	0.390271	0.00021582
Gadmor_avo	Gadmor_ico	Gadmor_kie	0.00264739	0.458399	0.000253677
Gadmor_avo	Gadmor_ico	Gadmor_lfc	0.0031109	0.452198	0.000295092
Gadmor_lfo	Gadmor_avo	Gadmor_ico	0.0194693	0.161285	0.0405085
Gadmor_avo	Gadmor_ico	Gadmor_low	0.0115676	0.323439	0.00111107
Gadmor_avo	Gadmor_ico	Gadmor_twc	0.0300736	0.0532102	0.0421032
Gadmor_avo	Gadmor_ico	Gadmor_two	0.0387968	0.0302968	0.0560167
Gadmor_ico	Gadmor_avo	Gadoga	0.0278848	0.24493	0.000426065
Gadmor_lfc	Gadmor_kie	Gadmor_avo	0.0158187	0.319796	0.00275634
Gadmor_lfo	Gadmor_avo	Gadmor_kie	0.0600945	0.0112187	0.00603277
Gadmor_low	Gadmor_kie	Gadmor_avo	0.0182526	0.303281	0.00302506
Gadmor_twc	Gadmor_avo	Gadmor_kie	0.129513	0.00309945	0.0133833
Gadmor_two	Gadmor_avo	Gadmor_kie	0.0884618	0.0439316	0.00911303
Gadmor_avo	Gadmor_kie	Gadoga	0.122738	0.00340885	0.00696327
Gadmor_lfo	Gadmor_avo	Gadmor_lfc	0.0534304	0.0355851	0.00534697
Gadmor_lfc	Gadmor_low	Gadmor_avo	0.00400631	0.438135	0.000723761
Gadmor_twc	Gadmor_avo	Gadmor_lfc	0.126893	0.00447233	0.0128087
Gadmor_two	Gadmor_avo	Gadmor_lfc	0.0913945	0.0392781	0.00929402
Gadmor_avo	Gadmor_lfc	Gadoga	0.102644	0.00551515	0.00608392
Gadmor_lfo	Gadmor_avo	Gadmor_low	0.0410388	0.0874271	0.00420756
Gadmor_avo	Gadmor_lfo	Gadmor_twc	0.000328401	0.494821	0.000376995
Gadmor_avo	Gadmor_lfo	Gadmor_two	0.0155677	0.266961	0.0185417
Gadmor_lfo	Gadmor_avo	Gadoga	0.0198714	0.242171	0.000342704
Gadmor_twc	Gadmor_avo	Gadmor_low	0.129963	0.00417788	0.0132668
Gadmor_two	Gadmor_avo	Gadmor_low	0.0833076	0.0544461	0.00846383
Gadmor_avo	Gadmor_low	Gadoga	0.113321	0.00270135	0.00646799
Gadmor_twc	Gadmor_two	Gadmor_avo	0.00413202	0.416996	0.00695935
Gadmor_avo	Gadmor_twc	Gadoga	0.0285962	0.255453	0.000475425
Gadmor_avo	Gadmor_two	Gadoga	0.0440871	0.162165	0.00073811
Gadmor_bor	Gadmor_icc	Gadmor_bat	0.0268301	0.278703	0.0426543
Gadmor_ico	Gadmor_bor	Gadmor_bat	0.0113766	0.316649	0.0178292
Gadmor_bat	Gadmor_bor	Gadmor_kie	0.14684	0.00264006	0.0158804
Gadmor_bat	Gadmor_bor	Gadmor_lfc	0.149271	0.00331507	0.0160811
Gadmor_lfo	Gadmor_bor	Gadmor_bat	0.0428052	0.052046	0.0574501
Gadmor_bat	Gadmor_bor	Gadmor_low	0.148062	0.00403513	0.0159808
Gadmor_twc	Gadmor_bat	Gadmor_bor	0.0453417	0.0352881	0.0379164
Gadmor_two	Gadmor_bat	Gadmor_bor	0.0380605	0.0530213	0.0325495
Gadmor_bat	Gadmor_bor	Gadoga	0.017684	0.384786	0.000300661
Gadmor_ico	Gadmor_icc	Gadmor_bat	0.0269502	0.204372	0.0434702
Gadmor_bat	Gadmor_icc	Gadmor_kie	0.0966048	0.0168715	0.00993168
Gadmor_bat	Gadmor_icc	Gadmor_lfc	0.106554	0.00949427	0.0107307
Gadmor_lfo	Gadmor_icc	Gadmor_bat	0.0705747	0.0277172	0.0992822
Gadmor_bat	Gadmor_icc	Gadmor_low	0.117415	0.0110938	0.0120181
Gadmor_twc	Gadmor_bat	Gadmor_icc	0.0489018	0.0118931	0.0455623
Gadmor_two	Gadmor_bat	Gadmor_icc	0.0265989	0.150757	0.0248776
Gadmor_bat	Gadmor_icc	Gadoga	0.00127632	0.49013	2.04175e-05
Gadmor_bat	Gadmor_ico	Gadmor_kie	0.108106	0.0200115	0.0113494
Gadmor_bat	Gadmor_ico	Gadmor_lfc	0.099149	0.0315488	0.010219
Gadmor_lfo	Gadmor_ico	Gadmor_bat	0.0315018	0.0587905	0.0433056
Gadmor_bat	Gadmor_ico	Gadmor_low	0.111523	0.025175	0.0116272
Gadmor_twc	Gadmor_bat	Gadmor_ico	0.0486943	0.00700357	0.0979474
Gadmor_two	Gadmor_bat	Gadmor_ico	0.036083	0.0334359	0.0700518
Gadmor_ico	Gadmor_bat	Gadoga	0.0114698	0.376864	0.000183539
Gadmor_lfc	Gadmor_kie	Gadmor_bat	0.0143896	0.335524	0.00208982
Gadmor_bat	Gadmor_lfo	Gadmor_kie	0.0450718	0.158998	0.00488544
Gadmor_low	Gadmor_kie	Gadmor_bat	0.01712	0.283908	0.00236326
Gadmor_twc	Gadmor_bat	Gadmor_kie	0.0478332	0.0419373	0.00426808
Gadmor_bat	Gadmor_two	Gadmor_kie	0.0103592	0.368463	0.000906972
Gadmor_bat	Gadmor_kie	Gadoga	0.121726	0.00173235	0.00679527
Gadmor_bat	Gadmor_lfo	Gadmor_lfc	0.038628	0.204908	0.00414992
Gadmor_low	Gadmor_lfc	Gadmor_bat	0.00585374	0.401543	0.000877205
Gadmor_twc	Gadmor_bat	Gadmor_lfc	0.0441572	0.0460937	0.0037911
Gadmor_two	Gadmor_bat	Gadmor_lfc	0.00425001	0.449363	0.000358986
Gadmor_bat	Gadmor_lfc	Gadoga	0.101835	0.00796676	0.00589805
Gadmor_bat	Gadmor_lfo	Gadmor_low	0.056164	0.111422	0.00614513
Gadmor_twc	Gadmor_bat	Gadmor_lfo	0.0369667	0.00371499	0.0502852
Gadmor_two	Gadmor_bat	Gadmor_lfo	0.0248842	0.0713588	0.0335714
Gadmor_lfo	Gadmor_bat	Gadoga	0.0327198	0.256142	0.000592448
Gadmor_twc	Gadmor_bat	Gadmor_low	0.0375593	0.089096	0.00323436
Gadmor_bat	Gadmor_two	Gadmor_low	0.00844992	0.400775	0.000732441
Gadmor_bat	Gadmor_low	Gadoga	0.121844	0.00126909	0.00687391
Gadmor_bat	Gadmor_two	Gadmor_twc	0.00297424	0.447853	0.00683571
Gadmor_bat	Gadmor_twc	Gadoga	0.017806	0.390742	0.000262793
Gadmor_bat	Gadmor_two	Gadoga	0.0434227	0.180584	0.000620155
Gadmor_icc	Gadmor_bor	Gadmor_ico	0.0291561	0.143442	0.0881877
Gadmor_icc	Gadmor_bor	Gadmor_kie	0.0391374	0.194393	0.00400812
Gadmor_icc	Gadmor_bor	Gadmor_lfc	0.0471415	0.132909	0.00487842
Gadmor_icc	Gadmor_bor	Gadmor_lfo	0.00853586	0.416049	0.0169731
Gadmor_icc	Gadmor_bor	Gadmor_low	0.0202013	0.323058	0.00206853
Gadmor_bor	Gadmor_icc	Gadmor_twc	0.0316211	0.172487	0.0529679
Gadmor_bor	Gadmor_icc	Gadmor_two	0.0537114	0.0486215	0.0813546
Gadmor_icc	Gadmor_bor	Gadoga	0.00469484	0.473733	7.44253e-05
Gadmor_ico	Gadmor_bor	Gadmor_kie	0.054733	0.0644908	0.00544236
Gadmor_ico	Gadmor_bor	Gadmor_lfc	0.0588916	0.0264733	0.00577688
Gadmor_lfo	Gadmor_bor	Gadmor_ico	0.0475645	0.0194089	0.100448
Gadmor_ico	Gadmor_bor	Gadmor_low	0.0392437	0.118653	0.00386869
Gadmor_ico	Gadmor_bor	Gadmor_twc	0.023258	0.152502	0.0332491
Gadmor_ico	Gadmor_bor	Gadmor_two	0.0140299	0.305043	0.0200827
Gadmor_ico	Gadmor_bor	Gadoga	0.0411701	0.215301	0.000640827
Gadmor_lfc	Gadmor_kie	Gadmor_bor	0.0239835	0.274618	0.00322997
Gadmor_lfo	Gadmor_bor	Gadmor_kie	0.111257	0.00068315	0.0116539
Gadmor_low	Gadmor_kie	Gadmor_bor	0.0239857	0.279029	0.00304403
Gadmor_twc	Gadmor_bor	Gadmor_kie	0.184789	5.14232e-05	0.019475
Gadmor_two	Gadmor_bor	Gadmor_kie	0.141406	0.00530179	0.015125
Gadmor_bor	Gadmor_kie	Gadoga	0.123702	0.00308518	0.00699893
Gadmor_lfo	Gadmor_bor	Gadmor_lfc	0.120258	0.000139471	0.0127031
Gadmor_low	Gadmor_lfc	Gadmor_bor	0.00454332	0.432041	0.000639177
Gadmor_twc	Gadmor_bor	Gadmor_lfc	0.194246	7.67979e-05	0.0203661
Gadmor_two	Gadmor_bor	Gadmor_lfc	0.155446	0.00403918	0.0162789
Gadmor_bor	Gadmor_lfc	Gadoga	0.107596	0.00788004	0.00640805
Gadmor_lfo	Gadmor_bor	Gadmor_low	0.0909441	0.00726597	0.00970522
Gadmor_lfo	Gadmor_bor	Gadmor_twc	0.0484929	0.0261716	0.0640894
Gadmor_lfo	Gadmor_bor	Gadmor_two	0.0293094	0.134683	0.038154
Gadmor_lfo	Gadmor_bor	Gadoga	0.07023	0.080047	0.0012352
Gadmor_twc	Gadmor_bor	Gadmor_low	0.184403	6.42985e-05	0.0189833
Gadmor_two	Gadmor_bor	Gadmor_low	0.133537	0.00843338	0.0140749
Gadmor_bor	Gadmor_low	Gadoga	0.112782	0.00351709	0.00643368
Gadmor_twc	Gadmor_two	Gadmor_bor	0.0054775	0.404771	0.00449632
Gadmor_twc	Gadmor_bor	Gadoga	0.0119511	0.436258	0.000197643
Gadmor_bor	Gadmor_two	Gadoga	0.00782998	0.443879	0.0001327
Gadmor_icc	Gadmor_ico	Gadmor_kie	0.00385078	0.462502	0.000387984
Gadmor_ico	Gadmor_icc	Gadmor_lfc	0.000100632	0.498911	9.86938e-06
Gadmor_lfo	Gadmor_icc	Gadmor_ico	0.0107011	0.35605	0.0240898
Gadmor_ico	Gadmor_icc	Gadmor_low	0.00462509	0.450766	0.00045938
Gadmor_ico	Gadmor_icc	Gadmor_twc	0.0416699	0.0598838	0.0676338
Gadmor_ico	Gadmor_icc	Gadmor_two	0.0466031	0.0375722	0.0744913
Gadmor_ico	Gadmor_icc	Gadoga	0.0417188	0.153418	0.000652088
Gadmor_lfc	Gadmor_kie	Gadmor_icc	0.0214156	0.298904	0.00223833
Gadmor_lfo	Gadmor_icc	Gadmor_kie	0.0669302	0.0267528	0.00682049
Gadmor_low	Gadmor_kie	Gadmor_icc	0.000188786	0.497821	1.8797e-05
Gadmor_twc	Gadmor_icc	Gadmor_kie	0.151355	0.00048856	0.014977
Gadmor_two	Gadmor_icc	Gadmor_kie	0.106978	0.00767547	0.0105362
Gadmor_icc	Gadmor_kie	Gadoga	0.112873	0.00315902	0.00637301
Gadmor_lfo	Gadmor_icc	Gadmor_lfc	0.0769481	0.0236141	0.00766055
Gadmor_lfc	Gadmor_low	Gadmor_icc	0.0251752	0.19993	0.00273086
Gadmor_twc	Gadmor_icc	Gadmor_lfc	0.152464	0.000159732	0.0148843
Gadmor_two	Gadmor_icc	Gadmor_lfc	0.119371	0.00306109	0.0113827
Gadmor_icc	Gadmor_lfc	Gadoga	0.104787	0.00511098	0.00615559
Gadmor_lfo	Gadmor_icc	Gadmor_low	0.0747399	0.0140532	0.00767293
Gadmor_lfo	Gadmor_icc	Gadmor_twc	0.0736571	0.00616371	0.0966475
[truncated: 4,031 more rows]
