# Supplementary material for: Supergene origin and maintenance in Atlantic cod
Source: Nat Ecol Evol. 2022 Feb 17;6(4):469–81. doi: 10.1038/s41559-022-01661-x (PMC8986531; doi:10.1038/s41559-022-01661-x)
Supplement: Source Data Fig. 4 — Population trees for LGs 1, 2, 7 and 12. [file 41559_2022_1661_MOESM6_ESM.txt]

### Population-trees (LG01) (a)
window	tree
LG01_000000001_000250000	((((((Gadmor_avo_spc:0.003968721828,Gadmor_icc_spc:0.003968721828):0.007448636144,Gadmor_bor_spc:0.01141735797):0.01848797201,Gadmor_low_spc:0.02990532998):0.01069502656,Gadmor_ico_spc:0.04060035655):0.004242968896,(Gadmor_lfo_spc:0.02255937113,Gadmor_two_spc:0.02255937113):0.02228395432):0.01494349765,(((Gadmor_avc_spc:0.006309222721,Gadmor_lfc_spc:0.006309222721):0.01345756084,Gadmor_kie_spc:0.…
LG01_000250001_000500000	((((((Gadmor_avo_spc:0.005567073771,Gadmor_ico_spc:0.005567073771):0.008651454528,Gadmor_two_spc:0.0142185283):0.008380669788,(Gadmor_bat_spc:0.008628794307,Gadmor_twc_spc:0.008628794307):0.01397040378):0.004411371964,Gadmor_icc_spc:0.02701057005):0.006611355313,(((Gadmor_avc_spc:0.002947178372,Gadmor_lfc_spc:0.002947178372):0.002371381037,Gadmor_kie_spc:0.005318559409):0.01379998197,(Gadmor_bor_…
LG01_000500001_000750000	((((((Gadmor_bat_spc:0.003673997267,Gadmor_kie_spc:0.003673997267):0.005579626629,(Gadmor_lfo_spc:0.004386178512,Gadmor_low_spc:0.004386178512):0.004867445383):0.001626464001,Gadmor_ico_spc:0.0108800879):0.002055098341,Gadmor_two_spc:0.01293518624):0.005007270071,Gadmor_twc_spc:0.01794245631):0.02116904423,(((Gadmor_avc_spc:0.004273228388,Gadmor_lfc_spc:0.004273228388):0.004316721077,Gadmor_icc_s…
LG01_000750001_001000000	(((((Gadmor_avc_spc:0.00336592624,Gadmor_icc_spc:0.00336592624):0.003192050269,Gadmor_lfc_spc:0.00655797651):0.002993575909,Gadmor_avo_spc:0.009551552419):0.01234983469,((Gadmor_bor_spc:0.005536705877,Gadmor_low_spc:0.005536705877):0.008059249522,Gadmor_kie_spc:0.0135959554):0.008305431709):0.01920051055,(((Gadmor_bat_spc:0.006251200838,Gadmor_ico_spc:0.006251200838):0.006964069595,Gadmor_two_spc…
LG01_001000001_001250000	(((((Gadmor_avc_spc:0.002699450814,Gadmor_ico_spc:0.002699450814):0.006843776047,(Gadmor_bat_spc:0.003923543061,Gadmor_two_spc:0.003923543061):0.005619683799):0.006912537707,Gadmor_kie_spc:0.01645576457):0.006154915061,Gadmor_twc_spc:0.02261067963):0.009639961399,((((Gadmor_avo_spc:0.004474180915,Gadmor_icc_spc:0.004474180915):0.003033269961,Gadmor_lfo_spc:0.007507450877):0.008815487555,(Gadmor_b…
LG01_001250001_001500000	((((((Gadmor_bor_spc:0.007248879062,Gadmor_lfc_spc:0.007248879062):0.007802170352,Gadmor_bat_spc:0.01505104941):0.005610859484,(Gadmor_twc_spc:0.009253373237,Gadmor_two_spc:0.009253373237):0.01140853566):0.005245197107,Gadmor_icc_spc:0.02590710601):0.006808381555,(Gadmor_ico_spc:0.004409225641,Gadmor_lfo_spc:0.004409225641):0.02830626192):0.01704714542,(((Gadmor_avo_spc:0.004989142243,Gadmor_low_…
LG01_001500001_001750000	(((((((Gadmor_avc_spc:0.007191025707,Gadmor_lfc_spc:0.007191025707):0.005122828977,Gadmor_ico_spc:0.01231385468):0.00292698994,Gadmor_lfo_spc:0.01524084462):0.009650621285,((Gadmor_bor_spc:0.00424910751,Gadmor_kie_spc:0.00424910751):0.008590784619,Gadmor_low_spc:0.01283989213):0.01205157378):0.005353635049,(Gadmor_bat_spc:0.008346114169,Gadmor_two_spc:0.008346114169):0.02189898679):0.009597414531…
LG01_001750001_002000000	((((((Gadmor_avc_spc:0.008817219673,Gadmor_avo_spc:0.008817219673):0.007418538409,Gadmor_low_spc:0.01623575808):0.00949724093,(Gadmor_icc_spc:0.01547751087,Gadmor_ico_spc:0.01547751087):0.01025548814):0.01000469911,(Gadmor_lfc_spc:0.02580062983,Gadmor_lfo_spc:0.02580062983):0.009937068297):0.007774592907,(Gadmor_bor_spc:0.02907142362,Gadmor_kie_spc:0.02907142362):0.01444086741):0.01005695822,((Ga…
LG01_002000001_002250000	(((((((Gadmor_kie_spc:0.005402281921,Gadmor_low_spc:0.005402281921):0.00560977058,Gadmor_avc_spc:0.0110120525):0.004337998854,Gadmor_lfc_spc:0.01535005135):0.002106463719,(Gadmor_ico_spc:0.007629303201,Gadmor_lfo_spc:0.007629303201):0.009827211872):0.003703022059,(Gadmor_avo_spc:0.009817283379,Gadmor_bor_spc:0.009817283379):0.01134225375):0.008186038957,((Gadmor_bat_spc:0.007367437248,Gadmor_twc_…
LG01_002250001_002500000	((((((Gadmor_kie_spc:0.001985611585,Gadmor_lfc_spc:0.001985611585):0.002274287058,Gadmor_avo_spc:0.004259898643):0.0055070874,Gadmor_lfo_spc:0.009766986043):0.009096635267,((Gadmor_avc_spc:0.00408901878,Gadmor_ico_spc:0.00408901878):0.005549693368,Gadmor_bor_spc:0.009638712148):0.009224909162):0.003923670634,Gadmor_low_spc:0.02278729194):0.03317000834,(((Gadmor_bat_spc:0.004316727713,Gadmor_two_s…
LG01_002500001_002750000	((((((Gadmor_kie_spc:0.005089393509,Gadmor_low_spc:0.005089393509):0.005728868165,Gadmor_lfc_spc:0.01081826167):0.005596158695,(Gadmor_avo_spc:0.007042885986,Gadmor_ico_spc:0.007042885986):0.009371534383):0.004741846211,(Gadmor_bor_spc:0.009742760064,Gadmor_lfo_spc:0.009742760064):0.01141350652):0.006094239361,(Gadmor_avc_spc:0.01115542959,Gadmor_icc_spc:0.01115542959):0.01609507635):0.0217644586…
LG01_002750001_003000000	((((((Gadmor_avc_spc:0.01629408786,Gadmor_ico_spc:0.01629408786):0.003372342977,Gadmor_lfo_spc:0.01966643083):0.00535609239,Gadmor_lfc_spc:0.02502252322):0.007048615374,(Gadmor_avo_spc:0.01797026219,Gadmor_icc_spc:0.01797026219):0.01410087641):0.007137724243,((Gadmor_bor_spc:0.009025543141,Gadmor_kie_spc:0.009025543141):0.009515129843,Gadmor_low_spc:0.01854067298):0.02066818986):0.02058389264,((G…
LG01_003000001_003250000	(((((Gadmor_avc_spc:0.01787123221,Gadmor_ico_spc:0.01787123221):0.01506071082,(Gadmor_lfo_spc:0.01310294782,Gadmor_low_spc:0.01310294782):0.01982899521):0.00848719997,((Gadmor_avo_spc:0.008999589452,Gadmor_icc_spc:0.008999589452):0.02053555737,(Gadmor_bor_spc:0.01411041571,Gadmor_lfc_spc:0.01411041571):0.01542473111):0.01188399618):0.001298336291,Gadmor_kie_spc:0.04271747929):0.008660198861,((Gad…
LG01_003250001_003500000	((((((Gadmor_kie_spc:0.01369924202,Gadmor_low_spc:0.01369924202):0.0157822914,(Gadmor_lfc_spc:0.01985960577,Gadmor_lfo_spc:0.01985960577):0.009621927646):0.005729424099,(Gadmor_avo_spc:0.01530445875,Gadmor_bor_spc:0.01530445875):0.01990649876):0.006626957702,(Gadmor_avc_spc:0.02193356051,Gadmor_ico_spc:0.02193356051):0.01990435471):0.004596055052,Gadmor_icc_spc:0.04643397027):0.01384631521,((Gadm…
LG01_003500001_003750000	(((((Gadmor_avc_spc:0.01233211377,Gadmor_low_spc:0.01233211377):0.0133809389,(Gadmor_lfc_spc:0.01478011573,Gadmor_lfo_spc:0.01478011573):0.01093293694):0.002729062486,Gadmor_ico_spc:0.02844211516):0.005109901413,((Gadmor_bor_spc:0.004002043662,Gadmor_kie_spc:0.004002043662):0.0124131538,Gadmor_avo_spc:0.01641519746):0.01713681911):0.05081935357,(((Gadmor_twc_spc:0.01185221047,Gadmor_two_spc:0.011…
LG01_003750001_004000000	(((((((Gadmor_avc_spc:0.00615841637,Gadmor_kie_spc:0.00615841637):0.006901548031,Gadmor_bor_spc:0.0130599644):0.012884094,Gadmor_avo_spc:0.0259440584):0.01256515804,(Gadmor_lfc_spc:0.02044471313,Gadmor_low_spc:0.02044471313):0.01806450331):0.00841008599,(Gadmor_icc_spc:0.01148801337,Gadmor_lfo_spc:0.01148801337):0.03543128906):0.01411853307,Gadmor_ico_spc:0.06103783549):0.02052244186,((Gadmor_bat…
LG01_004000001_004250000	(((((((Gadmor_avc_spc:0.007206558634,Gadmor_icc_spc:0.007206558634):0.008165341813,Gadmor_lfo_spc:0.01537190045):0.005162700955,Gadmor_kie_spc:0.0205346014):0.007522855726,((Gadmor_bor_spc:0.008505732809,Gadmor_low_spc:0.008505732809):0.006085707082,Gadmor_lfc_spc:0.01459143989):0.01346601724):0.001176084772,Gadmor_avo_spc:0.0292335419):0.004296629117,Gadmor_ico_spc:0.03353017102):0.01383757097,(…
LG01_004250001_004500000	((((((Gadmor_avc_spc:0.007268384635,Gadmor_kie_spc:0.007268384635):0.009137126521,Gadmor_lfc_spc:0.01640551116):0.008049155606,(Gadmor_icc_spc:0.01096345338,Gadmor_lfo_spc:0.01096345338):0.01349121338):0.006608573956,Gadmor_bor_spc:0.03106324072):0.006483649469,((Gadmor_avo_spc:0.01029906685,Gadmor_ico_spc:0.01029906685):0.01505573567,Gadmor_low_spc:0.02535480252):0.01219208767):0.02338903028,((G…
LG01_004500001_004750000	((((((Gadmor_avc_spc:0.008961314387,Gadmor_bor_spc:0.008961314387):0.009967858928,Gadmor_lfc_spc:0.01892917332):0.01326813956,(Gadmor_ico_spc:0.0164869511,Gadmor_kie_spc:0.0164869511):0.01571036178):0.01231148048,(Gadmor_lfo_spc:0.02090717476,Gadmor_low_spc:0.02090717476):0.0236016186):0.005226324052,Gadmor_avo_spc:0.04973511741):0.01633970225,(((Gadmor_bat_spc:0.006477536914,Gadmor_twc_spc:0.006…
LG01_004750001_005000000	(((((((Gadmor_lfc_spc:0.00714592064,Gadmor_low_spc:0.00714592064):0.004912617577,Gadmor_kie_spc:0.01205853822):0.00477347229,Gadmor_avc_spc:0.01683201051):0.009345998961,(Gadmor_avo_spc:0.01685816002,Gadmor_bor_spc:0.01685816002):0.009319849446):0.01009110554,(Gadmor_icc_spc:0.01613568322,Gadmor_lfo_spc:0.01613568322):0.02013343178):0.01107093503,Gadmor_ico_spc:0.04734005004):0.01138491306,((Gadm…
LG01_005000001_005250000	(((((((Gadmor_ico_spc:0.009731081688,Gadmor_lfc_spc:0.009731081688):0.006311610453,Gadmor_lfo_spc:0.01604269214):0.004374094005,(Gadmor_icc_spc:0.00835486111,Gadmor_low_spc:0.00835486111):0.01206192504):0.006184747173,Gadmor_avc_spc:0.02660153332):0.004989958248,Gadmor_avo_spc:0.03159149157):0.01349371395,(Gadmor_bor_spc:0.01488071395,Gadmor_kie_spc:0.01488071395):0.03020449157):0.01294252127,((G…
LG01_005250001_005500000	(((((Gadmor_avc_spc:0.01282092576,Gadmor_lfc_spc:0.01282092576):0.01339007623,Gadmor_avo_spc:0.02621100199):0.01450890678,((Gadmor_icc_spc:0.01901097964,Gadmor_ico_spc:0.01901097964):0.01164451867,Gadmor_lfo_spc:0.03065549831):0.01006441046):0.007415938594,((Gadmor_bor_spc:0.008021863519,Gadmor_low_spc:0.008021863519):0.008453715427,Gadmor_kie_spc:0.01647557895):0.03166026842):0.01872930987,((Gad…
LG01_005750001_006000000	((((((Gadmor_avc_spc:0.0164904578,Gadmor_icc_spc:0.0164904578):0.01320688068,Gadmor_bor_spc:0.02969733848):0.004805158184,((Gadmor_kie_spc:0.005663786808,Gadmor_low_spc:0.005663786808):0.01968717243,Gadmor_lfc_spc:0.02535095924):0.009151537422):0.004763347128,(Gadmor_avo_spc:0.02364660564,Gadmor_lfo_spc:0.02364660564):0.01561923815):0.0001465711549,Gadmor_ico_spc:0.03941241495):0.01059553493,((Ga…
LG01_006000001_006250000	((((((Gadmor_lfc_spc:0.01349530845,Gadmor_low_spc:0.01349530845):0.008088016538,Gadmor_bor_spc:0.02158332498):0.007249379843,(Gadmor_avc_spc:0.01143266817,Gadmor_kie_spc:0.01143266817):0.01740003665):0.007676096462,((Gadmor_icc_spc:0.00949670842,Gadmor_ico_spc:0.00949670842):0.01017672054,Gadmor_avo_spc:0.01967342896):0.01683537233):0.004897897839,Gadmor_lfo_spc:0.04140669913):0.01304868074,((Gad…
LG01_006250001_006500000	((((((((Gadmor_kie_spc:0.004314164307,Gadmor_low_spc:0.004314164307):0.003654475192,Gadmor_bor_spc:0.007968639499):0.006359745694,(Gadmor_avo_spc:0.004083912579,Gadmor_lfo_spc:0.004083912579):0.01024447261):0.004925911561,Gadmor_lfc_spc:0.01925429675):0.006230394693,Gadmor_avc_spc:0.02548469145):0.007786086589,Gadmor_ico_spc:0.03327077804):0.01987061799,Gadmor_icc_spc:0.05314139602):0.02679851356…
LG01_006500001_006750000	((((((Gadmor_avc_spc:0.008568298239,Gadmor_kie_spc:0.008568298239):0.004483017282,(Gadmor_avo_spc:0.006019041484,Gadmor_ico_spc:0.006019041484):0.007032274037):0.004332648858,Gadmor_icc_spc:0.01738396438):0.006709602316,((Gadmor_bor_spc:0.007165791433,Gadmor_low_spc:0.007165791433):0.008363557329,Gadmor_lfc_spc:0.01552934876):0.008564217933):0.006228813113,Gadmor_lfo_spc:0.03032237981):0.03450450…
LG01_006750001_007000000	(((((((Gadmor_bor_spc:0.008515232442,Gadmor_low_spc:0.008515232442):0.004165041783,Gadmor_lfc_spc:0.01268027422):0.005768293113,(Gadmor_avc_spc:0.005997844261,Gadmor_avo_spc:0.005997844261):0.01245072308):0.002517113146,(Gadmor_icc_spc:0.005915747016,Gadmor_ico_spc:0.005915747016):0.01504993347):0.00601966125,Gadmor_lfo_spc:0.02698534173):0.008819183102,Gadmor_kie_spc:0.03580452484):0.03844183098…
LG01_007000001_007250000	((((((Gadmor_bat_spc:0.003659696597,Gadmor_lfc_spc:0.003659696597):0.003326061796,Gadmor_bor_spc:0.006985758393):0.007185265165,(Gadmor_avc_spc:0.005867901049,Gadmor_icc_spc:0.005867901049):0.008303122508):0.009582472179,(Gadmor_kie_spc:0.007107949034,Gadmor_low_spc:0.007107949034):0.0166455467):0.007191866759,((Gadmor_ico_spc:0.005877923014,Gadmor_lfo_spc:0.005877923014):0.01211399641,Gadmor_avo…
LG01_007250001_007500000	(((((((Gadmor_bor_spc:0.007574180173,Gadmor_lfc_spc:0.007574180173):0.00603513707,Gadmor_kie_spc:0.01360931724):0.007137007332,Gadmor_icc_spc:0.02074632458):0.008080009848,Gadmor_ico_spc:0.02882633442):0.004694152769,Gadmor_avc_spc:0.03352048719):0.01029412827,((Gadmor_avo_spc:0.008441282554,Gadmor_lfo_spc:0.008441282554):0.01585301136,Gadmor_low_spc:0.02429429392):0.01952032155):0.03741126723,((…
LG01_007500001_007750000	(((((Gadmor_lfc_spc:0.01072501577,Gadmor_lfo_spc:0.01072501577):0.01588695079,Gadmor_avo_spc:0.02661196656):0.008658561336,((Gadmor_bor_spc:0.01483535981,Gadmor_icc_spc:0.01483535981):0.009970278513,Gadmor_ico_spc:0.02480563832):0.01046488957):0.004973526262,(Gadmor_avc_spc:0.01821462669,Gadmor_kie_spc:0.01821462669):0.02202942747):0.0119127067,(((Gadmor_bat_spc:0.00564321233,Gadmor_twc_spc:0.005…
LG01_007750001_008000000	((((((Gadmor_avo_spc:0.008468702145,Gadmor_lfo_spc:0.008468702145):0.01005990994,(Gadmor_kie_spc:0.009712779068,Gadmor_low_spc:0.009712779068):0.008815833021):0.003436326517,(Gadmor_icc_spc:0.006811521274,Gadmor_lfc_spc:0.006811521274):0.01515341733):0.00326058265,(Gadmor_avc_spc:0.01252911997,Gadmor_ico_spc:0.01252911997):0.01269640129):0.003656631719,Gadmor_bor_spc:0.02888215297):0.01568045182,…
LG01_008000001_008250000	((((((Gadmor_bor_spc:0.01252588311,Gadmor_lfc_spc:0.01252588311):0.01314667621,Gadmor_lfo_spc:0.02567255932):0.008339853912,((Gadmor_ico_spc:0.01037966502,Gadmor_low_spc:0.01037966502):0.01213784743,Gadmor_kie_spc:0.02251751245):0.01149490078):0.001762676306,Gadmor_icc_spc:0.03577508953):0.007052569634,(Gadmor_avc_spc:0.01525430762,Gadmor_avo_spc:0.01525430762):0.02757335155):0.02293778785,((Gadm…
LG01_008250001_008500000	(((((Gadmor_bor_spc:0.01768393239,Gadmor_lfc_spc:0.01768393239):0.02085864385,Gadmor_kie_spc:0.03854257624):0.01134060556,(Gadmor_avo_spc:0.02060521015,Gadmor_lfo_spc:0.02060521015):0.02927797165):0.005870473304,(Gadmor_avc_spc:0.02187222269,Gadmor_icc_spc:0.02187222269):0.03388143242):0.01961300953,(((Gadmor_bat_spc:0.01735888279,Gadmor_twc_spc:0.01735888279):0.02570335719,Gadmor_two_spc:0.04306…
LG01_008500001_008750000	((((((Gadmor_avc_spc:0.006899536881,Gadmor_low_spc:0.006899536881):0.01207795939,Gadmor_avo_spc:0.01897749627):0.01059854909,(Gadmor_lfc_spc:0.01348138826,Gadmor_lfo_spc:0.01348138826):0.0160946571):0.008615039517,((Gadmor_ico_spc:0.008773987256,Gadmor_kie_spc:0.008773987256):0.01199699275,Gadmor_icc_spc:0.02077098001):0.01742010487):0.005411682235,Gadmor_bor_spc:0.04360276711):0.03317514198,((Ga…
LG01_008750001_009000000	((((((Gadmor_avc_spc:0.01513148097,Gadmor_ico_spc:0.01513148097):0.01893931703,Gadmor_lfc_spc:0.034070798):0.01138599845,((Gadmor_avo_spc:0.02021202973,Gadmor_bor_spc:0.02021202973):0.01362001108,Gadmor_kie_spc:0.03383204081):0.01162475564):0.01207042475,(Gadmor_lfo_spc:0.03252625278,Gadmor_low_spc:0.03252625278):0.02500096843):0.009940380539,Gadmor_icc_spc:0.06746760174):0.02510388858,((Gadmor_b…
LG01_009000001_009250000	((((((Gadmor_kie_spc:0.004640118039,Gadmor_lfc_spc:0.004640118039):0.005766252593,Gadmor_low_spc:0.01040637063):0.01009379779,Gadmor_avc_spc:0.02050016842):0.008936090023,Gadmor_bor_spc:0.02943625845):0.07688669173,((Gadmor_bat_spc:0.003337130142,Gadmor_twc_spc:0.003337130142):0.04895329385,Gadmor_icc_spc:0.052290424):0.05403252618):0.2422534776,((Gadmor_avo_spc:0.004647558421,Gadmor_ico_spc:0.00…
LG01_009250001_009500000	(((((Gadmor_avc_spc:0.01222205331,Gadmor_kie_spc:0.01222205331):0.01264920362,(Gadmor_lfc_spc:0.01141679079,Gadmor_low_spc:0.01141679079):0.01345446615):0.005431314996,Gadmor_bor_spc:0.03030257193):0.07999647103,((Gadmor_bat_spc:0.02348558965,Gadmor_icc_spc:0.02348558965):0.03062155761,Gadmor_twc_spc:0.05410714726):0.0561918957):0.7313477599,(((Gadmor_avo_spc:0.003356677998,Gadmor_lfo_spc:0.00335…
LG01_009500001_009750000	(((((Gadmor_bor_spc:0.01128768087,Gadmor_kie_spc:0.01128768087):0.01819750916,Gadmor_avc_spc:0.02948519003):0.01242273,(Gadmor_lfc_spc:0.0229630064,Gadmor_low_spc:0.0229630064):0.01894491364):0.06562943661,((Gadmor_bat_spc:0.007058730765,Gadmor_twc_spc:0.007058730765):0.03152307122,Gadmor_icc_spc:0.03858180198):0.06895555466):0.6198793321,(((Gadmor_avo_spc:0.002954174691,Gadmor_ico_spc:0.00295417…
LG01_009750001_010000000	((((((Gadmor_bor_spc:0.005978734071,Gadmor_kie_spc:0.005978734071):0.005180843426,Gadmor_lfc_spc:0.0111595775):0.01152390874,(Gadmor_avc_spc:0.004691248615,Gadmor_low_spc:0.004691248615):0.01799223762):0.05493189823,Gadmor_icc_spc:0.07761538446):0.07712304665,(Gadmor_bat_spc:0.006512308639,Gadmor_twc_spc:0.006512308639):0.1482261225):0.9633472903,(((Gadmor_avo_spc:0.005972890692,Gadmor_ico_spc:0.…
LG01_010000001_010250000	(((((Gadmor_avc_spc:0.007539993431,Gadmor_lfc_spc:0.007539993431):0.00833401725,Gadmor_low_spc:0.01587401068):0.009521685326,(Gadmor_bor_spc:0.01346296891,Gadmor_kie_spc:0.01346296891):0.0119327271):0.08815971557,((Gadmor_bat_spc:0.01154776632,Gadmor_twc_spc:0.01154776632):0.0409541031,Gadmor_icc_spc:0.05250186942):0.06105354216):0.8042608455,(((Gadmor_ico_spc:0.002737234571,Gadmor_lfo_spc:0.0027…
LG01_010250001_010500000	((((((Gadmor_avc_spc:0.02552823867,Gadmor_low_spc:0.02552823867):0.01143600256,Gadmor_lfc_spc:0.03696424123):0.01351748342,(Gadmor_bor_spc:0.0159681497,Gadmor_kie_spc:0.0159681497):0.03451357494):0.01925091455,Gadmor_icc_spc:0.0697326392):0.05690233653,(Gadmor_bat_spc:0.01152114753,Gadmor_twc_spc:0.01152114753):0.1151138282):0.7648088628,(((Gadmor_avo_spc:0.003966643178,Gadmor_ico_spc:0.003966643…
LG01_010500001_010750000	((((((Gadmor_bor_spc:0.01888969095,Gadmor_kie_spc:0.01888969095):0.01230019261,Gadmor_lfc_spc:0.03118988356):0.02098065019,(Gadmor_avc_spc:0.03751760718,Gadmor_low_spc:0.03751760718):0.01465292657):0.02618424633,Gadmor_icc_spc:0.07835478008):0.03408565747,(Gadmor_bat_spc:0.02902354774,Gadmor_twc_spc:0.02902354774):0.0834168898):0.9825674101,(((Gadmor_avo_spc:0.00516573782,Gadmor_ico_spc:0.0051657…
LG01_010750001_011000000	(((((((Gadmor_kie_spc:0.005432362926,Gadmor_lfc_spc:0.005432362926):0.02394425928,Gadmor_low_spc:0.0293766222):0.008085379233,Gadmor_bor_spc:0.03746200143):0.01304521716,Gadmor_avc_spc:0.05050721859):0.01023181743,Gadmor_icc_spc:0.06073903602):0.04339738216,(Gadmor_bat_spc:0.07625340688,Gadmor_twc_spc:0.07625340688):0.02788301129):0.7379837807,(((Gadmor_ico_spc:0.004831560936,Gadmor_lfo_spc:0.004…
LG01_011000001_011250000	(((((Gadmor_bor_spc:0.005711389064,Gadmor_low_spc:0.005711389064):0.008014089887,(Gadmor_kie_spc:0.007285136732,Gadmor_lfc_spc:0.007285136732):0.006440342219):0.005726269408,Gadmor_avc_spc:0.01945174836):0.0862900186,((Gadmor_bat_spc:0.01514390084,Gadmor_icc_spc:0.01514390084):0.01465776852,Gadmor_twc_spc:0.02980166936):0.07594009761):0.5462533935,(((Gadmor_avo_spc:0.002105935519,Gadmor_lfo_spc:0…
LG01_011250001_011500000	(((((Gadmor_kie_spc:0.003089482342,Gadmor_low_spc:0.003089482342):0.005555605432,Gadmor_lfc_spc:0.008645087774):0.02945683093,(Gadmor_avc_spc:0.01581729828,Gadmor_bor_spc:0.01581729828):0.02228462042):0.09625644487,((Gadmor_bat_spc:0.009539064602,Gadmor_twc_spc:0.009539064602):0.01427570018,Gadmor_icc_spc:0.02381476478):0.1105435988):0.6089830835,(((Gadmor_avo_spc:0.003173727195,Gadmor_lfo_spc:0.…
LG01_011500001_011750000	(((((Gadmor_avc_spc:0.005156806039,Gadmor_kie_spc:0.005156806039):0.01336590652,(Gadmor_lfc_spc:0.006937597175,Gadmor_low_spc:0.006937597175):0.01158511539):0.01773127974,Gadmor_bor_spc:0.0362539923):0.02491309193,((Gadmor_bat_spc:0.01123346781,Gadmor_icc_spc:0.01123346781):0.01716305002,Gadmor_twc_spc:0.02839651783):0.0327705664):0.5004843123,(((Gadmor_avo_spc:0.002467594231,Gadmor_lfo_spc:0.002…
LG01_011750001_012000000	(((((Gadmor_avc_spc:0.01179270827,Gadmor_bor_spc:0.01179270827):0.01282358694,(Gadmor_lfc_spc:0.005218542592,Gadmor_low_spc:0.005218542592):0.01939775262):0.0118893419,Gadmor_kie_spc:0.03650563711):0.04304223674,((Gadmor_bat_spc:0.0127710325,Gadmor_icc_spc:0.0127710325):0.01715539803,Gadmor_twc_spc:0.02992643053):0.04962144331):0.6138725798,(((Gadmor_avo_spc:0.003159928909,Gadmor_lfo_spc:0.003159…
LG01_012000001_012250000	(((((Gadmor_avc_spc:0.008583759403,Gadmor_low_spc:0.008583759403):0.01223987506,(Gadmor_bor_spc:0.01506025107,Gadmor_lfc_spc:0.01506025107):0.005763383395):0.006363182588,Gadmor_kie_spc:0.02718681706):0.09024161734,((Gadmor_bat_spc:0.006070979681,Gadmor_twc_spc:0.006070979681):0.05957683153,Gadmor_icc_spc:0.06564781121):0.05178062318):0.7217808169,(((Gadmor_avo_spc:0.004443247032,Gadmor_lfo_spc:0…
LG01_012250001_012500000	(((((Gadmor_avc_spc:0.007389910137,Gadmor_lfc_spc:0.007389910137):0.00596414173,Gadmor_bor_spc:0.01335405187):0.01759336563,(Gadmor_kie_spc:0.01725227067,Gadmor_low_spc:0.01725227067):0.01369514683):0.1444013013,((Gadmor_bat_spc:0.006445753402,Gadmor_twc_spc:0.006445753402):0.09274581411,Gadmor_icc_spc:0.09919156751):0.07615715129):0.841428688,(((Gadmor_avo_spc:0.005571061623,Gadmor_ico_spc:0.005…
LG01_012500001_012750000	(((((((Gadmor_bor_spc:0.003951296041,Gadmor_lfc_spc:0.003951296041):0.006935971963,Gadmor_kie_spc:0.010887268):0.01435212892,Gadmor_avc_spc:0.02523939693):0.009555451835,Gadmor_low_spc:0.03479484876):0.04025910372,Gadmor_icc_spc:0.07505395248):0.05847311761,(Gadmor_bat_spc:0.008558221265,Gadmor_twc_spc:0.008558221265):0.1249688488):0.6248402455,(((Gadmor_ico_spc:0.004715558324,Gadmor_lfo_spc:0.00…
LG01_012750001_013000000	((((((Gadmor_avc_spc:0.009979672413,Gadmor_bor_spc:0.009979672413):0.008138506502,Gadmor_kie_spc:0.01811817891):0.006405570475,Gadmor_low_spc:0.02452374939):0.008362675589,Gadmor_lfc_spc:0.03288642498):0.1055964817,((Gadmor_bat_spc:0.01039209511,Gadmor_twc_spc:0.01039209511):0.0498720104,Gadmor_icc_spc:0.06026410551):0.07821880113):0.7354616549,(((Gadmor_ico_spc:0.002580298236,Gadmor_lfo_spc:0.00…
LG01_013000001_013250000	(((((Gadmor_bor_spc:0.007962013688,Gadmor_lfc_spc:0.007962013688):0.006735028509,Gadmor_avc_spc:0.0146970422):0.01700237787,(Gadmor_kie_spc:0.01935379587,Gadmor_low_spc:0.01935379587):0.01234562419):0.05576061118,((Gadmor_bat_spc:0.01603305226,Gadmor_twc_spc:0.01603305226):0.02817744506,Gadmor_icc_spc:0.04421049732):0.04324953392):0.6918524876,(((Gadmor_avo_spc:0.002877269277,Gadmor_lfo_spc:0.002…
LG01_013250001_013500000	(((((Gadmor_lfc_spc:0.03323212548,Gadmor_low_spc:0.03323212548):0.01368330904,Gadmor_avc_spc:0.04691543453):0.01378608245,(Gadmor_bor_spc:0.0379089619,Gadmor_kie_spc:0.0379089619):0.02279255509):0.04124230603,((Gadmor_bat_spc:0.008244295851,Gadmor_twc_spc:0.008244295851):0.05324018317,Gadmor_icc_spc:0.06148447902):0.04045934399):0.8279147825,(((Gadmor_avo_spc:0.00321075389,Gadmor_ico_spc:0.003210…
LG01_013500001_013750000	(((((Gadmor_bor_spc:0.01920834107,Gadmor_low_spc:0.01920834107):0.01412247699,Gadmor_kie_spc:0.03333081806):0.01076116854,(Gadmor_avc_spc:0.01481613226,Gadmor_lfc_spc:0.01481613226):0.02927585434):0.0298056585,((Gadmor_bat_spc:0.008766136261,Gadmor_icc_spc:0.008766136261):0.01255883709,Gadmor_twc_spc:0.02132497335):0.05257267175):0.6293677031,(((Gadmor_ico_spc:0.003545500588,Gadmor_lfo_spc:0.0035…
LG01_013750001_014000000	((((((Gadmor_lfc_spc:0.004443597025,Gadmor_low_spc:0.004443597025):0.00619716336,Gadmor_avc_spc:0.01064076038):0.006116938667,Gadmor_kie_spc:0.01675769905):0.01490218436,Gadmor_bor_spc:0.03165988341):0.04258904667,((Gadmor_bat_spc:0.01580179176,Gadmor_twc_spc:0.01580179176):0.01981077353,Gadmor_icc_spc:0.03561256529):0.0386363648):0.5979042566,(((Gadmor_avo_spc:0.003032892128,Gadmor_ico_spc:0.003…
LG01_014000001_014250000	(((((Gadmor_avc_spc:0.004305124565,Gadmor_lfc_spc:0.004305124565):0.02192959614,Gadmor_bor_spc:0.0262347207):0.01346211069,(Gadmor_kie_spc:0.01863476134,Gadmor_low_spc:0.01863476134):0.02106207005):0.01466388893,((Gadmor_icc_spc:0.02175854253,Gadmor_twc_spc:0.02175854253):0.01279785737,Gadmor_bat_spc:0.0345563999):0.01980432042):0.9909496554,(((Gadmor_avo_spc:0.002857917814,Gadmor_ico_spc:0.00285…
LG01_014250001_014500000	(((((Gadmor_bor_spc:0.009750090726,Gadmor_lfc_spc:0.009750090726):0.0151942512,Gadmor_kie_spc:0.02494434193):0.0119926723,(Gadmor_avc_spc:0.01743109625,Gadmor_low_spc:0.01743109625):0.01950591797):0.05379275857,((Gadmor_bat_spc:0.02051596446,Gadmor_twc_spc:0.02051596446):0.01852677936,Gadmor_icc_spc:0.03904274383):0.05168702896):0.5820293834,(((Gadmor_ico_spc:0.003514828035,Gadmor_lfo_spc:0.00351…
LG01_014500001_014750000	(((((Gadmor_avc_spc:0.004024225509,Gadmor_kie_spc:0.004024225509):0.00625516683,(Gadmor_bor_spc:0.004715646042,Gadmor_lfc_spc:0.004715646042):0.005563746296):0.004824396686,Gadmor_low_spc:0.01510378902):0.03204604561,((Gadmor_bat_spc:0.004834358501,Gadmor_twc_spc:0.004834358501):0.006772767497,Gadmor_icc_spc:0.011607126):0.03554270864):0.4825803404,(((Gadmor_avo_spc:0.003210467967,Gadmor_lfo_spc:…
LG01_014750001_015000000	((((((Gadmor_bor_spc:0.003977036756,Gadmor_kie_spc:0.003977036756):0.009334823516,Gadmor_lfc_spc:0.01331186027):0.007439027291,Gadmor_low_spc:0.02075088756):0.0113505131,Gadmor_avc_spc:0.03210140066):0.05430631202,((Gadmor_bat_spc:0.0463243137,Gadmor_twc_spc:0.0463243137):0.006251772122,Gadmor_icc_spc:0.05257608582):0.03383162687):0.7509727268,(((Gadmor_ico_spc:0.003833299691,Gadmor_lfo_spc:0.003…
LG01_015000001_015250000	((((((Gadmor_bor_spc:0.003978558872,Gadmor_lfc_spc:0.003978558872):0.003925200458,Gadmor_low_spc:0.00790375933):0.009383510144,Gadmor_avc_spc:0.01728726947):0.01044007411,Gadmor_kie_spc:0.02772734359):0.1235829354,((Gadmor_bat_spc:0.004387534934,Gadmor_twc_spc:0.004387534934):0.0127847592,Gadmor_icc_spc:0.01717229414):0.1341379848):0.2595292127,(((Gadmor_ico_spc:0.008196316906,Gadmor_lfo_spc:0.00…
LG01_015250001_015500000	((((((Gadmor_avc_spc:0.004432470723,Gadmor_kie_spc:0.004432470723):0.004767623717,(Gadmor_bor_spc:0.004338143726,Gadmor_lfc_spc:0.004338143726):0.004861950713):0.00576864183,Gadmor_low_spc:0.01496873627):0.03997751474,Gadmor_icc_spc:0.05494625101):0.06152014084,(Gadmor_bat_spc:0.0648574656,Gadmor_twc_spc:0.0648574656):0.05160892625):0.5039635283,(((Gadmor_avo_spc:0.0057792869,Gadmor_ico_spc:0.005…
LG01_015500001_015750000	(((((Gadmor_avc_spc:0.008110835853,Gadmor_kie_spc:0.008110835853):0.0186435217,(Gadmor_lfc_spc:0.01115936822,Gadmor_low_spc:0.01115936822):0.01559498933):0.05333858683,((Gadmor_bat_spc:0.003769769798,Gadmor_twc_spc:0.003769769798):0.02436544365,Gadmor_icc_spc:0.02813521345):0.05195773093):0.02177606829,Gadmor_bor_spc:0.1018690127):0.6713749679,(((Gadmor_avo_spc:0.004831081013,Gadmor_lfo_spc:0.004…
LG01_015750001_016000000	((((((Gadmor_avc_spc:0.01234078167,Gadmor_kie_spc:0.01234078167):0.01797570314,Gadmor_lfc_spc:0.03031648481):0.009062680753,Gadmor_low_spc:0.03937916556):0.01207030893,Gadmor_bor_spc:0.05144947449):0.08462015601,((Gadmor_bat_spc:0.005705712017,Gadmor_twc_spc:0.005705712017):0.05921310942,Gadmor_icc_spc:0.06491882144):0.07115080907):0.5759380283,(((Gadmor_avo_spc:0.002888088873,Gadmor_lfo_spc:0.00…
LG01_016000001_016250000	(((((Gadmor_avc_spc:0.009893093657,Gadmor_lfc_spc:0.009893093657):0.00978947974,Gadmor_low_spc:0.0196825734):0.01486380995,(Gadmor_bor_spc:0.02057417384,Gadmor_kie_spc:0.02057417384):0.0139722095):0.09561508232,((Gadmor_bat_spc:0.01920342072,Gadmor_twc_spc:0.01920342072):0.04397139126,Gadmor_icc_spc:0.06317481198):0.06698665369):0.3922172244,(((Gadmor_avo_spc:0.004002649305,Gadmor_ico_spc:0.00400…
LG01_016250001_016500000	((((((Gadmor_avc_spc:0.006526715819,Gadmor_bor_spc:0.006526715819):0.006946566983,Gadmor_low_spc:0.0134732828):0.00592521438,Gadmor_kie_spc:0.01939849718):0.005457291106,Gadmor_lfc_spc:0.02485578829):0.07021800768,((Gadmor_icc_spc:0.007046109051,Gadmor_twc_spc:0.007046109051):0.009575589213,Gadmor_bat_spc:0.01662169826):0.07845209771):0.8829557277,(((Gadmor_avo_spc:0.004404367961,Gadmor_lfo_spc:0…
LG01_016500001_016750000	(((((Gadmor_avc_spc:0.01031106537,Gadmor_kie_spc:0.01031106537):0.01148454627,Gadmor_lfc_spc:0.02179561164):0.01778866873,(Gadmor_bor_spc:0.01166341293,Gadmor_low_spc:0.01166341293):0.02792086744):0.05950761698,((Gadmor_bat_spc:0.01773672478,Gadmor_icc_spc:0.01773672478):0.03123182808,Gadmor_twc_spc:0.04896855286):0.05012334449):0.7029182692,(((Gadmor_ico_spc:0.004597232021,Gadmor_lfo_spc:0.00459…
LG01_016750001_017000000	((((((Gadmor_avc_spc:0.009029964311,Gadmor_low_spc:0.009029964311):0.01550393404,(Gadmor_bor_spc:0.01511401223,Gadmor_lfc_spc:0.01511401223):0.009419886126):0.008365983631,Gadmor_kie_spc:0.03289988198):0.02752592877,Gadmor_icc_spc:0.06042581075):0.02860087824,(Gadmor_bat_spc:0.01878406976,Gadmor_twc_spc:0.01878406976):0.07024261923):0.7542462425,(((Gadmor_avo_spc:0.003792068531,Gadmor_lfo_spc:0.0…
LG01_017000001_017250000	((((((Gadmor_avc_spc:0.01179891342,Gadmor_lfc_spc:0.01179891342):0.006873850194,Gadmor_kie_spc:0.01867276362):0.01312615958,(Gadmor_bor_spc:0.01269394265,Gadmor_low_spc:0.01269394265):0.01910498055):0.03135311972,Gadmor_icc_spc:0.06315204293):0.0608055252,(Gadmor_bat_spc:0.02378602283,Gadmor_twc_spc:0.02378602283):0.1001715453):0.6551682304,(((Gadmor_ico_spc:0.005401595413,Gadmor_lfo_spc:0.005401…
LG01_017250001_017500000	((((((Gadmor_bor_spc:0.008249075377,Gadmor_low_spc:0.008249075377):0.01667515511,(Gadmor_kie_spc:0.00504653371,Gadmor_lfc_spc:0.00504653371):0.01987769678):0.01717899074,Gadmor_avc_spc:0.04210322123):0.03972905525,Gadmor_icc_spc:0.08183227648):0.05104382941,(Gadmor_bat_spc:0.01581517228,Gadmor_twc_spc:0.01581517228):0.1170609336):0.7191990069,(((Gadmor_avo_spc:0.004911760946,Gadmor_ico_spc:0.0049…
LG01_017500001_017750000	(((((Gadmor_bor_spc:0.008055107955,Gadmor_kie_spc:0.008055107955):0.01557282821,Gadmor_avc_spc:0.02362793617):0.01244865138,(Gadmor_lfc_spc:0.008190116482,Gadmor_low_spc:0.008190116482):0.02788647106):0.07331219894,((Gadmor_bat_spc:0.005113055056,Gadmor_twc_spc:0.005113055056):0.05842845207,Gadmor_icc_spc:0.06354150713):0.04584727935):0.8313061797,(((Gadmor_avo_spc:0.005102361988,Gadmor_ico_spc:0…
LG01_017750001_018000000	((((((Gadmor_bor_spc:0.01615714872,Gadmor_kie_spc:0.01615714872):0.01096243354,Gadmor_avc_spc:0.02711958226):0.01089368806,(Gadmor_icc_spc:0.01361522816,Gadmor_lfc_spc:0.01361522816):0.02439804216):0.01294386257,Gadmor_low_spc:0.05095713289):0.03408972063,(Gadmor_bat_spc:0.03094502133,Gadmor_twc_spc:0.03094502133):0.0541018322):0.7636343735,(((Gadmor_avo_spc:0.008924928995,Gadmor_lfo_spc:0.008924…
LG01_018000001_018250000	(((((Gadmor_kie_spc:0.006639498662,Gadmor_low_spc:0.006639498662):0.01193844501,Gadmor_avc_spc:0.01857794367):0.01895156666,((Gadmor_bor_spc:0.0108105888,Gadmor_lfc_spc:0.0108105888):0.01435133792,Gadmor_icc_spc:0.02516192672):0.0123675836):0.03540341523,(Gadmor_bat_spc:0.008056618421,Gadmor_twc_spc:0.008056618421):0.06487630713):0.734452691,(((Gadmor_avo_spc:0.003665991256,Gadmor_lfo_spc:0.00366…
LG01_018250001_018500000	((((((Gadmor_avc_spc:0.01761830412,Gadmor_low_spc:0.01761830412):0.008168126578,Gadmor_kie_spc:0.0257864307):0.007890696293,Gadmor_lfc_spc:0.03367712699):0.00858852203,Gadmor_bor_spc:0.04226564902):0.06394566687,((Gadmor_bat_spc:0.01861971556,Gadmor_twc_spc:0.01861971556):0.03964177241,Gadmor_icc_spc:0.05826148796):0.04794982792):0.9647443873,(((Gadmor_avo_spc:0.003239136844,Gadmor_ico_spc:0.0032…
LG01_018500001_018750000	(((((Gadmor_avc_spc:0.009650896444,Gadmor_low_spc:0.009650896444):0.01534886758,(Gadmor_bor_spc:0.01611376192,Gadmor_lfc_spc:0.01611376192):0.008886002106):0.007766812303,Gadmor_kie_spc:0.03276657633):0.09900473869,((Gadmor_bat_spc:0.004899728069,Gadmor_twc_spc:0.004899728069):0.04036870617,Gadmor_icc_spc:0.04526843424):0.08650288077):0.5876788922,(((Gadmor_ico_spc:0.005421206755,Gadmor_lfo_spc:0…
LG01_018750001_019000000	((((((Gadmor_bor_spc:0.0100921474,Gadmor_lfc_spc:0.0100921474):0.009724760702,Gadmor_low_spc:0.0198169081):0.007193870197,Gadmor_avc_spc:0.02701077829):0.01049737404,Gadmor_kie_spc:0.03750815233):0.0842699978,((Gadmor_bat_spc:0.004953537853,Gadmor_twc_spc:0.004953537853):0.04489181395,Gadmor_icc_spc:0.04984535181):0.07193279832):0.4148273772,(((Gadmor_avo_spc:0.005518841337,Gadmor_ico_spc:0.00551…
LG01_019000001_019250000	((((((Gadmor_avc_spc:0.01574353783,Gadmor_low_spc:0.01574353783):0.00684753748,Gadmor_bor_spc:0.02259107531):0.0113872095,(Gadmor_kie_spc:0.01450552279,Gadmor_lfc_spc:0.01450552279):0.01947276202):0.0253765183,Gadmor_icc_spc:0.05935480311):0.04822961599,(Gadmor_bat_spc:0.008823474024,Gadmor_twc_spc:0.008823474024):0.09876094507):0.926028633,(((Gadmor_avo_spc:0.007088578963,Gadmor_ico_spc:0.007088…
LG01_019250001_019500000	((((((Gadmor_kie_spc:0.01051115789,Gadmor_low_spc:0.01051115789):0.009658905387,Gadmor_lfc_spc:0.02017006328):0.009009059119,Gadmor_avc_spc:0.02917912239):0.006174761386,Gadmor_bor_spc:0.03535388378):0.08045576954,((Gadmor_bat_spc:0.009956058247,Gadmor_twc_spc:0.009956058247):0.02779565733,Gadmor_icc_spc:0.03775171558):0.07805793774):0.6578171379,(((Gadmor_avo_spc:0.003416039927,Gadmor_lfo_spc:0.…
LG01_019500001_019750000	(((((Gadmor_lfc_spc:0.0104085645,Gadmor_low_spc:0.0104085645):0.01992399557,Gadmor_avc_spc:0.03033256007):0.02367531876,(Gadmor_bor_spc:0.03267997787,Gadmor_kie_spc:0.03267997787):0.02132790096):0.07318570832,((Gadmor_bat_spc:0.02132663189,Gadmor_twc_spc:0.02132663189):0.02856023153,Gadmor_icc_spc:0.04988686342):0.07730672372):0.6183563286,(((Gadmor_avo_spc:0.005598829546,Gadmor_lfo_spc:0.0055988…
LG01_019750001_020000000	((((((Gadmor_avc_spc:0.007252583274,Gadmor_low_spc:0.007252583274):0.008543643011,Gadmor_lfc_spc:0.01579622629):0.01343179282,Gadmor_kie_spc:0.0292280191):0.02059552314,Gadmor_bor_spc:0.04982354224):0.04786802843,((Gadmor_bat_spc:0.004555182032,Gadmor_twc_spc:0.004555182032):0.01586831703,Gadmor_icc_spc:0.02042349906):0.07726807161):1.022314255,(((Gadmor_avo_spc:0.005334999327,Gadmor_lfo_spc:0.00…
LG01_020000001_020250000	(((((Gadmor_avc_spc:0.007391215224,Gadmor_lfc_spc:0.007391215224):0.01511178767,(Gadmor_bor_spc:0.01038628564,Gadmor_kie_spc:0.01038628564):0.01211671725):0.008549977955,Gadmor_low_spc:0.03105298085):0.06661956112,((Gadmor_bat_spc:0.02038476645,Gadmor_twc_spc:0.02038476645):0.03193796522,Gadmor_icc_spc:0.05232273167):0.0453498103):0.5275059454,(((Gadmor_ico_spc:0.004179843249,Gadmor_lfo_spc:0.004…
LG01_020250001_020500000	((((((Gadmor_avc_spc:0.00403664738,Gadmor_bor_spc:0.00403664738):0.007531570915,Gadmor_low_spc:0.01156821829):0.02595945718,(Gadmor_kie_spc:0.01137051871,Gadmor_lfc_spc:0.01137051871):0.02615715676):0.02081095953,Gadmor_icc_spc:0.058338635):0.03255554309,(Gadmor_bat_spc:0.02500931033,Gadmor_twc_spc:0.02500931033):0.06588486776):0.3424357093,(((Gadmor_ico_spc:0.003408017197,Gadmor_lfo_spc:0.003408…
LG01_020500001_020750000	(((((Gadmor_avc_spc:0.01511181087,Gadmor_lfc_spc:0.01511181087):0.01234943213,Gadmor_kie_spc:0.027461243):0.01291202187,(Gadmor_bor_spc:0.01500711513,Gadmor_low_spc:0.01500711513):0.02536614974):0.06097659063,((Gadmor_bat_spc:0.02587783216,Gadmor_icc_spc:0.02587783216):0.02559614697,Gadmor_twc_spc:0.05147397913):0.04987587637):0.9551365492,(((Gadmor_ico_spc:0.004071628706,Gadmor_lfo_spc:0.0040716…
LG01_020750001_021000000	(((((Gadmor_avc_spc:0.008937358195,Gadmor_low_spc:0.008937358195):0.009991415037,(Gadmor_bor_spc:0.009235620007,Gadmor_lfc_spc:0.009235620007):0.009693153225):0.009337127095,Gadmor_kie_spc:0.02826590033):0.06484644546,((Gadmor_bat_spc:0.01657993673,Gadmor_twc_spc:0.01657993673):0.03563597993,Gadmor_icc_spc:0.05221591666):0.04089642913):0.8280337279,(((Gadmor_avo_spc:0.003107582311,Gadmor_lfo_spc:…
LG01_021000001_021250000	((((((Gadmor_bor_spc:0.01536284381,Gadmor_low_spc:0.01536284381):0.01086126819,Gadmor_kie_spc:0.026224112):0.01186456616,Gadmor_avc_spc:0.03808867816):0.01723111653,Gadmor_lfc_spc:0.05531979469):0.09852175785,((Gadmor_bat_spc:0.01910044306,Gadmor_twc_spc:0.01910044306):0.06486267918,Gadmor_icc_spc:0.08396312224):0.0698784303):0.4435943383,(((Gadmor_avo_spc:0.004449068809,Gadmor_lfo_spc:0.00444906…
LG01_021250001_021500000	(((((Gadmor_avc_spc:0.01128496347,Gadmor_lfc_spc:0.01128496347):0.01269328376,Gadmor_bor_spc:0.02397824723):0.0190536089,(Gadmor_kie_spc:0.02830477056,Gadmor_low_spc:0.02830477056):0.01472708557):0.05618499844,((Gadmor_bat_spc:0.007985187818,Gadmor_twc_spc:0.007985187818):0.0621842991,Gadmor_icc_spc:0.07016948692):0.02904736765):0.5142632746,((Gadmor_avo_spc:0.01072433441,Gadmor_two_spc:0.0107243…
LG01_021500001_021750000	(((((Gadmor_lfc_spc:0.01131860348,Gadmor_low_spc:0.01131860348):0.01031440638,Gadmor_avc_spc:0.02163300986):0.01112850051,(Gadmor_bor_spc:0.01863780582,Gadmor_kie_spc:0.01863780582):0.01412370455):0.05761213403,((Gadmor_bat_spc:0.02078226553,Gadmor_twc_spc:0.02078226553):0.02553703273,Gadmor_icc_spc:0.04631929826):0.04405434613):0.5433958649,(((Gadmor_avo_spc:0.004223294342,Gadmor_ico_spc:0.00422…
LG01_021750001_022000000	(((((((Gadmor_avc_spc:0.01221293859,Gadmor_low_spc:0.01221293859):0.01095091741,Gadmor_bor_spc:0.02316385599):0.01080656471,Gadmor_kie_spc:0.0339704207):0.01145937977,Gadmor_lfc_spc:0.04542980047):0.02624351474,Gadmor_icc_spc:0.07167331521):0.07175334265,(Gadmor_bat_spc:0.03555396379,Gadmor_twc_spc:0.03555396379):0.1078726941):0.6931050613,(((Gadmor_avo_spc:0.002786248305,Gadmor_lfo_spc:0.0027862…
LG01_022000001_022250000	(((((Gadmor_avc_spc:0.007321499058,Gadmor_low_spc:0.007321499058):0.0137915152,(Gadmor_kie_spc:0.006580204459,Gadmor_lfc_spc:0.006580204459):0.0145328098):0.01989461867,Gadmor_bor_spc:0.04100763293):0.0213556498,((Gadmor_bat_spc:0.006736365153,Gadmor_twc_spc:0.006736365153):0.02846481601,Gadmor_icc_spc:0.03520118116):0.02716210157):0.4054677842,(((Gadmor_avo_spc:0.003893350341,Gadmor_ico_spc:0.00…
LG01_022250001_022500000	((((((Gadmor_bor_spc:0.01506936108,Gadmor_lfc_spc:0.01506936108):0.008776814432,Gadmor_kie_spc:0.02384617551):0.02062961424,(Gadmor_avc_spc:0.01738718143,Gadmor_low_spc:0.01738718143):0.02708860833):0.0125372689,Gadmor_icc_spc:0.05701305865):0.03339586352,(Gadmor_bat_spc:0.01505873488,Gadmor_twc_spc:0.01505873488):0.0753501873):0.5696235068,((Gadmor_avo_spc:0.003670143413,Gadmor_lfo_spc:0.0036701…
LG01_022500001_022750000	(((((Gadmor_lfc_spc:0.01027679577,Gadmor_low_spc:0.01027679577):0.006998798293,Gadmor_bor_spc:0.01727559406):0.0112947242,(Gadmor_avc_spc:0.01218494547,Gadmor_kie_spc:0.01218494547):0.01638537279):0.04983632725,((Gadmor_bat_spc:0.0224547286,Gadmor_twc_spc:0.0224547286):0.01714463364,Gadmor_icc_spc:0.03959936224):0.03880728328):0.521876825,((Gadmor_avo_spc:0.0133566981,Gadmor_lfo_spc:0.0133566981)…
LG01_022750001_023000000	(((((Gadmor_bor_spc:0.01317363308,Gadmor_low_spc:0.01317363308):0.009749668689,Gadmor_avc_spc:0.02292330177):0.0162866042,(Gadmor_kie_spc:0.0109652125,Gadmor_lfc_spc:0.0109652125):0.02824469347):0.1048217567,((Gadmor_bat_spc:0.006706381907,Gadmor_twc_spc:0.006706381907):0.01730399009,Gadmor_icc_spc:0.024010372):0.1200212907):0.8747730039,(((Gadmor_avo_spc:0.00364194197,Gadmor_ico_spc:0.0036419419…
LG01_023000001_023250000	(((((Gadmor_avc_spc:0.01598611585,Gadmor_bor_spc:0.01598611585):0.01891947347,Gadmor_kie_spc:0.03490558933):0.02179657369,(Gadmor_lfc_spc:0.03589713838,Gadmor_low_spc:0.03589713838):0.02080502463):0.06128315432,((Gadmor_bat_spc:0.02015638537,Gadmor_twc_spc:0.02015638537):0.06346706833,Gadmor_icc_spc:0.0836234537):0.03436186364):0.8291765576,(((Gadmor_avo_spc:0.006469280086,Gadmor_lfo_spc:0.006469…
LG01_023500001_023750000	((((((Gadmor_avc_spc:0.007285897499,Gadmor_kie_spc:0.007285897499):0.007379127893,Gadmor_lfc_spc:0.01466502539):0.009599005656,Gadmor_bor_spc:0.02426403105):0.01706793708,Gadmor_low_spc:0.04133196813):0.06917767951,((Gadmor_bat_spc:0.01015513521,Gadmor_twc_spc:0.01015513521):0.01428283513,Gadmor_icc_spc:0.02443797034):0.08607167729):0.8404318116,(((Gadmor_avo_spc:0.005763429698,Gadmor_lfo_spc:0.0…
LG01_023750001_024000000	(((((((Gadmor_avc_spc:0.005864216514,Gadmor_lfc_spc:0.005864216514):0.005009088204,Gadmor_bor_spc:0.01087330472):0.007235333043,Gadmor_low_spc:0.01810863776):0.009540620883,Gadmor_kie_spc:0.02764925864):0.009747945527,Gadmor_icc_spc:0.03739720417):0.0303900954,(Gadmor_bat_spc:0.01427248304,Gadmor_twc_spc:0.01427248304):0.05351481653):0.7497629096,(((Gadmor_ico_spc:0.004370077982,Gadmor_lfo_spc:0.…
LG01_024000001_024250000	(((((Gadmor_avc_spc:0.007964232276,Gadmor_kie_spc:0.007964232276):0.008139676678,Gadmor_bor_spc:0.01610390895):0.01383692441,(Gadmor_lfc_spc:0.0103032668,Gadmor_low_spc:0.0103032668):0.01963756656):0.07783105616,((Gadmor_icc_spc:0.02039577079,Gadmor_twc_spc:0.02039577079):0.05622235211,Gadmor_bat_spc:0.0766181229):0.03115376661):0.889098201,(((Gadmor_avo_spc:0.004837977081,Gadmor_ico_spc:0.004837…
LG01_024250001_024500000	((((((Gadmor_avc_spc:0.009418110744,Gadmor_bor_spc:0.009418110744):0.009645960831,Gadmor_lfc_spc:0.01906407158):0.009043890464,(Gadmor_kie_spc:0.01061175981,Gadmor_low_spc:0.01061175981):0.01749620222):0.01609332891,Gadmor_icc_spc:0.04420129095):0.06519481321,(Gadmor_bat_spc:0.01545549554,Gadmor_twc_spc:0.01545549554):0.09394060863):0.8144958676,(((Gadmor_avo_spc:0.007192282354,Gadmor_lfo_spc:0.0…
LG01_024500001_024750000	((((((Gadmor_bor_spc:0.007143329897,Gadmor_lfc_spc:0.007143329897):0.01324045091,Gadmor_avc_spc:0.02038378081):0.02133987847,(Gadmor_kie_spc:0.01974318774,Gadmor_low_spc:0.01974318774):0.02198047154):0.0723958189,Gadmor_icc_spc:0.1141194782):0.07008809178,(Gadmor_bat_spc:0.02831734867,Gadmor_twc_spc:0.02831734867):0.1558902213):0.5639182535,(((Gadmor_avo_spc:0.005941052475,Gadmor_ico_spc:0.005941…
LG01_024750001_025000000	(((((Gadmor_lfc_spc:0.01279185843,Gadmor_low_spc:0.01279185843):0.01113935915,Gadmor_bor_spc:0.02393121758):0.01513074374,(Gadmor_avc_spc:0.01372110979,Gadmor_kie_spc:0.01372110979):0.02534085153):0.02929079812,((Gadmor_bat_spc:0.00591427268,Gadmor_icc_spc:0.00591427268):0.03445815394,Gadmor_twc_spc:0.04037242662):0.02798033282):1.030854062,(((Gadmor_avo_spc:0.005800572173,Gadmor_ico_spc:0.005800…
LG01_025000001_025250000	((((((Gadmor_avc_spc:0.01443614918,Gadmor_low_spc:0.01443614918):0.02520394177,(Gadmor_bor_spc:0.02056024753,Gadmor_lfc_spc:0.02056024753):0.01907984342):0.006350620173,Gadmor_kie_spc:0.04599071112):0.01483888299,Gadmor_icc_spc:0.06082959412):0.04870617298,(Gadmor_bat_spc:0.05126052085,Gadmor_twc_spc:0.05126052085):0.05827524625):0.8182572676,(((Gadmor_ico_spc:0.004589053817,Gadmor_lfo_spc:0.0045…
LG01_025250001_025500000	((((((Gadmor_avc_spc:0.009888620917,Gadmor_kie_spc:0.009888620917):0.01415997108,(Gadmor_bor_spc:0.01224556846,Gadmor_lfc_spc:0.01224556846):0.01180302354):0.008994252145,Gadmor_bat_spc:0.03304284414):0.02146091378,(Gadmor_icc_spc:0.02194626633,Gadmor_low_spc:0.02194626633):0.03255749159):0.02132044096,Gadmor_twc_spc:0.07582419888):1.452901582,((Gadmor_avo_spc:0.007552699415,Gadmor_ico_spc:0.0075…
LG01_025500001_025750000	(((((Gadmor_icc_spc:0.01215016558,Gadmor_twc_spc:0.01215016558):0.01624023153,Gadmor_bat_spc:0.02839039711):0.02113974155,Gadmor_avc_spc:0.04953013866):0.02145678557,(((Gadmor_kie_spc:0.01907768492,Gadmor_lfc_spc:0.01907768492):0.01438158293,Gadmor_bor_spc:0.03345926786):0.01998682662,Gadmor_low_spc:0.05344609448):0.01754082975):0.8506098426,(((Gadmor_ico_spc:0.004659667286,Gadmor_lfo_spc:0.00465…
LG01_025750001_026000000	(((((Gadmor_kie_spc:0.01106409467,Gadmor_lfc_spc:0.01106409467):0.00701725004,Gadmor_low_spc:0.01808134471):0.01072517013,(Gadmor_avc_spc:0.009495274486,Gadmor_bor_spc:0.009495274486):0.01931124036):0.04694850843,((Gadmor_bat_spc:0.01002739213,Gadmor_twc_spc:0.01002739213):0.01450048656,Gadmor_icc_spc:0.02452787869):0.05122714458):0.8977304459,(((Gadmor_ico_spc:0.003246810246,Gadmor_lfo_spc:0.003…
LG01_026250001_026500000	((((((((Gadmor_avc_spc:0.005489280031,Gadmor_lfc_spc:0.005489280031):0.005018832487,Gadmor_kie_spc:0.01050811252):0.004898775915,Gadmor_ico_spc:0.01540688843):0.00537638268,Gadmor_lfo_spc:0.02078327111):0.00479992103,(Gadmor_avo_spc:0.01115372478,Gadmor_bor_spc:0.01115372478):0.01442946736):0.01019580622,((Gadmor_low_spc:0.01397466444,Gadmor_two_spc:0.01397466444):0.009268760008,Gadmor_bat_spc:0.…
LG01_026500001_026750000	((((((Gadmor_bor_spc:0.005875937114,Gadmor_low_spc:0.005875937114):0.004451373166,Gadmor_avc_spc:0.01032731028):0.007745170881,(Gadmor_avo_spc:0.006149869887,Gadmor_lfc_spc:0.006149869887):0.01192261127):0.01167843886,((Gadmor_kie_spc:0.008530527326,Gadmor_lfo_spc:0.008530527326):0.006937783236,Gadmor_ico_spc:0.01546831056):0.01428260946):0.002284197318,Gadmor_icc_spc:0.03203511734):0.02720368217…
LG01_026750001_027000000	((((((Gadmor_ico_spc:0.01024506417,Gadmor_lfc_spc:0.01024506417):0.0109177471,Gadmor_avc_spc:0.02116281127):0.006482947675,(Gadmor_kie_spc:0.002441266777,Gadmor_lfo_spc:0.002441266777):0.02520449217):0.005948505497,((Gadmor_bor_spc:0.006836640233,Gadmor_icc_spc:0.006836640233):0.007537161676,Gadmor_low_spc:0.01437380191):0.01922046254):0.007962470998,Gadmor_avo_spc:0.04155673544):0.02373084651,((…
LG01_027000001_027250000	(((((((Gadmor_avc_spc:0.003585930343,Gadmor_avo_spc:0.003585930343):0.004251157431,Gadmor_ico_spc:0.007837087774):0.002364684872,Gadmor_bor_spc:0.01020177265):0.008952875851,((Gadmor_lfc_spc:0.006687343678,Gadmor_low_spc:0.006687343678):0.004354430958,Gadmor_icc_spc:0.01104177464):0.008112873861):0.005634592742,Gadmor_kie_spc:0.02478924124):0.006310824382,Gadmor_lfo_spc:0.03110006562):0.018238117…
LG01_027250001_027500000	(((((((Gadmor_avc_spc:0.004198764283,Gadmor_ico_spc:0.004198764283):0.004606833133,Gadmor_lfo_spc:0.008805597416):0.004684382214,Gadmor_low_spc:0.01348997963):0.004422387536,(Gadmor_avo_spc:0.007863935431,Gadmor_bor_spc:0.007863935431):0.01004843174):0.00408997045,(Gadmor_icc_spc:0.007555752697,Gadmor_lfc_spc:0.007555752697):0.01444658492):0.0058691568,Gadmor_kie_spc:0.02787149442):0.0270587261,(…
LG01_027500001_027750000	(((((((Gadmor_avc_spc:0.01120834476,Gadmor_ico_spc:0.01120834476):0.005847718333,Gadmor_low_spc:0.01705606309):0.005446013598,Gadmor_kie_spc:0.02250207669):0.004518434046,Gadmor_lfo_spc:0.02702051074):0.006155817787,(((Gadmor_bat_spc:0.01224441488,Gadmor_twc_spc:0.01224441488):0.006602291793,Gadmor_two_spc:0.01884670668):0.005355758174,(Gadmor_avo_spc:0.01099762089,Gadmor_lfc_spc:0.01099762089):0…
LG01_027750001_028000000	((((((Gadmor_avc_spc:0.009158969751,Gadmor_lfo_spc:0.009158969751):0.007953620084,(Gadmor_avo_spc:0.005894197762,Gadmor_kie_spc:0.005894197762):0.01121839207):0.003781595353,((Gadmor_lfc_spc:0.006654112554,Gadmor_low_spc:0.006654112554):0.007078498499,Gadmor_ico_spc:0.01373261105):0.007161574134):0.004670334067,(Gadmor_bat_spc:0.01306492679,Gadmor_icc_spc:0.01306492679):0.01249959246):0.007155098…
LG01_028000001_028250000	(((((((Gadmor_icc_spc:0.005800134131,Gadmor_lfo_spc:0.005800134131):0.005815068011,Gadmor_lfc_spc:0.01161520214):0.003861143437,(Gadmor_ico_spc:0.007146270756,Gadmor_low_spc:0.007146270756):0.008330074823):0.00425843518,((Gadmor_avc_spc:0.006993730291,Gadmor_avo_spc:0.006993730291):0.004920677207,Gadmor_kie_spc:0.0119144075):0.007820373261):0.005091117822,(Gadmor_twc_spc:0.006143499122,Gadmor_two…
### Population-trees (LG02) (b)
window	tree
LG02_000000001_000250000	(((((((Gadmor_bat_spc:0.002966055734,Gadmor_ico_spc:0.002966055734):0.002629774051,Gadmor_avo_spc:0.005595829784):0.004033655761,Gadmor_two_spc:0.009629485546):0.005102776262,Gadmor_avc_spc:0.01473226181):0.004638020998,(Gadmor_kie_spc:0.007165784997,Gadmor_lfo_spc:0.007165784997):0.01220449781):0.004358814927,(Gadmor_bor_spc:0.009624478138,Gadmor_twc_spc:0.009624478138):0.01410461959):0.00866003…
LG02_000500001_000750000	(((((Gadmor_avc_spc:0.001451093563,Gadmor_lfc_spc:0.001451093563):0.002877141416,Gadmor_kie_spc:0.004328234979):0.002803725807,(Gadmor_bor_spc:0.002997419831,Gadmor_low_spc:0.002997419831):0.004134540954):0.002259970199,((Gadmor_lfo_spc:0.002066351,Gadmor_two_spc:0.002066351):0.002411029035,Gadmor_bat_spc:0.004477380035):0.004914550949):0.005672813909,(((Gadmor_avo_spc:0.002859414307,Gadmor_twc_s…
LG02_000750001_001000000	((((((Gadmor_lfo_spc:0.002885283164,Gadmor_two_spc:0.002885283164):0.003364519692,Gadmor_bor_spc:0.006249802856):0.001962518572,Gadmor_ico_spc:0.008212321428):0.004383633894,((Gadmor_bat_spc:0.003522816421,Gadmor_kie_spc:0.003522816421):0.002930285151,Gadmor_low_spc:0.006453101573):0.006142853749):0.001994722817,(Gadmor_avo_spc:0.004599913729,Gadmor_twc_spc:0.004599913729):0.00999076441):0.004149…
LG02_001000001_001250000	(((((((Gadmor_bor_spc:0.002224875904,Gadmor_lfo_spc:0.002224875904):0.004150567594,(Gadmor_kie_spc:0.002976454071,Gadmor_lfc_spc:0.002976454071):0.003398989427):0.001181036194,Gadmor_low_spc:0.007556479692):0.003704957677,Gadmor_avo_spc:0.01126143737):0.00220768297,(Gadmor_avc_spc:0.00466022083,Gadmor_ico_spc:0.00466022083):0.008808899509):0.004365620507,((Gadmor_twc_spc:0.003464693079,Gadmor_two…
LG02_001250001_001500000	((((((Gadmor_icc_spc:0.00346800656,Gadmor_lfc_spc:0.00346800656):0.007090515443,(Gadmor_ico_spc:0.00533551914,Gadmor_low_spc:0.00533551914):0.005223002863):0.006051656172,((Gadmor_twc_spc:0.00714646553,Gadmor_two_spc:0.00714646553):0.006606748359,Gadmor_bat_spc:0.01375321389):0.002856964286):0.003635028572,Gadmor_avo_spc:0.02024520675):0.003986674506,((Gadmor_avc_spc:0.00566532942,Gadmor_lfo_spc:…
LG02_001750001_002000000	((((((((Gadmor_avc_spc:0.003043103828,Gadmor_kie_spc:0.003043103828):0.003638876706,Gadmor_bor_spc:0.006681980534):0.004601430466,Gadmor_low_spc:0.011283411):0.004083508168,Gadmor_lfo_spc:0.01536691917):0.005481813795,(Gadmor_avo_spc:0.004451688243,Gadmor_ico_spc:0.004451688243):0.01639704472):0.005206059989,Gadmor_lfc_spc:0.02605479295):0.001255278369,Gadmor_icc_spc:0.02731007132):0.009920121438…
LG02_002000001_002250000	(((((((Gadmor_avc_spc:0.003748468653,Gadmor_avo_spc:0.003748468653):0.004459020741,Gadmor_lfo_spc:0.008207489395):0.005801701741,Gadmor_lfc_spc:0.01400919114):0.006551127401,(Gadmor_bor_spc:0.005152524641,Gadmor_low_spc:0.005152524641):0.0154077939):0.007281306838,(Gadmor_icc_spc:0.009739954951,Gadmor_kie_spc:0.009739954951):0.01810167042):0.01749040791,((Gadmor_bat_spc:0.008219749794,Gadmor_twc_…
LG02_002250001_002500000	(((((Gadmor_kie_spc:0.008312260645,Gadmor_lfc_spc:0.008312260645):0.01426002509,(Gadmor_lfo_spc:0.01408071001,Gadmor_low_spc:0.01408071001):0.00849157572):0.01124512094,(Gadmor_bor_spc:0.01752864246,Gadmor_icc_spc:0.01752864246):0.01628876421):0.007557015394,((Gadmor_avc_spc:0.01022874452,Gadmor_avo_spc:0.01022874452):0.0128705011,Gadmor_ico_spc:0.02309924563):0.01827517644):0.007856279148,((Gadm…
LG02_002500001_002750000	((((((Gadmor_avc_spc:0.007443721892,Gadmor_ico_spc:0.007443721892):0.006390852896,Gadmor_lfc_spc:0.01383457479):0.002766417594,(Gadmor_avo_spc:0.005914945729,Gadmor_low_spc:0.005914945729):0.01068604665):0.00789570009,(Gadmor_bor_spc:0.00912626352,Gadmor_icc_spc:0.00912626352):0.01537042895):0.009643842434,(Gadmor_kie_spc:0.01107446517,Gadmor_lfo_spc:0.01107446517):0.02306606974):0.02091629204,((…
LG02_002750001_003000000	(((((Gadmor_avc_spc:0.00793414305,Gadmor_low_spc:0.00793414305):0.0100497492,(Gadmor_avo_spc:0.01011918856,Gadmor_lfo_spc:0.01011918856):0.00786470369):0.007462241543,((Gadmor_kie_spc:0.004033498582,Gadmor_lfc_spc:0.004033498582):0.005272910932,Gadmor_bor_spc:0.009306409515):0.01613972428):0.01706290764,((Gadmor_bat_spc:0.01049906275,Gadmor_two_spc:0.01049906275):0.01107728206,Gadmor_icc_spc:0.02…
LG02_003000001_003250000	((((((Gadmor_avc_spc:0.005417642881,Gadmor_lfc_spc:0.005417642881):0.009735375309,(Gadmor_kie_spc:0.004953182837,Gadmor_low_spc:0.004953182837):0.01019983535):0.01533323769,((Gadmor_avo_spc:0.01620597395,Gadmor_ico_spc:0.01620597395):0.001956530186,Gadmor_bor_spc:0.01816250413):0.01232375175):0.003096540451,Gadmor_lfo_spc:0.03358279633):0.007211485764,Gadmor_icc_spc:0.0407942821):0.019721724,((Ga…
LG02_003250001_003500000	((((((Gadmor_bor_spc:0.003090494362,Gadmor_lfc_spc:0.003090494362):0.007728415379,Gadmor_kie_spc:0.01081890974):0.01350586014,Gadmor_icc_spc:0.02432476988):0.01009030207,((Gadmor_avc_spc:0.009900088002,Gadmor_low_spc:0.009900088002):0.0119610543,Gadmor_ico_spc:0.0218611423):0.01255392965):0.01010524587,(Gadmor_avo_spc:0.01972572185,Gadmor_lfo_spc:0.01972572185):0.02479459598):0.03521525951,((Gadm…
LG02_003500001_003750000	(((((((Gadmor_avc_spc:0.00526076801,Gadmor_kie_spc:0.00526076801):0.003921944954,Gadmor_ico_spc:0.009182712964):0.005345775781,(Gadmor_lfc_spc:0.005500299662,Gadmor_lfo_spc:0.005500299662):0.009028189082):0.008685764815,(Gadmor_avo_spc:0.01018521377,Gadmor_icc_spc:0.01018521377):0.01302903979):0.004644045638,Gadmor_low_spc:0.0278582992):0.01288026845,((Gadmor_bat_spc:0.003065119779,Gadmor_twc_spc…
LG02_003750001_004000000	((((((Gadmor_bor_spc:0.01724238056,Gadmor_ico_spc:0.01724238056):0.01614204099,Gadmor_avo_spc:0.03338442155):0.01280208756,(Gadmor_lfc_spc:0.01966979277,Gadmor_low_spc:0.01966979277):0.02651671635):0.00771018,((Gadmor_avc_spc:0.02338853489,Gadmor_lfo_spc:0.02338853489):0.01974468929,Gadmor_kie_spc:0.04313322418):0.01076346494):0.005160994588,Gadmor_bat_spc:0.0590576837):0.01707444433,((Gadmor_twc…
LG02_004000001_004250000	(((((Gadmor_avc_spc:0.01292278268,Gadmor_icc_spc:0.01292278268):0.01602070289,(Gadmor_bor_spc:0.01325958838,Gadmor_lfc_spc:0.01325958838):0.0156838972):0.01013521469,(Gadmor_ico_spc:0.02120869961,Gadmor_kie_spc:0.02120869961):0.01787000066):0.01242209826,(((Gadmor_twc_spc:0.006513177443,Gadmor_two_spc:0.006513177443):0.01799387195,Gadmor_avo_spc:0.02450704939):0.007985087077,Gadmor_bat_spc:0.0324…
LG02_004250001_004500000	(((((Gadmor_avc_spc:0.01765052786,Gadmor_kie_spc:0.01765052786):0.01195743212,Gadmor_avo_spc:0.02960795998):0.009799514732,(Gadmor_ico_spc:0.02266016773,Gadmor_low_spc:0.02266016773):0.01674730698):0.009343921069,((Gadmor_bor_spc:0.0212084757,Gadmor_lfc_spc:0.0212084757):0.01379376601,Gadmor_icc_spc:0.03500224171):0.01374915407):0.01350405701,(((Gadmor_bat_spc:0.0116479085,Gadmor_twc_spc:0.011647…
LG02_004500001_004750000	(((((Gadmor_avc_spc:0.008571194703,Gadmor_icc_spc:0.008571194703):0.01150063223,(Gadmor_bor_spc:0.009307086649,Gadmor_lfc_spc:0.009307086649):0.01076474029):0.005993288849,Gadmor_avo_spc:0.02606511578):0.004838994973,Gadmor_kie_spc:0.03090411076):0.01374915833,((((Gadmor_lfo_spc:0.007676913408,Gadmor_low_spc:0.007676913408):0.01079951251,Gadmor_ico_spc:0.01847642592):0.006757968664,Gadmor_bat_spc…
LG02_004750001_005000000	(((((Gadmor_lfo_spc:0.007021912802,Gadmor_low_spc:0.007021912802):0.01244448023,Gadmor_avc_spc:0.01946639304):0.00918212077,Gadmor_lfc_spc:0.02864851381):0.00836134531,(((Gadmor_icc_spc:0.01066239289,Gadmor_ico_spc:0.01066239289):0.008540706057,Gadmor_kie_spc:0.01920309895):0.006477789288,Gadmor_avo_spc:0.02568088824):0.01132897088):0.01363864628,(((Gadmor_twc_spc:0.003557317216,Gadmor_two_spc:0.…
LG02_005000001_005250000	((((Gadmor_avc_spc:0.01618854254,Gadmor_low_spc:0.01618854254):0.02498951563,(Gadmor_icc_spc:0.01934179823,Gadmor_ico_spc:0.01934179823):0.02183625994):0.008163589127,(((Gadmor_avo_spc:0.01748753127,Gadmor_bor_spc:0.01748753127):0.009695867126,Gadmor_lfo_spc:0.0271833984):0.009497931736,Gadmor_kie_spc:0.03668133013):0.01266031716):0.009776929797,(((Gadmor_bat_spc:0.01028657192,Gadmor_two_spc:0.01…
LG02_005250001_005500000	(((((((Gadmor_kie_spc:0.007884758919,Gadmor_lfc_spc:0.007884758919):0.01210829071,Gadmor_lfo_spc:0.01999304963):0.009753784122,(Gadmor_avc_spc:0.01363423172,Gadmor_bor_spc:0.01363423172):0.01611260203):0.005300687183,(Gadmor_avo_spc:0.006825312425,Gadmor_ico_spc:0.006825312425):0.02822220851):0.003269858055,Gadmor_low_spc:0.03831737899):0.01302363626,((Gadmor_bat_spc:0.01380966123,Gadmor_two_spc:…
LG02_005500001_005750000	((((((Gadmor_ico_spc:0.009695098607,Gadmor_lfc_spc:0.009695098607):0.003868277115,Gadmor_lfo_spc:0.01356337572):0.004568049002,Gadmor_avc_spc:0.01813142472):0.01372781652,((Gadmor_avo_spc:0.01299942897,Gadmor_kie_spc:0.01299942897):0.009235867078,(Gadmor_bor_spc:0.009718663093,Gadmor_icc_spc:0.009718663093):0.01251663296):0.00962394519):0.005993480825,Gadmor_low_spc:0.03785272206):0.01261898814,(…
LG02_005750001_006000000	((((((Gadmor_bor_spc:0.005883673617,Gadmor_lfc_spc:0.005883673617):0.0124293925,Gadmor_lfo_spc:0.01831306612):0.009935693927,(Gadmor_icc_spc:0.007508917847,Gadmor_low_spc:0.007508917847):0.0207398422):0.005141871482,(Gadmor_avo_spc:0.0107020488,Gadmor_kie_spc:0.0107020488):0.02268858273):0.007538751438,(Gadmor_avc_spc:0.01447185087,Gadmor_ico_spc:0.01447185087):0.02645753209):0.0277989976,((Gadmo…
LG02_006000001_006250000	(((((((Gadmor_avc_spc:0.006086478617,Gadmor_bor_spc:0.006086478617):0.005252045553,Gadmor_kie_spc:0.01133852417):0.006029437114,Gadmor_low_spc:0.01736796128):0.0042180578,(Gadmor_icc_spc:0.00811252077,Gadmor_lfo_spc:0.00811252077):0.01347349831):0.003994873493,(Gadmor_ico_spc:0.00665124944,Gadmor_lfc_spc:0.00665124944):0.01892964314):0.008185519864,Gadmor_avo_spc:0.03376641244):0.02297175386,((Ga…
LG02_006250001_006500000	(((((Gadmor_ico_spc:0.003892525712,Gadmor_low_spc:0.003892525712):0.007607756304,(Gadmor_kie_spc:0.005434588683,Gadmor_lfc_spc:0.005434588683):0.006065693333):0.00892144829,((Gadmor_avc_spc:0.005055938293,Gadmor_icc_spc:0.005055938293):0.005754211512,Gadmor_bor_spc:0.0108101498):0.009611580501):0.0003701290165,Gadmor_bat_spc:0.02079185932):0.01952448891,((Gadmor_avo_spc:0.009456881011,Gadmor_lfo_…
LG02_006500001_006750000	((((((Gadmor_bor_spc:0.003046116482,Gadmor_low_spc:0.003046116482):0.00447291868,(Gadmor_icc_spc:0.003385729004,Gadmor_lfo_spc:0.003385729004):0.004133306157):0.008114242097,(Gadmor_ico_spc:0.004767712732,Gadmor_lfc_spc:0.004767712732):0.01086556453):0.004621984693,(Gadmor_avc_spc:0.007593027498,Gadmor_kie_spc:0.007593027498):0.01266223445):0.003310394487,Gadmor_avo_spc:0.02356565644):0.017327212…
LG02_006750001_007000000	((((((Gadmor_avc_spc:0.002347405189,Gadmor_kie_spc:0.002347405189):0.00196883672,Gadmor_lfo_spc:0.004316241909):0.002890340864,(Gadmor_icc_spc:0.002690421817,Gadmor_ico_spc:0.002690421817):0.004516160956):0.004863506743,((Gadmor_avo_spc:0.002866371553,Gadmor_low_spc:0.002866371553):0.003462324361,Gadmor_bor_spc:0.006328695913):0.005741393603):0.001786262733,Gadmor_lfc_spc:0.01385635225):0.0216947…
LG02_007000001_007250000	((((Gadmor_ico_spc:0.005850340318,Gadmor_lfo_spc:0.005850340318):0.004612534794,Gadmor_avc_spc:0.01046287511):0.01409789115,((Gadmor_twc_spc:0.003376551751,Gadmor_two_spc:0.003376551751):0.004890260279,Gadmor_bat_spc:0.00826681203):0.01629395423):0.008851345325,(((Gadmor_bor_spc:0.00370928857,Gadmor_kie_spc:0.00370928857):0.00877618085,(Gadmor_lfc_spc:0.004772140604,Gadmor_low_spc:0.004772140604)…
LG02_007250001_007500000	((((((Gadmor_icc_spc:0.00339803027,Gadmor_kie_spc:0.00339803027):0.009415916374,Gadmor_avo_spc:0.01281394664):0.00391671422,Gadmor_low_spc:0.01673066086):0.003654560187,Gadmor_lfo_spc:0.02038522105):0.006389561433,(((Gadmor_avc_spc:0.006289629683,Gadmor_lfc_spc:0.006289629683):0.005783904347,Gadmor_bor_spc:0.01207353403):0.004488649572,Gadmor_ico_spc:0.0165621836):0.01021259888):0.02248570477,((G…
LG02_007500001_007750000	((((((Gadmor_avo_spc:0.00540488875,Gadmor_lfc_spc:0.00540488875):0.003646010439,Gadmor_icc_spc:0.009050899189):0.01345999689,(Gadmor_bor_spc:0.01286995149,Gadmor_ico_spc:0.01286995149):0.009640944587):0.006605295665,(Gadmor_lfo_spc:0.01707503865,Gadmor_low_spc:0.01707503865):0.01204115309):0.007431628749,(Gadmor_avc_spc:0.01896949676,Gadmor_kie_spc:0.01896949676):0.01757832373):0.03197561804,((Ga…
LG02_007750001_008000000	((((((Gadmor_avc_spc:0.003723711975,Gadmor_bor_spc:0.003723711975):0.009026551724,Gadmor_ico_spc:0.0127502637):0.01054977086,((Gadmor_avo_spc:0.005703096192,Gadmor_lfc_spc:0.005703096192):0.007886993286,Gadmor_lfo_spc:0.01359008948):0.009709945077):0.01229126671,Gadmor_icc_spc:0.03559130127):0.01011399336,(Gadmor_kie_spc:0.02566176751,Gadmor_low_spc:0.02566176751):0.02004352711):0.01510379451,((G…
LG02_008000001_008250000	((((((Gadmor_icc_spc:0.01017827305,Gadmor_low_spc:0.01017827305):0.007780419081,Gadmor_kie_spc:0.01795869213):0.01147793278,(Gadmor_bor_spc:0.01485963149,Gadmor_lfo_spc:0.01485963149):0.01457699342):0.006595132328,((Gadmor_avc_spc:0.00987239347,Gadmor_avo_spc:0.00987239347):0.01293237299,Gadmor_lfc_spc:0.02280476646):0.01322699078):0.004711772201,Gadmor_ico_spc:0.04074352944):0.02439127632,((Gadm…
LG02_008250001_008500000	(((((((Gadmor_bor_spc:0.01004942326,Gadmor_lfc_spc:0.01004942326):0.004324727351,Gadmor_avc_spc:0.01437415061):0.007002412731,Gadmor_low_spc:0.02137656334):0.003560881444,Gadmor_kie_spc:0.02493744479):0.007711723016,((Gadmor_icc_spc:0.009757338933,Gadmor_ico_spc:0.009757338933):0.009485016227,Gadmor_avo_spc:0.01924235516):0.01340681264):0.005742581464,Gadmor_lfo_spc:0.03839174927):0.01988404222,(…
LG02_008500001_008750000	(((((Gadmor_avc_spc:0.01416152663,Gadmor_low_spc:0.01416152663):0.01009448111,Gadmor_lfo_spc:0.02425600774):0.00745709911,((Gadmor_bor_spc:0.008950993668,Gadmor_kie_spc:0.008950993668):0.009466338322,Gadmor_lfc_spc:0.01841733199):0.01329577486):0.006865866198,((Gadmor_avo_spc:0.01337921329,Gadmor_ico_spc:0.01337921329):0.008908060807,Gadmor_icc_spc:0.0222872741):0.01629169895):0.02164444672,((Gad…
LG02_008750001_009000000	(((((((Gadmor_avo_spc:0.007305079729,Gadmor_low_spc:0.007305079729):0.007153143316,Gadmor_ico_spc:0.01445822304):0.01111181,(Gadmor_kie_spc:0.01476801242,Gadmor_lfc_spc:0.01476801242):0.01080202062):0.006717825694,(Gadmor_avc_spc:0.01666014231,Gadmor_icc_spc:0.01666014231):0.01562771643):0.004341717087,Gadmor_lfo_spc:0.03662957582):0.01427261173,Gadmor_bor_spc:0.05090218755):0.01151720741,((Gadmo…
LG02_009000001_009250000	((((Gadmor_avc_spc:0.01371009542,Gadmor_icc_spc:0.01371009542):0.01419617456,(Gadmor_avo_spc:0.01591416061,Gadmor_lfc_spc:0.01591416061):0.01199210938):0.009808169946,((Gadmor_bor_spc:0.005400238622,Gadmor_kie_spc:0.005400238622):0.01696534928,(Gadmor_lfo_spc:0.006866700447,Gadmor_low_spc:0.006866700447):0.01549888746):0.01534885202):0.02643824771,(((Gadmor_bat_spc:0.01350946367,Gadmor_two_spc:0.…
LG02_009500001_009750000	((((((Gadmor_avc_spc:0.004015602317,Gadmor_avo_spc:0.004015602317):0.004555532663,Gadmor_lfc_spc:0.00857113498):0.01170764879,(Gadmor_kie_spc:0.005728054006,Gadmor_lfo_spc:0.005728054006):0.01455072976):0.01159346018,(Gadmor_bor_spc:0.0102403434,Gadmor_icc_spc:0.0102403434):0.02163190055):0.003808363418,Gadmor_ico_spc:0.03568060737):0.01638518037,(((Gadmor_bat_spc:0.007160909906,Gadmor_two_spc:0.…
LG02_009750001_010000000	((((((Gadmor_bat_spc:0.01334557933,Gadmor_twc_spc:0.01334557933):0.01384582392,Gadmor_two_spc:0.02719140325):0.006458407712,(Gadmor_bor_spc:0.006625538292,Gadmor_low_spc:0.006625538292):0.02702427267):0.004964534194,((Gadmor_kie_spc:0.005430328099,Gadmor_lfc_spc:0.005430328099):0.01021916051,Gadmor_lfo_spc:0.01564948861):0.02296485655):0.003516209349,Gadmor_ico_spc:0.04213055451):0.009941156793,(…
LG02_010000001_010250000	((((((Gadmor_bor_spc:0.01070612581,Gadmor_ico_spc:0.01070612581):0.01484655681,(Gadmor_icc_spc:0.008655495445,Gadmor_kie_spc:0.008655495445):0.01689718718):0.01091865492,((Gadmor_avc_spc:0.0103058526,Gadmor_low_spc:0.0103058526):0.008087230946,Gadmor_lfc_spc:0.01839308354):0.018078254):0.01018542987,Gadmor_avo_spc:0.04665676742):0.01153404335,Gadmor_lfo_spc:0.05819081076):0.02249614697,((Gadmor_b…
LG02_010250001_010500000	((((((Gadmor_avo_spc:0.008933913334,Gadmor_icc_spc:0.008933913334):0.01487437878,(Gadmor_ico_spc:0.01401345751,Gadmor_low_spc:0.01401345751):0.009794834597):0.00860567187,Gadmor_bor_spc:0.03241396398):0.007959563574,((Gadmor_lfc_spc:0.01105717505,Gadmor_lfo_spc:0.01105717505):0.01032828945,Gadmor_avc_spc:0.0213854645):0.01898806305):0.005396984855,Gadmor_kie_spc:0.04577051241):0.01480279374,((Gad…
LG02_010500001_010750000	((((((Gadmor_ico_spc:0.02290395972,Gadmor_lfo_spc:0.02290395972):0.006727205894,Gadmor_icc_spc:0.02963116562):0.01252933996,Gadmor_avo_spc:0.04216050558):0.00692452555,((Gadmor_bor_spc:0.01382949562,Gadmor_kie_spc:0.01382949562):0.01496361713,Gadmor_avc_spc:0.02879311276):0.02029191837):0.01033408839,(((Gadmor_bat_spc:0.006073862655,Gadmor_two_spc:0.006073862655):0.03416827179,Gadmor_twc_spc:0.04…
LG02_010750001_011000000	((((((Gadmor_bor_spc:0.01073133414,Gadmor_kie_spc:0.01073133414):0.01118033898,Gadmor_lfc_spc:0.02191167312):0.00509036781,Gadmor_avo_spc:0.02700204093):0.01168075378,(Gadmor_ico_spc:0.0251009077,Gadmor_low_spc:0.0251009077):0.01358188701):0.008299577251,(Gadmor_icc_spc:0.02640603728,Gadmor_lfo_spc:0.02640603728):0.02057633468):0.02696501249,(((Gadmor_twc_spc:0.02026417345,Gadmor_two_spc:0.020264…
LG02_011000001_011250000	(((((Gadmor_bat_spc:0.01423549301,Gadmor_two_spc:0.01423549301):0.01028014819,Gadmor_twc_spc:0.0245156412):0.01747427103,((Gadmor_bor_spc:0.009369531438,Gadmor_kie_spc:0.009369531438):0.0111581524,Gadmor_icc_spc:0.02052768384):0.02146222839):0.004223108416,(Gadmor_avc_spc:0.02240165365,Gadmor_lfo_spc:0.02240165365):0.023811367):0.008717353445,(((Gadmor_avo_spc:0.01708069784,Gadmor_ico_spc:0.01708…
LG02_011250001_011500000	((((((Gadmor_avc_spc:0.005966090771,Gadmor_icc_spc:0.005966090771):0.00902600001,Gadmor_lfo_spc:0.01499209078):0.01158415848,Gadmor_lfc_spc:0.02657624926):0.007790593428,(Gadmor_avo_spc:0.01533135458,Gadmor_low_spc:0.01533135458):0.0190354881):0.00581473984,(Gadmor_bor_spc:0.01594726883,Gadmor_kie_spc:0.01594726883):0.0242343137):0.01708816961,(((Gadmor_bat_spc:0.01189744579,Gadmor_two_spc:0.0118…
LG02_011500001_011750000	((((((Gadmor_bor_spc:0.00530272762,Gadmor_kie_spc:0.00530272762):0.004640295907,Gadmor_avc_spc:0.009943023527):0.01153113697,(Gadmor_lfc_spc:0.006891509218,Gadmor_low_spc:0.006891509218):0.01458265128):0.006816881226,(Gadmor_icc_spc:0.01298163548,Gadmor_ico_spc:0.01298163548):0.01530940625):0.01753250029,(Gadmor_avo_spc:0.01415865499,Gadmor_lfo_spc:0.01415865499):0.03166488702):0.01686919966,((Ga…
LG02_011750001_012000000	((((((Gadmor_avo_spc:0.01742482705,Gadmor_lfo_spc:0.01742482705):0.01183316666,Gadmor_avc_spc:0.0292579937):0.01933022908,((Gadmor_ico_spc:0.02853518922,Gadmor_lfc_spc:0.02853518922):0.01091203267,Gadmor_bat_spc:0.03944722189):0.009141000903):0.002545661165,((Gadmor_twc_spc:0.01981770105,Gadmor_two_spc:0.01981770105):0.01403933591,Gadmor_low_spc:0.03385703697):0.01727684699):0.007249099747,(Gadmo…
LG02_012000001_012250000	(((((((Gadmor_avc_spc:0.003741715547,Gadmor_kie_spc:0.003741715547):0.003954243512,Gadmor_lfc_spc:0.007695959059):0.003172938642,Gadmor_ico_spc:0.0108688977):0.004279388126,Gadmor_low_spc:0.01514828583):0.007658137009,(Gadmor_avo_spc:0.0111288285,Gadmor_bat_spc:0.0111288285):0.01167759434):0.007813566679,Gadmor_bor_spc:0.03061998952):0.01411774589,(((Gadmor_lfo_spc:0.009631468589,Gadmor_twc_spc:0…
LG02_012250001_012500000	((((((Gadmor_avo_spc:0.006701306605,Gadmor_lfc_spc:0.006701306605):0.008792966836,(Gadmor_ico_spc:0.008486746087,Gadmor_kie_spc:0.008486746087):0.007007527354):0.006807690283,Gadmor_icc_spc:0.02230196372):0.008889401437,((Gadmor_avc_spc:0.01516231966,Gadmor_two_spc:0.01516231966):0.007165818251,Gadmor_bat_spc:0.02232813791):0.008863227254):0.00569313237,(Gadmor_bor_spc:0.009994165752,Gadmor_low_s…
LG02_012500001_012750000	(((((Gadmor_avc_spc:0.007173102978,Gadmor_avo_spc:0.007173102978):0.008203241337,Gadmor_ico_spc:0.01537634432):0.01195029361,Gadmor_lfc_spc:0.02732663793):0.01362171916,(((Gadmor_twc_spc:0.002569914674,Gadmor_two_spc:0.002569914674):0.004027996288,Gadmor_bat_spc:0.006597910962):0.01421670061,Gadmor_lfo_spc:0.02081461158):0.02013374551):0.01556984932,((Gadmor_bor_spc:0.02357028858,Gadmor_kie_spc:0…
LG02_012750001_013000000	((((((Gadmor_bor_spc:0.002397044525,Gadmor_kie_spc:0.002397044525):0.009758501001,Gadmor_low_spc:0.01215554553):0.006579303054,Gadmor_avo_spc:0.01873484858):0.003806916919,((Gadmor_ico_spc:0.00574725486,Gadmor_lfc_spc:0.00574725486):0.007393741068,Gadmor_lfo_spc:0.01314099593):0.00940076957):0.005754367306,(Gadmor_avc_spc:0.01418424068,Gadmor_icc_spc:0.01418424068):0.01411189213):0.008867273989,(…
LG02_013000001_013250000	(((((((Gadmor_icc_spc:0.01069977618,Gadmor_low_spc:0.01069977618):0.00845174555,Gadmor_lfc_spc:0.01915152173):0.006380434898,Gadmor_avc_spc:0.02553195663):0.008817617712,((Gadmor_bor_spc:0.006564442691,Gadmor_kie_spc:0.006564442691):0.01463493734,Gadmor_avo_spc:0.02119938003):0.01315019431):0.005210972702,Gadmor_ico_spc:0.03956054705):0.005222797879,Gadmor_lfo_spc:0.04478334493):0.01722726795,((G…
LG02_013250001_013500000	(((((((Gadmor_avo_spc:0.0131292628,Gadmor_lfc_spc:0.0131292628):0.009717842606,Gadmor_low_spc:0.0228471054):0.006613739271,Gadmor_icc_spc:0.02946084467):0.005018526567,(Gadmor_avc_spc:0.004831056747,Gadmor_kie_spc:0.004831056747):0.02964831449):0.008982464263,(Gadmor_ico_spc:0.01921330282,Gadmor_lfo_spc:0.01921330282):0.02424853268):0.01579325204,Gadmor_bor_spc:0.05925508754):0.0181618167,((Gadmo…
LG02_013500001_013750000	(((((((Gadmor_avc_spc:0.007381067543,Gadmor_lfo_spc:0.007381067543):0.007546874182,Gadmor_icc_spc:0.01492794173):0.01931316373,((Gadmor_ico_spc:0.005549230301,Gadmor_low_spc:0.005549230301):0.01089630537,Gadmor_lfc_spc:0.01644553567):0.01779556978):0.004554874717,Gadmor_kie_spc:0.03879598017):0.00455481143,Gadmor_avo_spc:0.0433507916):0.007304171882,Gadmor_bor_spc:0.05065496348):0.009767189254,((…
LG02_013750001_014000000	((((((Gadmor_icc_spc:0.008112731109,Gadmor_lfo_spc:0.008112731109):0.007441853841,Gadmor_avo_spc:0.01555458495):0.01392382812,(Gadmor_avc_spc:0.01731662838,Gadmor_ico_spc:0.01731662838):0.01216178469):0.005367515761,(Gadmor_lfc_spc:0.0122934955,Gadmor_low_spc:0.0122934955):0.02255243333):0.00747688666,(Gadmor_bor_spc:0.01541842657,Gadmor_kie_spc:0.01541842657):0.02690438893):0.01700035307,((Gadmo…
LG02_014000001_014250000	((((((Gadmor_avc_spc:0.01204619865,Gadmor_lfo_spc:0.01204619865):0.0098265073,Gadmor_ico_spc:0.02187270595):0.01134482597,(Gadmor_icc_spc:0.01244779446,Gadmor_low_spc:0.01244779446):0.02076973745):0.006339096044,((Gadmor_avo_spc:0.01453197478,Gadmor_lfc_spc:0.01453197478):0.009272740579,Gadmor_kie_spc:0.02380471536):0.01575191259):0.01027376714,Gadmor_bor_spc:0.0498303951):0.04488720706,((Gadmor_…
LG02_014250001_014500000	(((((((Gadmor_avo_spc:0.01401040362,Gadmor_bor_spc:0.01401040362):0.008938435893,Gadmor_kie_spc:0.02294883951):0.007388934063,Gadmor_lfc_spc:0.03033777357):0.008774929753,((Gadmor_avc_spc:0.02000739328,Gadmor_ico_spc:0.02000739328):0.009389771536,Gadmor_lfo_spc:0.02939716481):0.009715538515):0.003127133523,Gadmor_low_spc:0.04223983685):0.009619165583,(Gadmor_bat_spc:0.02173950527,Gadmor_icc_spc:0…
LG02_014500001_014750000	(((((((((Gadmor_kie_spc:0.00603721108,Gadmor_low_spc:0.00603721108):0.006384277136,Gadmor_avc_spc:0.01242148822):0.005656126877,Gadmor_bat_spc:0.01807761509):0.007406061178,Gadmor_lfc_spc:0.02548367627):0.00515077763,Gadmor_ico_spc:0.0306344539):0.006191396086,(Gadmor_twc_spc:0.01037093373,Gadmor_two_spc:0.01037093373):0.02645491625):0.005826291557,Gadmor_avo_spc:0.04265214154):0.0168704596,(Gadm…
LG02_014750001_015000000	((((((Gadmor_bor_spc:0.00936446005,Gadmor_lfc_spc:0.00936446005):0.004981852259,Gadmor_avc_spc:0.01434631231):0.005327991788,(Gadmor_icc_spc:0.007054825272,Gadmor_kie_spc:0.007054825272):0.01261947883):0.01297616931,((Gadmor_lfo_spc:0.01519195984,Gadmor_low_spc:0.01519195984):0.008923187019,Gadmor_avo_spc:0.02411514686):0.00853532655):0.006031583248,Gadmor_ico_spc:0.03868205665):0.02281504271,((G…
LG02_015000001_015250000	((((((Gadmor_kie_spc:0.006110827114,Gadmor_lfc_spc:0.006110827114):0.006699249464,Gadmor_avc_spc:0.01281007658):0.02441557916,(Gadmor_bor_spc:0.01298802613,Gadmor_ico_spc:0.01298802613):0.02423762961):0.007568564206,((Gadmor_avo_spc:0.009612710528,Gadmor_icc_spc:0.009612710528):0.01839838247,Gadmor_low_spc:0.028011093):0.01678312694):0.005093092883,Gadmor_lfo_spc:0.04988731283):0.01578935425,((Ga…
LG02_015250001_015500000	(((((Gadmor_avo_spc:0.01533846259,Gadmor_bor_spc:0.01533846259):0.008386776217,Gadmor_ico_spc:0.02372523881):0.003381495035,(Gadmor_lfo_spc:0.01053329459,Gadmor_low_spc:0.01053329459):0.01657343925):0.005502764829,((Gadmor_avc_spc:0.01088119105,Gadmor_icc_spc:0.01088119105):0.006596446256,Gadmor_lfc_spc:0.01747763731):0.01513186136):0.007882597173,(((Gadmor_bat_spc:0.00382503235,Gadmor_twc_spc:0.…
LG02_015500001_015750000	((((((Gadmor_avc_spc:0.009950417979,Gadmor_lfo_spc:0.009950417979):0.00883176598,Gadmor_ico_spc:0.01878218396):0.008533527876,((Gadmor_bor_spc:0.007673302939,Gadmor_low_spc:0.007673302939):0.004825024006,Gadmor_avo_spc:0.01249832694):0.01481738489):0.0115804432,(Gadmor_kie_spc:0.01411227704,Gadmor_lfc_spc:0.01411227704):0.024783878):0.01651611266,Gadmor_icc_spc:0.05541226769):0.02953380565,((Gadm…
LG02_015750001_016000000	(((((((Gadmor_ico_spc:0.009105351471,Gadmor_lfo_spc:0.009105351471):0.006797594582,Gadmor_low_spc:0.01590294605):0.009122625556,(Gadmor_avc_spc:0.01211434647,Gadmor_lfc_spc:0.01211434647):0.01291122514):0.005002162178,Gadmor_avo_spc:0.03002773379):0.006689326324,Gadmor_kie_spc:0.03671706011):0.01248259105,(Gadmor_bor_spc:0.01688801992,Gadmor_icc_spc:0.01688801992):0.03231163124):0.02704189452,((G…
LG02_016000001_016250000	((((((Gadmor_avc_spc:0.01276633743,Gadmor_ico_spc:0.01276633743):0.01041253797,Gadmor_bor_spc:0.0231788754):0.01035088591,(Gadmor_lfc_spc:0.01452051339,Gadmor_low_spc:0.01452051339):0.01900924792):0.006600862022,((Gadmor_kie_spc:0.01081494026,Gadmor_lfo_spc:0.01081494026):0.008999310618,Gadmor_avo_spc:0.01981425088):0.02031637245):0.01230045765,Gadmor_icc_spc:0.05243108099):0.04467129091,((Gadmor…
LG02_016250001_016500000	((((((Gadmor_kie_spc:0.01428370762,Gadmor_lfc_spc:0.01428370762):0.01492204118,Gadmor_avo_spc:0.0292057488):0.01478423581,(Gadmor_bor_spc:0.01905542047,Gadmor_lfo_spc:0.01905542047):0.02493456414):0.008316842192,((Gadmor_ico_spc:0.02157183213,Gadmor_low_spc:0.02157183213):0.01290943185,Gadmor_avc_spc:0.03448126398):0.01782556282):0.005810163385,Gadmor_icc_spc:0.05811699018):0.01625782104,((Gadmor…
LG02_016500001_016750000	(((((Gadmor_avc_spc:0.01037263354,Gadmor_icc_spc:0.01037263354):0.006339114586,Gadmor_ico_spc:0.01671174813):0.01516655032,(Gadmor_avo_spc:0.01562548878,Gadmor_low_spc:0.01562548878):0.01625280967):0.01591477815,(Gadmor_kie_spc:0.01379541103,Gadmor_twc_spc:0.01379541103):0.03399766557):0.02572084491,(((Gadmor_bor_spc:0.03168185835,Gadmor_lfc_spc:0.03168185835):0.01436598663,Gadmor_lfo_spc:0.04604…
LG02_016750001_017000000	((((((Gadmor_icc_spc:0.007165476661,Gadmor_ico_spc:0.007165476661):0.005145289481,Gadmor_avc_spc:0.01231076614):0.006964612523,Gadmor_kie_spc:0.01927537866):0.006142854075,Gadmor_bor_spc:0.02541823274):0.01452507893,((Gadmor_avo_spc:0.00588051358,Gadmor_low_spc:0.00588051358):0.00755250335,Gadmor_lfc_spc:0.01343301693):0.02651029474):0.04822539345,(((Gadmor_bat_spc:0.01153976236,Gadmor_two_spc:0.…
LG02_017000001_017250000	(((((Gadmor_bat_spc:0.01199714411,Gadmor_twc_spc:0.01199714411):0.01146050163,Gadmor_two_spc:0.02345764575):0.01040762988,Gadmor_avo_spc:0.03386527563):0.01702997451,(((Gadmor_bor_spc:0.01661579903,Gadmor_lfc_spc:0.01661579903):0.01490886072,Gadmor_kie_spc:0.03152465975):0.00630095736,Gadmor_ico_spc:0.03782561711):0.01306963302):0.008185666592,(((Gadmor_avc_spc:0.005198706339,Gadmor_icc_spc:0.005…
LG02_017250001_017500000	((((((Gadmor_avc_spc:0.00220100695,Gadmor_kie_spc:0.00220100695):0.003035015036,Gadmor_lfc_spc:0.005236021985):0.0148240606,Gadmor_avo_spc:0.02006008258):0.01086011361,(Gadmor_bat_spc:0.004192529852,Gadmor_two_spc:0.004192529852):0.02672766634):0.03432942442,((Gadmor_icc_spc:0.01615236301,Gadmor_twc_spc:0.01615236301):0.02917956541,Gadmor_bor_spc:0.04533192842):0.01991769219):0.01374450894,((Gadm…
LG02_017500001_017750000	((((((Gadmor_avc_spc:0.00531469795,Gadmor_bor_spc:0.00531469795):0.004754039082,Gadmor_kie_spc:0.01006873703):0.007730600746,Gadmor_lfo_spc:0.01779933778):0.01935500498,((Gadmor_icc_spc:0.01586821257,Gadmor_lfc_spc:0.01586821257):0.01295534204,Gadmor_low_spc:0.02882355461):0.008330788146):0.007879923898,(Gadmor_avo_spc:0.02181737125,Gadmor_ico_spc:0.02181737125):0.0232168954):0.0243108267,((Gadmo…
LG02_017750001_018000000	(((((Gadmor_ico_spc:0.008250578669,Gadmor_low_spc:0.008250578669):0.008555234367,(Gadmor_lfc_spc:0.006958919675,Gadmor_lfo_spc:0.006958919675):0.009846893361):0.001886386185,((Gadmor_bor_spc:0.004753516417,Gadmor_kie_spc:0.004753516417):0.003298678082,Gadmor_avo_spc:0.008052194499):0.01064000472):0.001901934028,(Gadmor_avc_spc:0.005445333248,Gadmor_icc_spc:0.005445333248):0.0151488):0.02556412423…
LG02_018000001_018250000	(((((((Gadmor_avo_spc:0.00842507103,Gadmor_low_spc:0.00842507103):0.006149995568,Gadmor_ico_spc:0.0145750666):0.006202079378,Gadmor_avc_spc:0.02077714598):0.00882649214,((Gadmor_lfc_spc:0.008673018814,Gadmor_lfo_spc:0.008673018814):0.008699509713,Gadmor_kie_spc:0.01737252853):0.01223110959):0.005770038387,Gadmor_bor_spc:0.0353736765):0.007113212469,Gadmor_icc_spc:0.04248688897):0.04117982001,((Ga…
LG02_018250001_018500000	(((((((Gadmor_avc_spc:0.007491667182,Gadmor_low_spc:0.007491667182):0.006653547583,Gadmor_lfc_spc:0.01414521477):0.005847302388,Gadmor_kie_spc:0.01999251715):0.006003288216,(Gadmor_bor_spc:0.008476736278,Gadmor_lfo_spc:0.008476736278):0.01751906909):0.0009827819728,Gadmor_avo_spc:0.02697858734):0.01199200136,(Gadmor_icc_spc:0.01587819852,Gadmor_ico_spc:0.01587819852):0.02309239018):0.03689685989,…
LG02_018500001_018750000	(((((Gadmor_avo_spc:0.0168178566,Gadmor_bor_spc:0.0168178566):0.006731773832,Gadmor_lfo_spc:0.02354963043):0.008907453328,(Gadmor_icc_spc:0.01028428674,Gadmor_ico_spc:0.01028428674):0.02217279702):0.01577450429,((Gadmor_twc_spc:0.002291662134,Gadmor_two_spc:0.002291662134):0.007653983096,Gadmor_bat_spc:0.00994564523):0.03828594282):0.8733010103,(((Gadmor_kie_spc:0.003692698758,Gadmor_lfc_spc:0.00…
LG02_018750001_019000000	(((((Gadmor_avo_spc:0.009950420861,Gadmor_icc_spc:0.009950420861):0.01375431025,(Gadmor_ico_spc:0.008800097735,Gadmor_lfo_spc:0.008800097735):0.01490463337):0.01676653361,((Gadmor_bat_spc:0.003712261426,Gadmor_two_spc:0.003712261426):0.00526299777,Gadmor_twc_spc:0.008975259195):0.03149600552):0.008062665942,Gadmor_bor_spc:0.04853393065):0.6463043361,(((Gadmor_kie_spc:0.005622189631,Gadmor_low_spc…
LG02_019000001_019250000	((((((Gadmor_bat_spc:0.01299099807,Gadmor_two_spc:0.01299099807):0.01168389403,Gadmor_twc_spc:0.02467489211):0.01518727985,(Gadmor_icc_spc:0.009821469195,Gadmor_lfo_spc:0.009821469195):0.03004070277):0.005837731698,Gadmor_ico_spc:0.04569990366):0.01670928647,(Gadmor_avo_spc:0.01852820166,Gadmor_bor_spc:0.01852820166):0.04388098847):1.167279807,(((Gadmor_kie_spc:0.005632447151,Gadmor_lfc_spc:0.005…
LG02_019250001_019500000	((((((Gadmor_avo_spc:0.004873670018,Gadmor_icc_spc:0.004873670018):0.005171752104,Gadmor_lfo_spc:0.01004542212):0.009826008744,Gadmor_ico_spc:0.01987143087):0.02415020125,((Gadmor_twc_spc:0.01055515965,Gadmor_two_spc:0.01055515965):0.01260330382,Gadmor_bat_spc:0.02315846346):0.02086316865):0.03574802267,Gadmor_bor_spc:0.07976965478):0.7944782742,(((Gadmor_lfc_spc:0.005804512572,Gadmor_low_spc:0.0…
LG02_019500001_019750000	((((((Gadmor_bat_spc:0.007325836484,Gadmor_twc_spc:0.007325836484):0.007837321632,Gadmor_two_spc:0.01516315812):0.02021614218,(Gadmor_avo_spc:0.01552831579,Gadmor_ico_spc:0.01552831579):0.01985098451):0.01303574506,(Gadmor_icc_spc:0.01818499525,Gadmor_lfo_spc:0.01818499525):0.03023005011):0.0339402745,Gadmor_bor_spc:0.08235531985):1.142251287,((Gadmor_avc_spc:0.009549002274,Gadmor_kie_spc:0.00954…
LG02_019750001_020000000	((((((Gadmor_avo_spc:0.003421017062,Gadmor_lfo_spc:0.003421017062):0.01145189821,Gadmor_ico_spc:0.01487291527):0.01714054272,(Gadmor_bat_spc:0.01390621804,Gadmor_icc_spc:0.01390621804):0.01810723995):0.01327270623,(Gadmor_twc_spc:0.02582067412,Gadmor_two_spc:0.02582067412):0.01946549011):0.01956792627,Gadmor_bor_spc:0.06485409049):0.9577190497,(((Gadmor_kie_spc:0.00454450873,Gadmor_lfc_spc:0.0045…
LG02_020000001_020250000	((((((Gadmor_avo_spc:0.006440962218,Gadmor_lfo_spc:0.006440962218):0.01310226565,Gadmor_ico_spc:0.01954322787):0.01710142747,Gadmor_bor_spc:0.03664465534):0.007296584276,Gadmor_icc_spc:0.04394123961):0.01836872378,((Gadmor_bat_spc:0.006024832612,Gadmor_twc_spc:0.006024832612):0.007367891019,Gadmor_two_spc:0.01339272363):0.04891723976):0.8635700283,((Gadmor_avc_spc:0.009743113453,Gadmor_kie_spc:0.…
LG02_020250001_020500000	((((((Gadmor_avo_spc:0.005830829215,Gadmor_icc_spc:0.005830829215):0.00997627083,Gadmor_lfo_spc:0.01580710004):0.01483828769,Gadmor_ico_spc:0.03064538774):0.03528326195,((Gadmor_bat_spc:0.01117257061,Gadmor_two_spc:0.01117257061):0.02162176989,Gadmor_twc_spc:0.0327943405):0.03313430919):0.03157419534,Gadmor_bor_spc:0.09750284503):0.5240160209,(((Gadmor_avc_spc:0.00525769497,Gadmor_kie_spc:0.00525…
LG02_020500001_020750000	((((((Gadmor_avo_spc:0.007815909515,Gadmor_lfo_spc:0.007815909515):0.007255123065,Gadmor_bor_spc:0.01507103258):0.008158159098,Gadmor_two_spc:0.02322919168):0.006293143046,Gadmor_icc_spc:0.02952233472):0.01185599471,((Gadmor_bat_spc:0.009794801196,Gadmor_ico_spc:0.009794801196):0.01501723034,Gadmor_twc_spc:0.02481203154):0.01656629789):0.626091688,(((Gadmor_kie_spc:0.003424659192,Gadmor_low_spc:0…
LG02_020750001_021000000	((((((Gadmor_avo_spc:0.004677238052,Gadmor_lfo_spc:0.004677238052):0.008605477983,Gadmor_ico_spc:0.01328271603):0.01666784573,Gadmor_icc_spc:0.02995056176):0.01074454184,Gadmor_bor_spc:0.0406951036):0.01479438644,((Gadmor_twc_spc:0.004478392991,Gadmor_two_spc:0.004478392991):0.006940330412,Gadmor_bat_spc:0.0114187234):0.04407076664):0.6624601579,(((Gadmor_kie_spc:0.01030459928,Gadmor_lfc_spc:0.01…
LG02_021000001_021250000	((((((Gadmor_avo_spc:0.005492642959,Gadmor_ico_spc:0.005492642959):0.004853082249,Gadmor_icc_spc:0.01034572521):0.002900464977,Gadmor_lfo_spc:0.01324619018):0.0162697501,((Gadmor_twc_spc:0.009852930909,Gadmor_two_spc:0.009852930909):0.007995332966,Gadmor_bat_spc:0.01784826387):0.01166767641):0.06201653771,Gadmor_bor_spc:0.091532478):0.6431514723,(((Gadmor_avc_spc:0.009109879661,Gadmor_low_spc:0.0…
LG02_021250001_021500000	(((((Gadmor_avo_spc:0.01608220557,Gadmor_lfo_spc:0.01608220557):0.0126866869,(Gadmor_icc_spc:0.01440723545,Gadmor_ico_spc:0.01440723545):0.01436165702):0.009451054052,((Gadmor_bat_spc:0.01016739666,Gadmor_two_spc:0.01016739666):0.01296871456,Gadmor_twc_spc:0.02313611122):0.0150838353):0.02057978352,Gadmor_bor_spc:0.05879973004):0.4728570919,(((Gadmor_avc_spc:0.007628399811,Gadmor_lfc_spc:0.007628…
LG02_021500001_021750000	((((((Gadmor_icc_spc:0.007086670623,Gadmor_ico_spc:0.007086670623):0.006317900561,Gadmor_twc_spc:0.01340457118):0.008917374931,(Gadmor_avo_spc:0.006947767484,Gadmor_lfo_spc:0.006947767484):0.01537417863):0.02320544924,(Gadmor_bat_spc:0.02887885561,Gadmor_two_spc:0.02887885561):0.01664853975):0.02269764993,Gadmor_bor_spc:0.06822504529):0.7359674431,((Gadmor_avc_spc:0.009853807339,Gadmor_low_spc:0.…
LG02_021750001_022000000	(((((((Gadmor_bat_spc:0.007928390795,Gadmor_two_spc:0.007928390795):0.008235434265,Gadmor_twc_spc:0.01616382506):0.009028810647,Gadmor_avo_spc:0.02519263571):0.007004255516,(Gadmor_ico_spc:0.01273020598,Gadmor_lfo_spc:0.01273020598):0.01946668525):0.005223544946,Gadmor_icc_spc:0.03742043617):0.02334246372,Gadmor_bor_spc:0.06076289989):0.5148238356,((Gadmor_avc_spc:0.005763000451,Gadmor_kie_spc:0.…
LG02_022000001_022250000	(((((Gadmor_bor_spc:0.007198508693,Gadmor_icc_spc:0.007198508693):0.01449593179,Gadmor_lfo_spc:0.02169444049):0.02742999902,(Gadmor_avo_spc:0.01500063091,Gadmor_ico_spc:0.01500063091):0.03412380859):0.0215297495,((Gadmor_twc_spc:0.007325837584,Gadmor_two_spc:0.007325837584):0.00961471566,Gadmor_bat_spc:0.01694055324):0.05371363576):0.2702575657,(((Gadmor_lfc_spc:0.01127876573,Gadmor_low_spc:0.011…
LG02_022500001_022750000	((((((Gadmor_avo_spc:0.004794031348,Gadmor_bor_spc:0.004794031348):0.003747879909,Gadmor_lfc_spc:0.008541911258):0.005840482059,(Gadmor_icc_spc:0.004153479322,Gadmor_lfo_spc:0.004153479322):0.010228914):0.004373884293,((Gadmor_avc_spc:0.003595905492,Gadmor_low_spc:0.003595905492):0.004115967901,Gadmor_kie_spc:0.007711873393):0.01104440422):0.005606389673,Gadmor_ico_spc:0.02436266728):0.0645785976…
LG02_022750001_023000000	((((((Gadmor_lfc_spc:0.003880548008,Gadmor_low_spc:0.003880548008):0.003617646989,Gadmor_icc_spc:0.007498194996):0.005763521887,Gadmor_lfo_spc:0.01326171688):0.003724137992,Gadmor_bor_spc:0.01698585488):0.008577774184,((Gadmor_avc_spc:0.005688174037,Gadmor_avo_spc:0.005688174037):0.007069788049,(Gadmor_ico_spc:0.004248694197,Gadmor_kie_spc:0.004248694197):0.008509267889):0.01280566697):0.01758065…
LG02_023000001_023250000	(((((Gadmor_avo_spc:0.0082712045,Gadmor_bor_spc:0.0082712045):0.009356458994,Gadmor_icc_spc:0.01762766349):0.01841397572,(Gadmor_ico_spc:0.008004509969,Gadmor_lfo_spc:0.008004509969):0.02803712924):0.01845930712,((Gadmor_bat_spc:0.00475152843,Gadmor_twc_spc:0.00475152843):0.007897601259,Gadmor_two_spc:0.01264912969):0.04185181664):0.1277594418,((Gadmor_avc_spc:0.004461096246,Gadmor_low_spc:0.0044…
LG02_023250001_023500000	((((((((Gadmor_twc_spc:0.004802613294,Gadmor_two_spc:0.004802613294):0.009448714218,Gadmor_bat_spc:0.01425132751):0.01367009999,Gadmor_icc_spc:0.02792142751):0.01858185733,Gadmor_lfo_spc:0.04650328484):0.01348890705,Gadmor_avo_spc:0.05999219189):0.0152096393,Gadmor_ico_spc:0.07520183118):0.07965516388,Gadmor_bor_spc:0.1548569951):0.7834984983,(((Gadmor_avc_spc:0.01232630988,Gadmor_low_spc:0.01232…
LG02_023500001_023750000	((((((Gadmor_icc_spc:0.01338055263,Gadmor_lfo_spc:0.01338055263):0.008149355812,Gadmor_avo_spc:0.02152990845):0.01323825695,Gadmor_ico_spc:0.0347681654):0.00528938344,Gadmor_bor_spc:0.04005754884):0.01712987323,((Gadmor_twc_spc:0.00543049055,Gadmor_two_spc:0.00543049055):0.008545317533,Gadmor_bat_spc:0.01397580808):0.04321161399):0.7656435363,(((Gadmor_avc_spc:0.005755001542,Gadmor_low_spc:0.0057…
LG02_023750001_024000000	((((((Gadmor_avo_spc:0.002083652101,Gadmor_icc_spc:0.002083652101):0.003238119008,Gadmor_twc_spc:0.00532177111):0.004283626519,Gadmor_lfo_spc:0.009605397628):0.02182321012,(Gadmor_bor_spc:0.0115829463,Gadmor_ico_spc:0.0115829463):0.01984566145):0.01648783287,(Gadmor_bat_spc:0.005464816782,Gadmor_two_spc:0.005464816782):0.04245162383):0.5875966307,(((Gadmor_avc_spc:0.005028110724,Gadmor_lfc_spc:0.…
### Population-trees (LG07) (c)
window	tree
LG07_000000001_000250000	((((((Gadmor_avc_spc:0.01226725335,Gadmor_ico_spc:0.01226725335):0.01840597706,(Gadmor_icc_spc:0.01283238037,Gadmor_kie_spc:0.01283238037):0.01784085004):0.0273697438,((Gadmor_bor_spc:0.01775846583,Gadmor_low_spc:0.01775846583):0.02615153839,Gadmor_lfo_spc:0.04391000422):0.01413296999):0.01413671425,Gadmor_lfc_spc:0.07217968846):0.02956197938,((Gadmor_bat_spc:0.01971196392,Gadmor_twc_spc:0.019711…
LG07_000250001_000500000	(((((Gadmor_bor_spc:0.009398453906,Gadmor_lfc_spc:0.009398453906):0.01848734461,(Gadmor_ico_spc:0.01719543685,Gadmor_lfo_spc:0.01719543685):0.01069036167):0.007594747549,Gadmor_low_spc:0.03548054607):0.01610689681,((Gadmor_avo_spc:0.01623551596,Gadmor_kie_spc:0.01623551596):0.01618764584,Gadmor_avc_spc:0.03242316181):0.01916428107):0.03389012092,(((Gadmor_bat_spc:0.01577157088,Gadmor_two_spc:0.01…
LG07_000500001_000750000	(((((Gadmor_kie_spc:0.01617895053,Gadmor_lfo_spc:0.01617895053):0.01655897013,Gadmor_low_spc:0.03273792066):0.02303851081,Gadmor_avc_spc:0.05577643147):0.02437742354,(((Gadmor_ico_spc:0.01668941292,Gadmor_lfc_spc:0.01668941292):0.01461554484,Gadmor_avo_spc:0.03130495777):0.01644149908,Gadmor_bor_spc:0.04774645684):0.03240739817):0.01584829001,(((Gadmor_bat_spc:0.01598726123,Gadmor_two_spc:0.01598…
LG07_000750001_001000000	((((((Gadmor_avc_spc:0.01739417118,Gadmor_lfo_spc:0.01739417118):0.01541531388,Gadmor_lfc_spc:0.03280948506):0.01791355051,((Gadmor_avo_spc:0.02548963049,Gadmor_low_spc:0.02548963049):0.0125253979,Gadmor_bor_spc:0.03801502839):0.01270800717):0.004757121864,Gadmor_icc_spc:0.05548015743):0.007368146101,((Gadmor_bat_spc:0.02093305069,Gadmor_two_spc:0.02093305069):0.02380823735,(Gadmor_ico_spc:0.0265…
LG07_001000001_001250000	(((((((Gadmor_avc_spc:0.004481587494,Gadmor_lfo_spc:0.004481587494):0.004574614272,Gadmor_avo_spc:0.009056201766):0.01060052003,(Gadmor_kie_spc:0.007200090758,Gadmor_lfc_spc:0.007200090758):0.01245663104):0.00584054314,Gadmor_icc_spc:0.02549726494):0.008267614319,(Gadmor_bor_spc:0.006953927034,Gadmor_low_spc:0.006953927034):0.02681095223):0.01824774531,Gadmor_ico_spc:0.05201262457):0.02410430547,…
LG07_001750001_002000000	(((((((Gadmor_avc_spc:0.0105783724,Gadmor_low_spc:0.0105783724):0.01001270447,Gadmor_ico_spc:0.02059107686):0.008407394421,Gadmor_lfc_spc:0.02899847128):0.02484993277,((Gadmor_avo_spc:0.0114799846,Gadmor_bor_spc:0.0114799846):0.01612906924,Gadmor_bat_spc:0.02760905384):0.02623935022):0.01185670184,((Gadmor_twc_spc:0.03000602431,Gadmor_two_spc:0.03000602431):0.01221995599,Gadmor_kie_spc:0.04222598…
LG07_002000001_002250000	((((((Gadmor_avo_spc:0.009736710222,Gadmor_lfc_spc:0.009736710222):0.007101229683,Gadmor_low_spc:0.01683793991):0.01521533501,(Gadmor_twc_spc:0.01433187979,Gadmor_two_spc:0.01433187979):0.01772139512):0.004140587323,Gadmor_ico_spc:0.03619386224):0.009704345363,(((Gadmor_avc_spc:0.01147805288,Gadmor_lfo_spc:0.01147805288):0.01077088265,Gadmor_bat_spc:0.02224893553):0.009268416835,Gadmor_bor_spc:0.…
LG07_002250001_002500000	(((((((Gadmor_bat_spc:0.02607253581,Gadmor_two_spc:0.02607253581):0.02882264436,Gadmor_twc_spc:0.05489518017):0.01761535914,Gadmor_lfo_spc:0.07251053931):0.01586121336,(Gadmor_lfc_spc:0.02602687162,Gadmor_low_spc:0.02602687162):0.06234488105):0.0002032837864,Gadmor_icc_spc:0.08857503645):0.008897303794,Gadmor_avo_spc:0.09747234025):0.02865214859,((Gadmor_avc_spc:0.02822759564,Gadmor_bor_spc:0.028…
LG07_002500001_002750000	((((((Gadmor_ico_spc:0.01805442167,Gadmor_low_spc:0.01805442167):0.01282591502,Gadmor_lfc_spc:0.03088033669):0.01257592051,Gadmor_avo_spc:0.04345625719):0.00877581045,Gadmor_avc_spc:0.05223206764):0.01988343324,((Gadmor_bat_spc:0.01671776345,Gadmor_two_spc:0.01671776345):0.02175834455,Gadmor_twc_spc:0.038476108):0.03363939288):0.03062780512,(((Gadmor_kie_spc:0.0249610972,Gadmor_lfo_spc:0.02496109…
LG07_002750001_003000000	((((((Gadmor_bor_spc:0.01639237338,Gadmor_lfo_spc:0.01639237338):0.01574333568,Gadmor_avo_spc:0.03213570905):0.01808690629,Gadmor_low_spc:0.05022261535):0.01031708115,(Gadmor_avc_spc:0.03166293093,Gadmor_kie_spc:0.03166293093):0.02887676557):0.01031374195,(((Gadmor_bat_spc:0.01796992879,Gadmor_two_spc:0.01796992879):0.02771879354,(Gadmor_lfc_spc:0.01762152436,Gadmor_twc_spc:0.01762152436):0.02806…
LG07_003000001_003250000	((((((Gadmor_avc_spc:0.02365803267,Gadmor_kie_spc:0.02365803267):0.01714914394,(Gadmor_avo_spc:0.003974861583,Gadmor_bor_spc:0.003974861583):0.03683231503):0.007737283766,Gadmor_lfo_spc:0.04854446038):0.005938274857,Gadmor_low_spc:0.05448273523):0.01417784615,((((Gadmor_icc_spc:0.01659341135,Gadmor_twc_spc:0.01659341135):0.01331430257,Gadmor_bat_spc:0.02990771392):0.01539801068,Gadmor_two_spc:0.0…
LG07_003250001_003500000	((((((Gadmor_avc_spc:0.01018133846,Gadmor_kie_spc:0.01018133846):0.01789276076,(Gadmor_avo_spc:0.0141417128,Gadmor_lfc_spc:0.0141417128):0.01393238643):0.008291715092,((Gadmor_ico_spc:0.008661570852,Gadmor_lfo_spc:0.008661570852):0.008201123528,Gadmor_low_spc:0.01686269438):0.01950311994):0.007076421513,(Gadmor_bor_spc:0.01368946361,Gadmor_icc_spc:0.01368946361):0.02975277223):0.004744602914,Gadm…
LG07_003500001_003750000	((((((Gadmor_twc_spc:0.01010264359,Gadmor_two_spc:0.01010264359):0.02593237554,Gadmor_bat_spc:0.03603501913):0.02660184874,(Gadmor_avc_spc:0.03489467231,Gadmor_avo_spc:0.03489467231):0.02774219556):0.01940756517,((Gadmor_icc_spc:0.02724562005,Gadmor_lfc_spc:0.02724562005):0.037469647,(Gadmor_ico_spc:0.04267151082,Gadmor_low_spc:0.04267151082):0.02204375623):0.01732916599):0.007934933029,(Gadmor_b…
LG07_003750001_004000000	(((((((Gadmor_kie_spc:0.01223124679,Gadmor_lfc_spc:0.01223124679):0.01930132708,Gadmor_avc_spc:0.03153257387):0.01814932807,Gadmor_ico_spc:0.04968190194):0.02253527114,Gadmor_bor_spc:0.07221717308):0.009690013966,Gadmor_lfo_spc:0.08190718705):0.02398688139,(Gadmor_avo_spc:0.05309454149,Gadmor_bat_spc:0.05309454149):0.05279952694):0.02710460554,(((Gadmor_twc_spc:0.02588395003,Gadmor_two_spc:0.0258…
LG07_004500001_004750000	(((((Gadmor_ico_spc:0.006602338078,Gadmor_kie_spc:0.006602338078):0.007602999147,Gadmor_lfc_spc:0.01420533722):0.01414391016,(Gadmor_avc_spc:0.01230945259,Gadmor_avo_spc:0.01230945259):0.0160397948):0.007535733754,(Gadmor_lfo_spc:0.01700731894,Gadmor_low_spc:0.01700731894):0.0188776622):0.02216880316,((((Gadmor_bat_spc:0.01275384252,Gadmor_two_spc:0.01275384252):0.00952489299,Gadmor_twc_spc:0.022…
LG07_004750001_005000000	(((((((Gadmor_lfc_spc:0.009100592231,Gadmor_lfo_spc:0.009100592231):0.009189475376,Gadmor_bor_spc:0.01829006761):0.01297360456,(Gadmor_kie_spc:0.01441197902,Gadmor_low_spc:0.01441197902):0.01685169315):0.006652461215,Gadmor_avc_spc:0.03791613339):0.00549454959,Gadmor_ico_spc:0.04341068298):0.007888071646,Gadmor_avo_spc:0.05129875462):0.02951637633,(((Gadmor_bat_spc:0.006933946729,Gadmor_twc_spc:0…
LG07_005000001_005250000	(((((Gadmor_avc_spc:0.006386544875,Gadmor_icc_spc:0.006386544875):0.00817729437,(Gadmor_bor_spc:0.003679539244,Gadmor_low_spc:0.003679539244):0.0108843):0.02077716925,(Gadmor_ico_spc:0.01639279222,Gadmor_twc_spc:0.01639279222):0.01894821628):0.01308323014,((Gadmor_avo_spc:0.01402600718,Gadmor_lfc_spc:0.01402600718):0.01411708809,(Gadmor_kie_spc:0.0125649718,Gadmor_lfo_spc:0.0125649718):0.01557812…
LG07_005250001_005500000	(((((((Gadmor_avc_spc:0.006348880076,Gadmor_low_spc:0.006348880076):0.006821269796,Gadmor_kie_spc:0.01317014987):0.005384500552,Gadmor_lfc_spc:0.01855465042):0.005883868276,Gadmor_ico_spc:0.0244385187):0.005219936639,Gadmor_bor_spc:0.02965845534):0.007545942953,Gadmor_avo_spc:0.03720439829):0.01315424069,(((Gadmor_bat_spc:0.004228298035,Gadmor_two_spc:0.004228298035):0.00732353116,(Gadmor_icc_spc…
LG07_005500001_005750000	((((((Gadmor_lfo_spc:0.003696508808,Gadmor_low_spc:0.003696508808):0.005456747551,Gadmor_kie_spc:0.009153256359):0.00583411982,Gadmor_lfc_spc:0.01498737618):0.009699762875,(Gadmor_avc_spc:0.009574469494,Gadmor_bor_spc:0.009574469494):0.01511266956):0.01011898479,(Gadmor_avo_spc:0.01592363763,Gadmor_ico_spc:0.01592363763):0.01888248622):0.01575023081,(((Gadmor_bat_spc:0.002213812986,Gadmor_twc_spc…
LG07_005750001_006000000	((((((((Gadmor_avo_spc:0.01224882522,Gadmor_low_spc:0.01224882522):0.00881684389,Gadmor_kie_spc:0.02106566911):0.01459944378,(Gadmor_avc_spc:0.01593993854,Gadmor_ico_spc:0.01593993854):0.01972517435):0.002184519654,Gadmor_lfc_spc:0.03784963255):0.007765425135,Gadmor_bor_spc:0.04561505768):0.01430109068,((Gadmor_icc_spc:0.01497412262,Gadmor_lfo_spc:0.01497412262):0.0144515624,Gadmor_twc_spc:0.0294…
LG07_006000001_006250000	(((((Gadmor_avc_spc:0.02567809332,Gadmor_lfo_spc:0.02567809332):0.008225959097,Gadmor_icc_spc:0.03390405242):0.01971020889,((Gadmor_avo_spc:0.01001675376,Gadmor_ico_spc:0.01001675376):0.02732100724,Gadmor_low_spc:0.037337761):0.01627650032):0.003426151307,Gadmor_twc_spc:0.05704041262):0.01492627935,(((Gadmor_bor_spc:0.01778273954,Gadmor_lfc_spc:0.01778273954):0.01825345083,Gadmor_kie_spc:0.036036…
LG07_006250001_006500000	(((((((Gadmor_avc_spc:0.007517685588,Gadmor_avo_spc:0.007517685588):0.006995479071,Gadmor_lfo_spc:0.01451316466):0.01266587057,(Gadmor_ico_spc:0.01149675623,Gadmor_low_spc:0.01149675623):0.015682279):0.01220352263,Gadmor_kie_spc:0.03938255786):0.00834805577,((Gadmor_bat_spc:0.005299973259,Gadmor_twc_spc:0.005299973259):0.006284223722,Gadmor_two_spc:0.01158419698):0.03614641665):0.01198808789,(Gad…
LG07_006500001_006750000	((((((Gadmor_kie_spc:0.01461793403,Gadmor_lfc_spc:0.01461793403):0.009920521299,Gadmor_bor_spc:0.02453845533):0.01084891938,Gadmor_low_spc:0.03538737471):0.009354209498,((Gadmor_icc_spc:0.0218549005,Gadmor_ico_spc:0.0218549005):0.01224155962,Gadmor_lfo_spc:0.03409646012):0.01064512408):0.00262406011,Gadmor_avc_spc:0.04736564431):0.006790818899,(((Gadmor_bat_spc:0.00390997543,Gadmor_twc_spc:0.0039…
LG07_006750001_007000000	(((((Gadmor_kie_spc:0.01555341232,Gadmor_low_spc:0.01555341232):0.009180993326,Gadmor_avc_spc:0.02473440564):0.006893562755,Gadmor_ico_spc:0.0316279684):0.01059377764,((Gadmor_avo_spc:0.01233682646,Gadmor_lfc_spc:0.01233682646):0.02177821975,(Gadmor_bor_spc:0.01779422046,Gadmor_lfo_spc:0.01779422046):0.01632082574):0.008106699832):0.01446745163,(((Gadmor_bat_spc:0.02309763737,Gadmor_two_spc:0.023…
LG07_007000001_007250000	((((((Gadmor_avc_spc:0.006576604687,Gadmor_avo_spc:0.006576604687):0.01234773779,Gadmor_low_spc:0.01892434248):0.003881427567,Gadmor_ico_spc:0.02280577004):0.01153421505,(((Gadmor_kie_spc:0.006746252134,Gadmor_lfo_spc:0.006746252134):0.005353751005,Gadmor_lfc_spc:0.01210000314):0.01032340532,Gadmor_bor_spc:0.02242340846):0.01191657664):0.02332075676,Gadmor_icc_spc:0.05766074185):0.02175828396,((G…
LG07_007250001_007500000	(((((((Gadmor_avo_spc:0.01324456495,Gadmor_low_spc:0.01324456495):0.01678085743,(Gadmor_bor_spc:0.01318801136,Gadmor_kie_spc:0.01318801136):0.01683741103):0.00940637761,Gadmor_lfc_spc:0.0394318):0.005454562593,Gadmor_ico_spc:0.04488636259):0.00570932732,Gadmor_lfo_spc:0.05059568991):0.007439267559,(Gadmor_avc_spc:0.030838906,Gadmor_icc_spc:0.030838906):0.02719605147):0.01758682575,((Gadmor_bat_sp…
LG07_007500001_007750000	(((((((Gadmor_kie_spc:0.01165276547,Gadmor_low_spc:0.01165276547):0.007709158636,Gadmor_bor_spc:0.0193619241):0.006606611556,Gadmor_lfo_spc:0.02596853566):0.001306508045,Gadmor_icc_spc:0.02727504371):0.008737047546,Gadmor_ico_spc:0.03601209125):0.009276971825,((Gadmor_avc_spc:0.01869969581,Gadmor_avo_spc:0.01869969581):0.01092645745,Gadmor_lfc_spc:0.02962615326):0.01566290982):0.02067487878,((Gad…
LG07_007750001_008000000	(((((Gadmor_avo_spc:0.01748684107,Gadmor_icc_spc:0.01748684107):0.01735286778,(Gadmor_lfo_spc:0.01569265014,Gadmor_low_spc:0.01569265014):0.01914705871):0.007411437632,((Gadmor_bor_spc:0.005232053758,Gadmor_kie_spc:0.005232053758):0.0184102165,Gadmor_lfc_spc:0.02364227025):0.01860887623):0.001837164136,Gadmor_ico_spc:0.04408831062):0.01454917343,(((Gadmor_bat_spc:0.006090433774,Gadmor_twc_spc:0.0…
LG07_008000001_008250000	(((((((Gadmor_bor_spc:0.01048286063,Gadmor_kie_spc:0.01048286063):0.007075333768,Gadmor_lfc_spc:0.0175581944):0.007365556315,Gadmor_avc_spc:0.02492375071):0.005284635566,Gadmor_lfo_spc:0.03020838628):0.006276653664,(Gadmor_avo_spc:0.01865148296,Gadmor_low_spc:0.01865148296):0.01783355699):0.002326184442,(Gadmor_icc_spc:0.01118962897,Gadmor_ico_spc:0.01118962897):0.02762159542):0.007264429584,((Ga…
LG07_008250001_008500000	(((((((Gadmor_bor_spc:0.007928470914,Gadmor_icc_spc:0.007928470914):0.006781642761,Gadmor_kie_spc:0.01471011368):0.006019112004,Gadmor_low_spc:0.02072922568):0.008809908239,Gadmor_avo_spc:0.02953913392):0.006247151232,(Gadmor_avc_spc:0.01733999902,Gadmor_lfo_spc:0.01733999902):0.01844628612):0.009088422421,(Gadmor_ico_spc:0.02430413851,Gadmor_lfc_spc:0.02430413851):0.02057056906):0.01551324072,((…
LG07_008500001_008750000	(((((((Gadmor_bor_spc:0.01353973427,Gadmor_lfo_spc:0.01353973427):0.009314795235,Gadmor_low_spc:0.02285452951):0.0001601226333,Gadmor_kie_spc:0.02301465214):0.006713298399,(Gadmor_avo_spc:0.00906460978,Gadmor_lfc_spc:0.00906460978):0.02066334076):0.006188619774,Gadmor_avc_spc:0.03591657031):0.0145553188,((Gadmor_bat_spc:0.008202768678,Gadmor_ico_spc:0.008202768678):0.01509259831,(Gadmor_twc_spc:0…
LG07_008750001_009000000	((((((Gadmor_avo_spc:0.007855011392,Gadmor_bor_spc:0.007855011392):0.006907228526,Gadmor_lfo_spc:0.01476223992):0.009283154631,(Gadmor_avc_spc:0.01140100226,Gadmor_lfc_spc:0.01140100226):0.01264439229):0.004959194158,Gadmor_low_spc:0.02900458871):0.01279767365,((Gadmor_icc_spc:0.01932553948,Gadmor_kie_spc:0.01932553948):0.009204324548,Gadmor_ico_spc:0.02852986403):0.01327239832):0.05820836361,((G…
LG07_009000001_009250000	((((((Gadmor_avo_spc:0.0133774722,Gadmor_icc_spc:0.0133774722):0.01183777128,Gadmor_lfc_spc:0.02521524348):0.01142183177,((Gadmor_kie_spc:0.009640582877,Gadmor_low_spc:0.009640582877):0.01435918651,Gadmor_lfo_spc:0.02399976939):0.01263730586):0.005348464207,(Gadmor_avc_spc:0.01170726077,Gadmor_ico_spc:0.01170726077):0.03027827869):0.00448933208,Gadmor_bor_spc:0.04647487153):0.03031828608,((Gadmor…
LG07_009250001_009500000	(((((Gadmor_avc_spc:0.01101758548,Gadmor_avo_spc:0.01101758548):0.01585187333,(Gadmor_icc_spc:0.009590502588,Gadmor_low_spc:0.009590502588):0.01727895622):0.01205082084,(((Gadmor_bor_spc:0.007003814679,Gadmor_kie_spc:0.007003814679):0.00878641458,Gadmor_lfo_spc:0.01579022926):0.008227636922,Gadmor_lfc_spc:0.02401786618):0.01490241347):0.009777370819,Gadmor_ico_spc:0.04869765047):0.03237912983,((G…
LG07_009500001_009750000	(((((((Gadmor_avc_spc:0.005097541167,Gadmor_bor_spc:0.005097541167):0.005379159793,Gadmor_lfo_spc:0.01047670096):0.008466226921,Gadmor_ico_spc:0.01894292788):0.008957920445,((Gadmor_avo_spc:0.00812881466,Gadmor_lfc_spc:0.00812881466):0.009422236659,Gadmor_low_spc:0.01755105132):0.01034979701):0.004172393617,Gadmor_kie_spc:0.03207324194):0.006396229734,Gadmor_icc_spc:0.03846947168):0.01375222992,(…
LG07_009750001_010000000	((((((Gadmor_bat_spc:0.0114239667,Gadmor_two_spc:0.0114239667):0.008790401936,Gadmor_twc_spc:0.02021436863):0.008241641155,((Gadmor_icc_spc:0.008253355906,Gadmor_ico_spc:0.008253355906):0.008007882902,Gadmor_lfo_spc:0.01626123881):0.01219477098):0.00503331628,Gadmor_avc_spc:0.03348932607):0.01079865882,(((Gadmor_avo_spc:0.01250648206,Gadmor_low_spc:0.01250648206):0.009063627104,Gadmor_kie_spc:0.0…
LG07_010000001_010250000	(((((((Gadmor_bor_spc:0.006632725305,Gadmor_lfc_spc:0.006632725305):0.009689356108,Gadmor_avo_spc:0.01632208141):0.008402254404,(Gadmor_ico_spc:0.01323255212,Gadmor_low_spc:0.01323255212):0.01149178369):0.007138932353,(Gadmor_avc_spc:0.01513654827,Gadmor_lfo_spc:0.01513654827):0.0167267199):0.01310487426,Gadmor_kie_spc:0.04496814243):0.009362068562,Gadmor_icc_spc:0.05433021099):0.01370060677,((Ga…
LG07_010250001_010500000	(((((((Gadmor_avc_spc:0.01823836347,Gadmor_kie_spc:0.01823836347):0.006902671716,Gadmor_lfc_spc:0.02514103519):0.004905872143,Gadmor_lfo_spc:0.03004690733):0.007979192752,(Gadmor_ico_spc:0.02586779429,Gadmor_low_spc:0.02586779429):0.01215830579):0.006480541448,Gadmor_bor_spc:0.04450664153):0.002043260266,Gadmor_avo_spc:0.04654990179):0.01065980279,((Gadmor_bat_spc:0.007427843812,Gadmor_icc_spc:0.…
LG07_010500001_010750000	(((((Gadmor_bor_spc:0.00572641253,Gadmor_kie_spc:0.00572641253):0.007111732682,Gadmor_avc_spc:0.01283814521):0.0161986097,((Gadmor_lfc_spc:0.01082819514,Gadmor_lfo_spc:0.01082819514):0.008107265244,Gadmor_ico_spc:0.01893546038):0.01010129453):0.007930398344,(Gadmor_avo_spc:0.01337025413,Gadmor_low_spc:0.01337025413):0.02359689912):0.02975849757,(((Gadmor_twc_spc:0.01341867563,Gadmor_two_spc:0.013…
LG07_010750001_011000000	((((((Gadmor_avc_spc:0.008048057296,Gadmor_avo_spc:0.008048057296):0.006969208975,Gadmor_kie_spc:0.01501726627):0.007613635889,(Gadmor_icc_spc:0.01167821202,Gadmor_lfc_spc:0.01167821202):0.01095269014):0.008471497639,((Gadmor_bor_spc:0.01403689492,Gadmor_ico_spc:0.01403689492):0.005597443102,Gadmor_low_spc:0.01963433802):0.01146806178):0.008687516662,Gadmor_lfo_spc:0.03978991646):0.03368580912,((…
LG07_011000001_011250000	(((((Gadmor_avc_spc:0.006499761394,Gadmor_lfc_spc:0.006499761394):0.01045266818,(Gadmor_avo_spc:0.006657673617,Gadmor_lfo_spc:0.006657673617):0.01029475595):0.008173326308,((Gadmor_bor_spc:0.006587896529,Gadmor_ico_spc:0.006587896529):0.006021560105,Gadmor_low_spc:0.01260945663):0.01251629924):0.01012908407,Gadmor_kie_spc:0.03525483994):0.01647034731,(((Gadmor_twc_spc:0.007788891583,Gadmor_two_sp…
LG07_011250001_011500000	((((((Gadmor_bor_spc:0.01188830315,Gadmor_lfo_spc:0.01188830315):0.009264454582,Gadmor_lfc_spc:0.02115275773):0.00733450906,(Gadmor_avc_spc:0.01708784059,Gadmor_avo_spc:0.01708784059):0.0113994262):0.009535815054,Gadmor_kie_spc:0.03802308185):0.01296068578,((((Gadmor_bat_spc:0.00940021288,Gadmor_twc_spc:0.00940021288):0.00973671946,Gadmor_two_spc:0.01913693234):0.01046885035,Gadmor_icc_spc:0.0296…
LG07_011500001_011750000	((((((Gadmor_bor_spc:0.007632541861,Gadmor_lfo_spc:0.007632541861):0.006557448989,Gadmor_lfc_spc:0.01418999085):0.02079760177,Gadmor_ico_spc:0.03498759261):0.00815202927,Gadmor_icc_spc:0.04313962188):0.01347029387,(((Gadmor_avc_spc:0.01216520131,Gadmor_low_spc:0.01216520131):0.01424179651,Gadmor_kie_spc:0.02640699782):0.01087742949,Gadmor_avo_spc:0.03728442732):0.01932548844):0.009960717847,((Gad…
LG07_011750001_012000000	((((((Gadmor_avo_spc:0.01373232718,Gadmor_lfo_spc:0.01373232718):0.01614858306,(Gadmor_bor_spc:0.005780691475,Gadmor_low_spc:0.005780691475):0.02410021876):0.004992019327,Gadmor_lfc_spc:0.03487292957):0.005939978364,Gadmor_kie_spc:0.04081290793):0.01717776267,Gadmor_avc_spc:0.0579906706):0.023963948,(((Gadmor_ico_spc:0.02088337221,Gadmor_twc_spc:0.02088337221):0.0162937152,Gadmor_icc_spc:0.037177…
LG07_012000001_012250000	((((((Gadmor_avc_spc:0.004106993836,Gadmor_lfc_spc:0.004106993836):0.002636617395,Gadmor_bor_spc:0.006743611231):0.003709246274,(Gadmor_kie_spc:0.003758757151,Gadmor_low_spc:0.003758757151):0.006694100354):0.002881001955,Gadmor_lfo_spc:0.01333385946):0.00927009546,(Gadmor_bat_spc:0.01004650561,Gadmor_two_spc:0.01004650561):0.01255744931):0.02349575817,((Gadmor_avo_spc:0.00556409692,Gadmor_ico_spc…
LG07_012250001_012500000	((((((Gadmor_ico_spc:0.007362474727,Gadmor_low_spc:0.007362474727):0.005571739382,Gadmor_lfo_spc:0.01293421411):0.005135107496,Gadmor_avo_spc:0.01806932161):0.01019676176,(((Gadmor_bat_spc:0.005541847263,Gadmor_bor_spc:0.005541847263):0.007723901575,Gadmor_lfc_spc:0.01326574884):0.006349573815,Gadmor_twc_spc:0.01961532265):0.008650760714):0.008982148752,((Gadmor_icc_spc:0.01230288352,Gadmor_kie_s…
LG07_012500001_012750000	(((((Gadmor_kie_spc:0.007678505099,Gadmor_lfo_spc:0.007678505099):0.009133521602,Gadmor_avo_spc:0.0168120267):0.007264695793,Gadmor_low_spc:0.02407672249):0.008268869114,((Gadmor_avc_spc:0.007441343092,Gadmor_lfc_spc:0.007441343092):0.008394657484,Gadmor_bor_spc:0.01583600058):0.01650959103):0.01892965838,((((Gadmor_bat_spc:0.005862838156,Gadmor_two_spc:0.005862838156):0.009744237207,Gadmor_icc_s…
LG07_012750001_013000000	(((((Gadmor_avc_spc:0.004668441665,Gadmor_lfc_spc:0.004668441665):0.007964056994,Gadmor_icc_spc:0.01263249866):0.01241428523,Gadmor_low_spc:0.02504678388):0.02023641086,(((Gadmor_bor_spc:0.0138713552,Gadmor_kie_spc:0.0138713552):0.01373737115,Gadmor_lfo_spc:0.02760872635):0.007666815885,Gadmor_ico_spc:0.03527554223):0.01000765251):0.01050762717,(((Gadmor_twc_spc:0.007687493848,Gadmor_two_spc:0.00…
LG07_013000001_013250000	(((((((Gadmor_avc_spc:0.01067911245,Gadmor_lfc_spc:0.01067911245):0.01102812239,(Gadmor_lfo_spc:0.0121495033,Gadmor_low_spc:0.0121495033):0.009557731541):0.007386752747,Gadmor_ico_spc:0.02909398759):0.007518075933,Gadmor_icc_spc:0.03661206352):0.006659923665,Gadmor_avo_spc:0.04327198718):0.01335620085,(Gadmor_bor_spc:0.03297308957,Gadmor_kie_spc:0.03297308957):0.02365509847):0.03092001939,((Gadmo…
LG07_013250001_013500000	(((((Gadmor_avc_spc:0.01647993565,Gadmor_kie_spc:0.01647993565):0.01827512794,(Gadmor_bor_spc:0.01555041263,Gadmor_low_spc:0.01555041263):0.01920465095):0.005183728378,(Gadmor_lfc_spc:0.01540252211,Gadmor_lfo_spc:0.01540252211):0.02453626985):0.008299831541,((Gadmor_avo_spc:0.01648802661,Gadmor_icc_spc:0.01648802661):0.01225834873,Gadmor_ico_spc:0.02874637534):0.01949224816):0.01723144353,((Gadmo…
LG07_013500001_013750000	((((Gadmor_avo_spc:0.02971209941,Gadmor_lfo_spc:0.02971209941):0.01758801351,(Gadmor_icc_spc:0.02188111753,Gadmor_ico_spc:0.02188111753):0.0254189954):0.02449634095,((Gadmor_bat_spc:0.01047127457,Gadmor_two_spc:0.01047127457):0.01740238624,Gadmor_twc_spc:0.02787366082):0.04392279306):0.2870395571,(((Gadmor_avc_spc:0.01557125588,Gadmor_lfc_spc:0.01557125588):0.01979026268,Gadmor_low_spc:0.03536151…
LG07_013750001_014000000	(((((Gadmor_bat_spc:0.009871711517,Gadmor_twc_spc:0.009871711517):0.01107136486,Gadmor_two_spc:0.02094307638):0.0272512304,Gadmor_ico_spc:0.04819430678):0.02260408782,((Gadmor_avo_spc:0.00704433755,Gadmor_icc_spc:0.00704433755):0.01447894373,Gadmor_lfo_spc:0.02152328128):0.04927511332):1.246577821,((((Gadmor_bor_spc:0.00299841976,Gadmor_kie_spc:0.00299841976):0.003808628133,Gadmor_low_spc:0.00680…
LG07_014000001_014250000	((((Gadmor_avo_spc:0.005379095273,Gadmor_lfo_spc:0.005379095273):0.01164904209,(Gadmor_icc_spc:0.006562582633,Gadmor_ico_spc:0.006562582633):0.01046555473):0.04550726155,((Gadmor_bat_spc:0.005294701905,Gadmor_two_spc:0.005294701905):0.01082877036,Gadmor_twc_spc:0.01612347227):0.04641192665):0.8977003559,((((Gadmor_avc_spc:0.006429785194,Gadmor_low_spc:0.006429785194):0.003750769089,Gadmor_lfc_spc…
LG07_014250001_014500000	(((((Gadmor_avo_spc:0.005383763316,Gadmor_lfo_spc:0.005383763316):0.006738201197,Gadmor_icc_spc:0.01212196451):0.01661266276,Gadmor_ico_spc:0.02873462727):0.02683335358,((Gadmor_bat_spc:0.009274792632,Gadmor_twc_spc:0.009274792632):0.0188291413,Gadmor_two_spc:0.02810393393):0.02746404692):1.20986949,(((Gadmor_kie_spc:0.006411548146,Gadmor_lfc_spc:0.006411548146):0.009730377037,Gadmor_low_spc:0.01…
LG07_014500001_014750000	(((((Gadmor_ico_spc:0.004993257702,Gadmor_two_spc:0.004993257702):0.003434746213,Gadmor_lfo_spc:0.008428003915):0.01354233332,(Gadmor_bat_spc:0.004732027543,Gadmor_twc_spc:0.004732027543):0.01723830969):0.01068621615,(Gadmor_avo_spc:0.004717285568,Gadmor_icc_spc:0.004717285568):0.02793926781):1.04730612,((((Gadmor_avc_spc:0.01471923297,Gadmor_kie_spc:0.01471923297):0.006996358572,Gadmor_low_spc:0…
LG07_014750001_015000000	((((Gadmor_bat_spc:0.007022355997,Gadmor_twc_spc:0.007022355997):0.0131129138,(Gadmor_ico_spc:0.006566123602,Gadmor_two_spc:0.006566123602):0.01356914619):0.0153666677,((Gadmor_avo_spc:0.009251937736,Gadmor_lfo_spc:0.009251937736):0.007709124327,Gadmor_icc_spc:0.01696106206):0.01854087543):1.42585489,(((Gadmor_avc_spc:0.009125545853,Gadmor_lfc_spc:0.009125545853):0.005660845291,Gadmor_kie_spc:0.0…
LG07_015000001_015250000	(((((Gadmor_avo_spc:0.009006351617,Gadmor_lfo_spc:0.009006351617):0.008350121164,Gadmor_icc_spc:0.01735647278):0.009403228023,Gadmor_ico_spc:0.0267597008):0.01405997104,((Gadmor_twc_spc:0.005431165184,Gadmor_two_spc:0.005431165184):0.007908601137,Gadmor_bat_spc:0.01333976632):0.02747990552):1.012346501,(((Gadmor_avc_spc:0.01246571959,Gadmor_kie_spc:0.01246571959):0.01708006825,Gadmor_lfc_spc:0.02…
LG07_015250001_015500000	(((((Gadmor_avo_spc:0.01005067148,Gadmor_icc_spc:0.01005067148):0.0138913237,Gadmor_lfo_spc:0.02394199518):0.01997210448,Gadmor_ico_spc:0.04391409966):0.01563320936,((Gadmor_bat_spc:0.009413379155,Gadmor_twc_spc:0.009413379155):0.0131639968,Gadmor_two_spc:0.02257737596):0.03696993307):1.269963379,((((Gadmor_lfc_spc:0.006436772237,Gadmor_low_spc:0.006436772237):0.015789144,Gadmor_bor_spc:0.0222259…
LG07_015500001_015750000	(((((Gadmor_avo_spc:0.003691310027,Gadmor_lfo_spc:0.003691310027):0.005312333579,Gadmor_ico_spc:0.009003643606):0.009967422311,Gadmor_icc_spc:0.01897106592):0.03025938613,((Gadmor_twc_spc:0.004794012839,Gadmor_two_spc:0.004794012839):0.007779597862,Gadmor_bat_spc:0.0125736107):0.03665684135):1.089051983,(((Gadmor_avc_spc:0.0298078902,Gadmor_lfc_spc:0.0298078902):0.02172498917,(Gadmor_kie_spc:0.02…
LG07_015750001_016000000	(((((Gadmor_avo_spc:0.01680133378,Gadmor_lfo_spc:0.01680133378):0.01093748334,Gadmor_ico_spc:0.02773881712):0.00722832211,Gadmor_icc_spc:0.03496713923):0.01869126893,((Gadmor_twc_spc:0.01125643127,Gadmor_two_spc:0.01125643127):0.0155958744,Gadmor_bat_spc:0.02685230567):0.02680610249):0.9667506673,((((Gadmor_kie_spc:0.009334264991,Gadmor_lfc_spc:0.009334264991):0.02072451001,Gadmor_bor_spc:0.03005…
LG07_016000001_016250000	(((((Gadmor_icc_spc:0.01486474651,Gadmor_ico_spc:0.01486474651):0.00414800212,Gadmor_bat_spc:0.01901274863):0.01410650409,(Gadmor_avo_spc:0.01174795604,Gadmor_lfo_spc:0.01174795604):0.02137129668):0.01462479522,(Gadmor_twc_spc:0.01092264513,Gadmor_two_spc:0.01092264513):0.03682140281):1.210616931,(((Gadmor_avc_spc:0.004678977545,Gadmor_lfc_spc:0.004678977545):0.02949767957,(Gadmor_kie_spc:0.01117…
LG07_016250001_016500000	(((((Gadmor_avo_spc:0.008658034873,Gadmor_ico_spc:0.008658034873):0.02485898262,(Gadmor_icc_spc:0.008473394008,Gadmor_lfo_spc:0.008473394008):0.02504362349):0.00231887363,Gadmor_twc_spc:0.03583589113):0.01422652986,(Gadmor_bat_spc:0.01452387067,Gadmor_two_spc:0.01452387067):0.03553855032):0.9540184306,((((Gadmor_avc_spc:0.005663292226,Gadmor_low_spc:0.005663292226):0.005305108459,Gadmor_kie_spc:0…
LG07_016500001_016750000	(((((Gadmor_icc_spc:0.004949212907,Gadmor_lfo_spc:0.004949212907):0.005481067222,Gadmor_avo_spc:0.01043028013):0.008331513754,Gadmor_ico_spc:0.01876179388):0.05747039482,((Gadmor_bat_spc:0.01246871444,Gadmor_two_spc:0.01246871444):0.04506776741,Gadmor_twc_spc:0.05753648184):0.01869570686):1.125353331,(((Gadmor_avc_spc:0.02245182338,Gadmor_kie_spc:0.02245182338):0.01229737846,Gadmor_bor_spc:0.0347…
LG07_016750001_017000000	(((((Gadmor_avo_spc:0.01150915691,Gadmor_icc_spc:0.01150915691):0.01005905483,Gadmor_lfo_spc:0.02156821174):0.02104885135,Gadmor_ico_spc:0.0426170631):0.03671855469,((Gadmor_bat_spc:0.005390067897,Gadmor_two_spc:0.005390067897):0.009263518759,Gadmor_twc_spc:0.01465358666):0.06468203113):0.9444875954,((((Gadmor_kie_spc:0.005314560377,Gadmor_lfc_spc:0.005314560377):0.01445551099,Gadmor_low_spc:0.01…
LG07_017000001_017250000	(((((Gadmor_avo_spc:0.005606869572,Gadmor_icc_spc:0.005606869572):0.006535124823,Gadmor_lfo_spc:0.01214199439):0.02130837606,Gadmor_ico_spc:0.03345037046):0.03595459811,((Gadmor_twc_spc:0.003078460145,Gadmor_two_spc:0.003078460145):0.004236165307,Gadmor_bat_spc:0.007314625452):0.06209034311):0.9394598791,((((Gadmor_bor_spc:0.008867024489,Gadmor_lfc_spc:0.008867024489):0.02964469379,Gadmor_low_spc…
LG07_017250001_017500000	(((((Gadmor_ico_spc:0.02017876863,Gadmor_lfo_spc:0.02017876863):0.009940729349,Gadmor_avo_spc:0.03011949798):0.01183566819,Gadmor_icc_spc:0.04195516618):0.02824391724,((Gadmor_twc_spc:0.009735098799,Gadmor_two_spc:0.009735098799):0.01990818936,Gadmor_bat_spc:0.02964328816):0.04055579525):1.36451336,(((Gadmor_lfc_spc:0.0146625118,Gadmor_low_spc:0.0146625118):0.008712538856,Gadmor_kie_spc:0.0233750…
LG07_017500001_017750000	(((((Gadmor_avo_spc:0.01094416618,Gadmor_icc_spc:0.01094416618):0.01012716695,Gadmor_ico_spc:0.02107133313):0.01645309277,(Gadmor_lfo_spc:0.007346716726,Gadmor_two_spc:0.007346716726):0.03017770918):0.01272572592,(Gadmor_bat_spc:0.0109805878,Gadmor_twc_spc:0.0109805878):0.03926956403):1.024227976,((((Gadmor_lfc_spc:0.004947497225,Gadmor_low_spc:0.004947497225):0.006241069581,Gadmor_kie_spc:0.0111…
LG07_017750001_018000000	(((((Gadmor_avo_spc:0.004922329051,Gadmor_lfo_spc:0.004922329051):0.004378924322,Gadmor_icc_spc:0.009301253373):0.01496656037,Gadmor_ico_spc:0.02426781374):0.05311420722,((Gadmor_bat_spc:0.004603876604,Gadmor_two_spc:0.004603876604):0.01407584007,Gadmor_twc_spc:0.01867971667):0.05870230429):0.8188454149,(((Gadmor_avc_spc:0.005316604503,Gadmor_lfc_spc:0.005316604503):0.02864129096,(Gadmor_kie_spc:…
LG07_018000001_018250000	(((((Gadmor_avo_spc:0.006520336815,Gadmor_icc_spc:0.006520336815):0.006543937816,Gadmor_ico_spc:0.01306427463):0.007735147385,Gadmor_lfo_spc:0.02079942202):0.03171025549,((Gadmor_bat_spc:0.004609894186,Gadmor_two_spc:0.004609894186):0.02393940382,Gadmor_twc_spc:0.02854929801):0.0239603795):1.139673611,(((Gadmor_avc_spc:0.003947399434,Gadmor_lfc_spc:0.003947399434):0.03553465575,Gadmor_bor_spc:0.0…
LG07_018500001_018750000	(((((Gadmor_icc_spc:0.005453938158,Gadmor_ico_spc:0.005453938158):0.006301465831,Gadmor_avo_spc:0.01175540399):0.0129754858,Gadmor_lfo_spc:0.02473088979):0.04241558051,((Gadmor_bat_spc:0.005199065465,Gadmor_two_spc:0.005199065465):0.008295656523,Gadmor_twc_spc:0.01349472199):0.05365174831):1.170800792,(((Gadmor_kie_spc:0.007066818037,Gadmor_low_spc:0.007066818037):0.007429799874,Gadmor_avc_spc:0.…
LG07_018750001_019000000	((((((Gadmor_bat_spc:0.00755759913,Gadmor_twc_spc:0.00755759913):0.009858113275,Gadmor_two_spc:0.0174157124):0.008189265988,Gadmor_lfo_spc:0.02560497839):0.004588978324,Gadmor_icc_spc:0.03019395672):0.009896956826,(Gadmor_avo_spc:0.00867661082,Gadmor_ico_spc:0.00867661082):0.03141430272):1.050259854,(((Gadmor_bor_spc:0.01111422658,Gadmor_low_spc:0.01111422658):0.01006538594,(Gadmor_kie_spc:0.0131…
LG07_019000001_019250000	(((((Gadmor_avo_spc:0.003891718272,Gadmor_lfo_spc:0.003891718272):0.007131116254,Gadmor_ico_spc:0.01102283453):0.006365025559,Gadmor_icc_spc:0.01738786008):0.01993681304,((Gadmor_bat_spc:0.00416877339,Gadmor_two_spc:0.00416877339):0.01151550579,Gadmor_twc_spc:0.01568427918):0.02164039395):1.227610351,((((Gadmor_lfc_spc:0.00419545131,Gadmor_low_spc:0.00419545131):0.006709914133,Gadmor_avc_spc:0.01…
LG07_019250001_019500000	((((((Gadmor_avo_spc:0.004209763295,Gadmor_ico_spc:0.004209763295):0.003378855529,Gadmor_lfo_spc:0.007588618824):0.01022785544,Gadmor_bat_spc:0.01781647426):0.01667416207,Gadmor_icc_spc:0.03449063633):0.03677642808,(Gadmor_twc_spc:0.01552579203,Gadmor_two_spc:0.01552579203):0.05574127237):0.9910564431,((((Gadmor_avc_spc:0.002157625233,Gadmor_low_spc:0.002157625233):0.002711429591,Gadmor_lfc_spc:0…
LG07_019500001_019750000	(((((Gadmor_ico_spc:0.01084457408,Gadmor_lfo_spc:0.01084457408):0.01066046929,Gadmor_avo_spc:0.02150504337):0.0114504321,Gadmor_icc_spc:0.03295547547):0.02242520082,((Gadmor_bat_spc:0.01004263571,Gadmor_two_spc:0.01004263571):0.01498997146,Gadmor_twc_spc:0.02503260717):0.03034806912):1.034438506,((((Gadmor_kie_spc:0.00386296574,Gadmor_low_spc:0.00386296574):0.005733191411,Gadmor_lfc_spc:0.0095961…
LG07_019750001_020000000	(((((Gadmor_avo_spc:0.01148162783,Gadmor_icc_spc:0.01148162783):0.006982910727,Gadmor_ico_spc:0.01846453856):0.01043957147,Gadmor_lfo_spc:0.02890411003):0.05770095235,((Gadmor_bat_spc:0.006219471776,Gadmor_two_spc:0.006219471776):0.03328005904,Gadmor_twc_spc:0.03949953082):0.04710553156):0.9536797157,((((Gadmor_avc_spc:0.002050975296,Gadmor_lfc_spc:0.002050975296):0.004422173243,Gadmor_low_spc:0.…
LG07_020000001_020250000	((((Gadmor_avo_spc:0.01892951011,Gadmor_ico_spc:0.01892951011):0.02043265184,(Gadmor_icc_spc:0.01313066901,Gadmor_lfo_spc:0.01313066901):0.02623149294):0.04552123168,((Gadmor_bat_spc:0.002308784634,Gadmor_twc_spc:0.002308784634):0.003819338615,Gadmor_two_spc:0.006128123249):0.07875527038):1.097441901,(((Gadmor_avc_spc:0.004570618666,Gadmor_lfc_spc:0.004570618666):0.007124116187,Gadmor_low_spc:0.0…
LG07_020250001_020500000	(((((Gadmor_ico_spc:0.007081678288,Gadmor_lfo_spc:0.007081678288):0.009787514624,Gadmor_icc_spc:0.01686919291):0.02901183401,Gadmor_avo_spc:0.04588102692):0.02277886482,((Gadmor_twc_spc:0.01182179737,Gadmor_two_spc:0.01182179737):0.01848088002,Gadmor_bat_spc:0.03030267739):0.03835721435):1.05457834,(((Gadmor_avc_spc:0.002716310562,Gadmor_low_spc:0.002716310562):0.005864253248,Gadmor_kie_spc:0.008…
LG07_020500001_020750000	((((((Gadmor_avo_spc:0.009237920144,Gadmor_ico_spc:0.009237920144):0.007897047997,Gadmor_lfo_spc:0.01713496814):0.004136097237,Gadmor_icc_spc:0.02127106538):0.009718481868,Gadmor_bat_spc:0.03098954725):0.03153991165,(Gadmor_twc_spc:0.02088488928,Gadmor_two_spc:0.02088488928):0.04164456962):1.320481915,((((Gadmor_lfc_spc:0.003790544612,Gadmor_low_spc:0.003790544612):0.004309269776,Gadmor_avc_spc:0…
LG07_020750001_021000000	(((((Gadmor_avo_spc:0.009063178608,Gadmor_ico_spc:0.009063178608):0.01243277808,Gadmor_lfo_spc:0.02149595668):0.02277059826,Gadmor_icc_spc:0.04426655495):0.02468559479,((Gadmor_bat_spc:0.01980309495,Gadmor_twc_spc:0.01980309495):0.01739027362,Gadmor_two_spc:0.03719336858):0.03175878116):1.11378813,(((Gadmor_avc_spc:0.004501050712,Gadmor_low_spc:0.004501050712):0.007998049972,Gadmor_bor_spc:0.0124…
LG07_021000001_021250000	((((Gadmor_avo_spc:0.01394956726,Gadmor_ico_spc:0.01394956726):0.01922403467,(Gadmor_icc_spc:0.01583115669,Gadmor_lfo_spc:0.01583115669):0.01734244524):0.03757380704,((Gadmor_bat_spc:0.02809303087,Gadmor_twc_spc:0.02809303087):0.02022164728,Gadmor_two_spc:0.04831467815):0.02243273081):0.8373282404,(((Gadmor_avc_spc:0.00502726806,Gadmor_bor_spc:0.00502726806):0.008753544661,(Gadmor_kie_spc:0.00546…
LG07_021250001_021500000	(((((Gadmor_ico_spc:0.005391914209,Gadmor_lfo_spc:0.005391914209):0.007012805155,Gadmor_avo_spc:0.01240471936):0.01763389755,Gadmor_icc_spc:0.03003861692):0.03208772985,((Gadmor_bat_spc:0.007692089091,Gadmor_two_spc:0.007692089091):0.01137020369,Gadmor_twc_spc:0.01906229278):0.04306405398):0.9743527346,((((Gadmor_avc_spc:0.006169982759,Gadmor_lfc_spc:0.006169982759):0.005904650249,Gadmor_bor_spc:…
LG07_021500001_021750000	(((((Gadmor_ico_spc:0.01195354768,Gadmor_lfo_spc:0.01195354768):0.01100804911,Gadmor_avo_spc:0.02296159678):0.01519369088,Gadmor_icc_spc:0.03815528767):0.03089789513,((Gadmor_bat_spc:0.006022051037,Gadmor_twc_spc:0.006022051037):0.007605455607,Gadmor_two_spc:0.01362750664):0.05542567615):1.275148952,(((Gadmor_bor_spc:0.004750272939,Gadmor_kie_spc:0.004750272939):0.01059935575,(Gadmor_lfc_spc:0.00…
LG07_021750001_022000000	(((((Gadmor_avo_spc:0.008389972769,Gadmor_icc_spc:0.008389972769):0.01219018673,Gadmor_lfo_spc:0.0205801595):0.01020570806,Gadmor_ico_spc:0.03078586756):0.02810656991,((Gadmor_twc_spc:0.003412895406,Gadmor_two_spc:0.003412895406):0.005788462412,Gadmor_bat_spc:0.009201357818):0.04969107965):1.405367487,((((Gadmor_kie_spc:0.006154560773,Gadmor_low_spc:0.006154560773):0.009669561321,Gadmor_lfc_spc:0…
LG07_022000001_022250000	(((((Gadmor_icc_spc:0.006730765622,Gadmor_two_spc:0.006730765622):0.006599592823,Gadmor_twc_spc:0.01333035844):0.008327458407,Gadmor_bat_spc:0.02165781685):0.02159985251,((Gadmor_avo_spc:0.01111041752,Gadmor_ico_spc:0.01111041752):0.01136435856,Gadmor_lfo_spc:0.02247477608):0.02078289328):1.236083129,(((Gadmor_kie_spc:0.006051933611,Gadmor_low_spc:0.006051933611):0.007182332505,Gadmor_bor_spc:0.0…
LG07_022250001_022500000	(((((Gadmor_avo_spc:0.005861740072,Gadmor_lfo_spc:0.005861740072):0.007326712989,Gadmor_icc_spc:0.01318845306):0.01507531911,Gadmor_ico_spc:0.02826377217):0.02282202841,((Gadmor_twc_spc:0.007726628323,Gadmor_two_spc:0.007726628323):0.009762854206,Gadmor_bat_spc:0.01748948253):0.03359631805):0.9952811404,(((Gadmor_avc_spc:0.008539409218,Gadmor_low_spc:0.008539409218):0.01489851124,Gadmor_lfc_spc:0…
LG07_022500001_022750000	(((((Gadmor_bat_spc:0.009164929143,Gadmor_two_spc:0.009164929143):0.02146264029,Gadmor_twc_spc:0.03062756943):0.04441895087,(Gadmor_avo_spc:0.02873556874,Gadmor_ico_spc:0.02873556874):0.04631095157):0.01574717357,(Gadmor_icc_spc:0.02847355937,Gadmor_lfo_spc:0.02847355937):0.06232013451):1.051205219,(((Gadmor_avc_spc:0.006571585633,Gadmor_lfc_spc:0.006571585633):0.02363904097,Gadmor_low_spc:0.0302…
LG07_022750001_023000000	(((((Gadmor_twc_spc:0.02218311084,Gadmor_two_spc:0.02218311084):0.02326548291,Gadmor_bat_spc:0.04544859375):0.009352803015,Gadmor_ico_spc:0.05480139677):0.01174041608,((Gadmor_icc_spc:0.00978073112,Gadmor_lfo_spc:0.00978073112):0.01684029171,Gadmor_avo_spc:0.02662102283):0.03992079002):1.281851768,(((Gadmor_bor_spc:0.01824503609,Gadmor_kie_spc:0.01824503609):0.01241525293,(Gadmor_lfc_spc:0.009334…
LG07_023000001_023250000	((((((Gadmor_lfo_spc:0.01689525075,Gadmor_low_spc:0.01689525075):0.01580421319,Gadmor_avo_spc:0.03269946395):0.007713527989,(Gadmor_icc_spc:0.01516029558,Gadmor_kie_spc:0.01516029558):0.02525269635):-0.003195445245,Gadmor_avc_spc:0.03721754669):0.01885167112,(Gadmor_bor_spc:0.03123226175,Gadmor_lfc_spc:0.03123226175):0.02483695606):0.01628020676,((Gadmor_bat_spc:0.02906521736,Gadmor_twc_spc:0.029…
LG07_023250001_023500000	(((((Gadmor_avc_spc:0.008133395631,Gadmor_avo_spc:0.008133395631):0.02401245415,(Gadmor_ico_spc:0.01943119383,Gadmor_low_spc:0.01943119383):0.01271465595):0.008574981771,((Gadmor_bor_spc:0.01679598569,Gadmor_lfo_spc:0.01679598569):0.01226491052,Gadmor_kie_spc:0.02906089621):0.01165993534):0.006159940361,(Gadmor_icc_spc:0.02218649099,Gadmor_lfc_spc:0.02218649099):0.02469428092):0.0127632298,((Gadm…
LG07_023500001_023750000	((((((Gadmor_lfc_spc:0.01523553045,Gadmor_lfo_spc:0.01523553045):0.01059642295,Gadmor_avo_spc:0.0258319534):0.01246796728,(Gadmor_bor_spc:0.02058203729,Gadmor_kie_spc:0.02058203729):0.01771788338):0.008147505711,(Gadmor_avc_spc:0.01189711271,Gadmor_low_spc:0.01189711271):0.03455031367):0.02377335961,(((Gadmor_bat_spc:0.00649600123,Gadmor_two_spc:0.00649600123):0.007929445802,Gadmor_twc_spc:0.0144…
LG07_023750001_024000000	(((((((Gadmor_avo_spc:0.01525944798,Gadmor_kie_spc:0.01525944798):0.01112474523,Gadmor_icc_spc:0.0263841932):0.01277951641,(Gadmor_ico_spc:0.01429228042,Gadmor_lfc_spc:0.01429228042):0.0248714292):0.009806542643,(Gadmor_avc_spc:0.0192754413,Gadmor_lfo_spc:0.0192754413):0.02969481095):0.00661062045,Gadmor_low_spc:0.05558087271):0.01258852822,((Gadmor_bat_spc:0.01520687896,Gadmor_twc_spc:0.01520687…
LG07_024000001_024250000	((((((Gadmor_avo_spc:0.007735596567,Gadmor_lfo_spc:0.007735596567):0.005550760514,Gadmor_low_spc:0.01328635708):0.009472261453,(Gadmor_avc_spc:0.009573421646,Gadmor_ico_spc:0.009573421646):0.01318519689):0.006802676862,Gadmor_kie_spc:0.0295612954):0.0107579241,((Gadmor_bor_spc:0.01022128698,Gadmor_lfc_spc:0.01022128698):0.01513551373,Gadmor_icc_spc:0.02535680072):0.01496241878):0.01018841287,((Ga…
LG07_024250001_024500000	((((((Gadmor_bor_spc:0.01579701362,Gadmor_lfc_spc:0.01579701362):0.01296820174,(Gadmor_icc_spc:0.01019077259,Gadmor_ico_spc:0.01019077259):0.01857444276):0.007269848722,Gadmor_avc_spc:0.03603506408):0.008679088682,(Gadmor_avo_spc:0.02535709558,Gadmor_lfo_spc:0.02535709558):0.01935705718):0.008734688899,(Gadmor_kie_spc:0.03332188068,Gadmor_low_spc:0.03332188068):0.02012696098):0.01795143634,((Gadm…
LG07_024500001_024750000	(((((((Gadmor_avo_spc:0.01167406171,Gadmor_ico_spc:0.01167406171):0.007289893951,Gadmor_avc_spc:0.01896395566):0.006975871934,(Gadmor_lfc_spc:0.01372770131,Gadmor_lfo_spc:0.01372770131):0.01221212628):0.004969746931,Gadmor_kie_spc:0.03090957452):0.009754802809,(Gadmor_icc_spc:0.0191253493,Gadmor_low_spc:0.0191253493):0.02153902803):0.003277996103,Gadmor_bor_spc:0.04394237343):0.01797988071,((Gadm…
LG07_024750001_025000000	((((((Gadmor_avc_spc:0.01016314909,Gadmor_low_spc:0.01016314909):0.009613989951,(Gadmor_lfc_spc:0.01111776261,Gadmor_lfo_spc:0.01111776261):0.008659376431):0.004688018248,(Gadmor_ico_spc:0.01377954053,Gadmor_kie_spc:0.01377954053):0.01068561676):0.008111736113,(Gadmor_avo_spc:0.01075989319,Gadmor_icc_spc:0.01075989319):0.02181700021):0.02172701644,((Gadmor_twc_spc:0.008893546307,Gadmor_two_spc:0.…
LG07_025000001_025250000	((((((Gadmor_avo_spc:0.007220000394,Gadmor_bat_spc:0.007220000394):0.005876071684,Gadmor_low_spc:0.01309607208):0.005042823383,Gadmor_lfo_spc:0.01813889546):0.008199410628,(Gadmor_kie_spc:0.01231545285,Gadmor_lfc_spc:0.01231545285):0.01402285324):0.003481311825,Gadmor_avc_spc:0.02981961791):0.01589101555,(((Gadmor_bor_spc:0.006390085371,Gadmor_ico_spc:0.006390085371):0.007824285812,Gadmor_icc_spc…
LG07_025250001_025500000	(((((((Gadmor_avc_spc:0.01565313966,Gadmor_bor_spc:0.01565313966):0.0123202518,(Gadmor_lfc_spc:0.01289919231,Gadmor_low_spc:0.01289919231):0.01507419915):0.006213629315,Gadmor_ico_spc:0.03418702077):0.003685119964,Gadmor_lfo_spc:0.03787214074):0.01059694053,((Gadmor_avo_spc:0.02296352906,Gadmor_kie_spc:0.02296352906):0.006444339327,Gadmor_twc_spc:0.02940786839):0.01906121288):0.01472779727,(Gadmo…
LG07_025500001_025750000	((((((((Gadmor_icc_spc:0.002886511637,Gadmor_ico_spc:0.002886511637):0.0025566764,Gadmor_kie_spc:0.005443188037):0.003040439373,Gadmor_lfc_spc:0.00848362741):0.003433234949,Gadmor_bor_spc:0.01191686236):0.004427040159,(Gadmor_avc_spc:0.007774790522,Gadmor_avo_spc:0.007774790522):0.008569111996):0.003850168475,Gadmor_low_spc:0.02019407099):0.006876115348,Gadmor_lfo_spc:0.02707018634):0.00900698963…
LG07_025750001_026000000	((((((Gadmor_avo_spc:0.01316082365,Gadmor_low_spc:0.01316082365):0.005965340116,Gadmor_icc_spc:0.01912616377):0.01573063365,(Gadmor_ico_spc:0.01353987369,Gadmor_lfo_spc:0.01353987369):0.02131692373):0.003897857332,(Gadmor_avc_spc:0.01572938881,Gadmor_lfc_spc:0.01572938881):0.02302526594):0.006114399304,(Gadmor_bor_spc:0.01985735929,Gadmor_kie_spc:0.01985735929):0.02501169477):0.01102634112,((Gadm…
LG07_026000001_026250000	((((((Gadmor_ico_spc:0.006684497647,Gadmor_kie_spc:0.006684497647):0.005712346683,Gadmor_bor_spc:0.01239684433):0.005031425628,Gadmor_avc_spc:0.01742826996):0.006634858786,(Gadmor_avo_spc:0.01162148255,Gadmor_lfo_spc:0.01162148255):0.01244164619):0.006141658806,((Gadmor_icc_spc:0.007100930199,Gadmor_lfc_spc:0.007100930199):0.008250708466,Gadmor_low_spc:0.01535163866):0.01485314888):0.02196023412,…
LG07_026250001_026500000	(((((Gadmor_avc_spc:0.01187306927,Gadmor_lfo_spc:0.01187306927):0.01163947986,(Gadmor_icc_spc:0.01086063659,Gadmor_ico_spc:0.01086063659):0.01265191254):0.01425567335,(((Gadmor_avo_spc:0.008802547891,Gadmor_kie_spc:0.008802547891):0.01074536098,Gadmor_lfc_spc:0.01954790887):0.00554319874,Gadmor_bor_spc:0.02509110761):0.01267711487):0.0102606485,(Gadmor_bat_spc:0.02885246573,Gadmor_low_spc:0.02885…
LG07_026500001_026750000	((((((Gadmor_bor_spc:0.007991352393,Gadmor_kie_spc:0.007991352393):0.008087956265,Gadmor_avc_spc:0.01607930866):0.01074165148,((Gadmor_avo_spc:0.007099364048,Gadmor_lfo_spc:0.007099364048):0.007153737305,Gadmor_lfc_spc:0.01425310135):0.01256785878):0.003026397513,((Gadmor_bat_spc:0.004660788553,Gadmor_low_spc:0.004660788553):0.007799595547,Gadmor_icc_spc:0.0124603841):0.01738697355):0.00520080204…
LG07_026750001_027000000	((((((Gadmor_avo_spc:0.012919663,Gadmor_low_spc:0.012919663):0.005745384116,Gadmor_bor_spc:0.01866504712):0.009625801244,(Gadmor_kie_spc:0.004992577676,Gadmor_lfc_spc:0.004992577676):0.02329827069):0.01481325956,(Gadmor_avc_spc:0.02278460926,Gadmor_icc_spc:0.02278460926):0.02031949867):0.01981263708,((Gadmor_ico_spc:0.01396146568,Gadmor_lfo_spc:0.01396146568):0.01380590306,Gadmor_bat_spc:0.027767…
LG07_027000001_027250000	(((((((Gadmor_avo_spc:0.01060036899,Gadmor_ico_spc:0.01060036899):0.008694935775,Gadmor_lfo_spc:0.01929530477):0.001535765528,Gadmor_avc_spc:0.0208310703):0.01035856421,((Gadmor_bor_spc:0.0141256253,Gadmor_low_spc:0.0141256253):0.006645143656,Gadmor_lfc_spc:0.02077076896):0.01041886555):0.005541559238,Gadmor_kie_spc:0.03673119374):0.003525368996,Gadmor_icc_spc:0.04025656274):0.02218176002,((Gadmo…
LG07_027250001_027500000	(((((Gadmor_avo_spc:0.01990928719,Gadmor_icc_spc:0.01990928719):0.0135392787,Gadmor_low_spc:0.0334485659):0.006941196575,(Gadmor_avc_spc:0.01351033076,Gadmor_lfc_spc:0.01351033076):0.02687943171):0.01505647321,(((Gadmor_ico_spc:0.01401726284,Gadmor_kie_spc:0.01401726284):0.01281573506,Gadmor_bor_spc:0.0268329979):0.01325911853,Gadmor_lfo_spc:0.04009211642):0.01535411926):0.01206254167,((Gadmor_ba…
LG07_027500001_027750000	(((((Gadmor_icc_spc:0.01345324782,Gadmor_lfc_spc:0.01345324782):0.01012898165,Gadmor_avc_spc:0.02358222947):0.0168849322,((Gadmor_lfo_spc:0.009731429306,Gadmor_low_spc:0.009731429306):0.01144472256,Gadmor_avo_spc:0.02117615186):0.01929100981):0.008367021798,((Gadmor_bor_spc:0.01198481891,Gadmor_kie_spc:0.01198481891):0.01545819491,Gadmor_ico_spc:0.02744301382):0.02139116965):0.02020010037,((Gadmo…
LG07_027750001_028000000	(((((((Gadmor_ico_spc:0.005718420977,Gadmor_kie_spc:0.005718420977):0.005527525519,Gadmor_avo_spc:0.0112459465):0.005047344844,(Gadmor_icc_spc:0.006973977958,Gadmor_lfc_spc:0.006973977958):0.009319313383):0.00773136629,((Gadmor_bor_spc:0.004460069499,Gadmor_low_spc:0.004460069499):0.01155996617,Gadmor_avc_spc:0.01602003567):0.008004621962):0.004838580591,(Gadmor_lfo_spc:0.009864165554,Gadmor_twc_…
LG07_028000001_028250000	(((((((Gadmor_lfc_spc:0.006713935715,Gadmor_low_spc:0.006713935715):0.007122339307,Gadmor_bor_spc:0.01383627502):0.00758690511,Gadmor_avc_spc:0.02142318013):0.008355681191,(Gadmor_ico_spc:0.01367691444,Gadmor_lfo_spc:0.01367691444):0.01610194688):0.008067366478,(Gadmor_avo_spc:0.02036607722,Gadmor_kie_spc:0.02036607722):0.01748015058):0.01615804188,((Gadmor_bat_spc:0.01159603463,Gadmor_twc_spc:0.…
LG07_028250001_028500000	((((((Gadmor_avc_spc:0.006029133132,Gadmor_bor_spc:0.006029133132):0.009735538223,(Gadmor_icc_spc:0.007540685334,Gadmor_lfc_spc:0.007540685334):0.00822398602):0.007231697767,(Gadmor_avo_spc:0.01106754003,Gadmor_low_spc:0.01106754003):0.01192882909):0.008817506888,(Gadmor_kie_spc:0.01383393767,Gadmor_lfo_spc:0.01383393767):0.01797993834):0.007303291964,Gadmor_ico_spc:0.03911716797):0.03767935468,(…
LG07_028500001_028750000	((((((Gadmor_kie_spc:0.007993134168,Gadmor_lfo_spc:0.007993134168):0.006986140217,Gadmor_avo_spc:0.01497927439):0.01263214942,(Gadmor_avc_spc:0.00892461358,Gadmor_ico_spc:0.00892461358):0.01868681023):0.006280326676,((Gadmor_bor_spc:0.008760428762,Gadmor_lfc_spc:0.008760428762):0.008143656764,Gadmor_icc_spc:0.01690408553):0.01698766496):0.003419805527,Gadmor_low_spc:0.03731155601):0.01354813013,(…
LG07_028750001_029000000	((((((Gadmor_avc_spc:0.01217180327,Gadmor_bor_spc:0.01217180327):0.01229655764,(Gadmor_avo_spc:0.01163349105,Gadmor_icc_spc:0.01163349105):0.01283486986):0.006625340351,Gadmor_kie_spc:0.03109370126):0.004515293308,Gadmor_lfo_spc:0.03560899457):0.005792892273,((Gadmor_lfc_spc:0.009477022578,Gadmor_low_spc:0.009477022578):0.01516613525,Gadmor_ico_spc:0.02464315783):0.01675872901):0.01455530697,((Ga…
LG07_029000001_029250000	(((((Gadmor_bor_spc:0.008466271433,Gadmor_lfo_spc:0.008466271433):0.00518995244,Gadmor_kie_spc:0.01365622387):0.007960593003,(Gadmor_avc_spc:0.008524495901,Gadmor_low_spc:0.008524495901):0.01309232098):0.00628942883,Gadmor_lfc_spc:0.02790624571):0.01199688056,((((Gadmor_bat_spc:0.003676715178,Gadmor_two_spc:0.003676715178):0.005146839664,Gadmor_twc_spc:0.008823554842):0.004552448373,Gadmor_icc_sp…
LG07_029250001_029500000	((((((Gadmor_avo_spc:0.005628465916,Gadmor_ico_spc:0.005628465916):0.004467015626,(Gadmor_kie_spc:0.004472971786,Gadmor_lfc_spc:0.004472971786):0.005622509756):0.00584884249,(Gadmor_avc_spc:0.004870809727,Gadmor_icc_spc:0.004870809727):0.01107351431):0.004867323727,(Gadmor_bor_spc:0.005381535721,Gadmor_low_spc:0.005381535721):0.01543011204):0.01064411844,Gadmor_lfo_spc:0.0314557662):0.01848271433…
LG07_029500001_029750000	((((((Gadmor_avc_spc:0.003602362663,Gadmor_kie_spc:0.003602362663):0.004412725155,Gadmor_low_spc:0.008015087818):0.00065349019,Gadmor_ico_spc:0.008668578008):0.01211267683,(((Gadmor_lfc_spc:0.004904693278,Gadmor_lfo_spc:0.004904693278):0.00410941036,Gadmor_icc_spc:0.009014103638):0.004558493877,Gadmor_avo_spc:0.01357259751):0.00720865732):0.01338142587,Gadmor_bor_spc:0.03416268071):0.01059582791,…
LG07_029750001_030000000	((((((Gadmor_avc_spc:0.003201433188,Gadmor_low_spc:0.003201433188):0.007242647792,Gadmor_lfo_spc:0.01044408098):0.006986708147,Gadmor_icc_spc:0.01743078913):0.005642919533,((Gadmor_avo_spc:0.006174860724,Gadmor_lfc_spc:0.006174860724):0.00746075205,Gadmor_ico_spc:0.01363561277):0.009438095885):0.004636280357,(Gadmor_bor_spc:0.002615934282,Gadmor_kie_spc:0.002615934282):0.02509405473):0.0251557982…
LG07_030000001_030250000	(((((((Gadmor_avc_spc:0.004199104017,Gadmor_kie_spc:0.004199104017):0.007301747478,(Gadmor_lfc_spc:0.005355554121,Gadmor_low_spc:0.005355554121):0.006145297373):0.002798344526,Gadmor_bor_spc:0.01429919602):0.009849488302,(Gadmor_ico_spc:0.01135688433,Gadmor_lfo_spc:0.01135688433):0.01279179999):0.01444283496,Gadmor_avo_spc:0.03859151928):0.01324378186,Gadmor_icc_spc:0.05183530114):0.01554694876,(…
LG07_030250001_030500000	(((((Gadmor_avc_spc:0.00685456576,Gadmor_kie_spc:0.00685456576):0.004248097036,(Gadmor_icc_spc:0.004059371733,Gadmor_lfo_spc:0.004059371733):0.007043291062):0.002671521688,Gadmor_avo_spc:0.01377418448):0.005091795686,((Gadmor_bor_spc:0.00435972386,Gadmor_ico_spc:0.00435972386):0.005793136288,(Gadmor_lfc_spc:0.0040380516,Gadmor_low_spc:0.0040380516):0.006114808549):0.008713120022):0.02913122668,((…
LG07_030500001_030750000	((((((((Gadmor_bor_spc:0.002291252771,Gadmor_kie_spc:0.002291252771):0.004249866904,Gadmor_ico_spc:0.006541119674):0.004629271038,Gadmor_avo_spc:0.01117039071):0.005623935251,((Gadmor_lfc_spc:0.006667780081,Gadmor_low_spc:0.006667780081):0.002811374127,Gadmor_icc_spc:0.009479154208):0.007315171755):0.004692761908,(Gadmor_lfo_spc:0.008599723841,Gadmor_twc_spc:0.008599723841):0.01288736403):0.00912…
LG07_031000001_031250000	(((((Gadmor_avc_spc:0.009180080393,Gadmor_icc_spc:0.009180080393):0.003910361321,Gadmor_lfo_spc:0.01309044171):0.007441494277,Gadmor_avo_spc:0.02053193599):0.01076915855,(((Gadmor_bor_spc:0.003296981113,Gadmor_low_spc:0.003296981113):0.008513199785,Gadmor_kie_spc:0.0118101809):0.009481624081,Gadmor_ico_spc:0.02129180498):0.01000928957):0.01120374292,((Gadmor_bat_spc:0.01211131961,Gadmor_lfc_spc:0…
### Population-trees (LG12) (d)
window	tree
LG12_000000001_000250000	((((((Gadmor_bor_spc:0.01068031726,Gadmor_icc_spc:0.01068031726):0.007107926771,Gadmor_lfo_spc:0.01778824403):0.007317346294,Gadmor_kie_spc:0.02510559033):0.01300832362,(Gadmor_avc_spc:0.008775773455,Gadmor_low_spc:0.008775773455):0.02933814049):0.01398930315,(((Gadmor_avo_spc:0.007862784167,Gadmor_twc_spc:0.007862784167):0.01399335863,Gadmor_lfc_spc:0.0218561428):0.009468786024,Gadmor_ico_spc:0.…
LG12_000750001_001000000	(((((((Gadmor_avo_spc:0.004334676461,Gadmor_ico_spc:0.004334676461):0.009459723783,Gadmor_bat_spc:0.01379440024):0.0170193315,Gadmor_icc_spc:0.03081373174):0.01154233539,((Gadmor_twc_spc:0.02118322623,Gadmor_two_spc:0.02118322623):0.005326904851,Gadmor_lfo_spc:0.02651013108):0.01584593606):0.008492136643,Gadmor_bor_spc:0.05084820378):0.007737943729,Gadmor_avc_spc:0.05858614751):0.05346090693,((Ga…
LG12_001000001_001250000	((((((Gadmor_twc_spc:0.0102963731,Gadmor_two_spc:0.0102963731):0.01021645631,Gadmor_bat_spc:0.0205128294):0.01018936767,Gadmor_ico_spc:0.03070219708):0.01586702381,((Gadmor_avc_spc:0.02300052909,Gadmor_lfo_spc:0.02300052909):0.0102912178,Gadmor_avo_spc:0.03329174689):0.013277474):0.01784192621,(Gadmor_bor_spc:0.02118165819,Gadmor_icc_spc:0.02118165819):0.04322948891):0.056695243,((Gadmor_kie_spc:…
LG12_001250001_001500000	((((((Gadmor_avc_spc:0.008523146912,Gadmor_two_spc:0.008523146912):0.008596869944,Gadmor_lfo_spc:0.01712001686):0.01136192339,(Gadmor_avo_spc:0.01539171305,Gadmor_bor_spc:0.01539171305):0.0130902272):0.02377408269,((Gadmor_bat_spc:0.02267484249,Gadmor_twc_spc:0.02267484249):0.01321203545,Gadmor_ico_spc:0.03588687794):0.01636914501):0.01789485632,Gadmor_icc_spc:0.07015087926):0.06844540795,((Gadmo…
LG12_001500001_001750000	((((((Gadmor_avc_spc:0.01237778931,Gadmor_icc_spc:0.01237778931):0.0172965538,Gadmor_avo_spc:0.02967434311):0.01138095574,(Gadmor_lfo_spc:0.02308258771,Gadmor_two_spc:0.02308258771):0.01797271115):0.01791490735,((Gadmor_bat_spc:0.004900514074,Gadmor_twc_spc:0.004900514074):0.01910295419,Gadmor_ico_spc:0.02400346826):0.03496673794):0.08461789168,Gadmor_bor_spc:0.1435880979):0.1533132278,((Gadmor_k…
LG12_001750001_002000000	(((((((Gadmor_bat_spc:0.01748898397,Gadmor_twc_spc:0.01748898397):0.01550329285,Gadmor_ico_spc:0.03299227683):0.0185192322,(Gadmor_avc_spc:0.02759878561,Gadmor_lfo_spc:0.02759878561):0.02391272341):0.008991168872,(Gadmor_avo_spc:0.03399272869,Gadmor_icc_spc:0.03399272869):0.0265099492):0.02220837407,Gadmor_two_spc:0.08271105197):0.08541241734,Gadmor_bor_spc:0.1681234693):0.2403739305,((Gadmor_kie…
LG12_002000001_002250000	((((((Gadmor_twc_spc:0.01059011006,Gadmor_two_spc:0.01059011006):0.009491270838,Gadmor_bat_spc:0.0200813809):0.01875895428,(Gadmor_avc_spc:0.02723640999,Gadmor_icc_spc:0.02723640999):0.01160392519):0.00921414411,(Gadmor_ico_spc:0.03709530684,Gadmor_lfo_spc:0.03709530684):0.01095917245):0.01036974645,(Gadmor_avo_spc:0.02730901277,Gadmor_bor_spc:0.02730901277):0.03111521297):0.2744355189,((Gadmor_k…
LG12_002250001_002500000	((((((Gadmor_bat_spc:0.006921580519,Gadmor_twc_spc:0.006921580519):0.02204634721,(Gadmor_ico_spc:0.0197277705,Gadmor_lfo_spc:0.0197277705):0.009240157227):0.007370965235,((Gadmor_avo_spc:0.01127064402,Gadmor_two_spc:0.01127064402):0.01007531108,Gadmor_avc_spc:0.0213459551):0.01499293786):0.006365714028,Gadmor_icc_spc:0.04270460699):0.02812040405,Gadmor_bor_spc:0.07082501104):0.2869169614,((Gadmor…
LG12_002500001_002750000	(((((((Gadmor_avc_spc:0.01694331159,Gadmor_avo_spc:0.01694331159):0.01647574296,Gadmor_ico_spc:0.03341905456):0.009776738868,((Gadmor_bat_spc:0.01879271821,Gadmor_twc_spc:0.01879271821):0.01204191417,Gadmor_two_spc:0.03083463238):0.01236116105):0.007219314204,Gadmor_icc_spc:0.05041510763):0.01103772784,Gadmor_lfo_spc:0.06145283547):0.07054826674,Gadmor_bor_spc:0.1320011022):0.3147564599,((Gadmor_…
LG12_002750001_003000000	(((((((Gadmor_avc_spc:0.01300666335,Gadmor_bat_spc:0.01300666335):0.01184341016,Gadmor_lfo_spc:0.02485007351):0.008514260732,Gadmor_avo_spc:0.03336433425):0.01230626553,Gadmor_ico_spc:0.04567059977):0.009722443475,((Gadmor_twc_spc:0.01151601104,Gadmor_two_spc:0.01151601104):0.01657780274,Gadmor_icc_spc:0.02809381378):0.02729922947):0.0275080358,Gadmor_bor_spc:0.08290107905):0.2552568432,((Gadmor_…
LG12_003000001_003250000	(((((((Gadmor_bat_spc:0.003254354118,Gadmor_twc_spc:0.003254354118):0.01356003879,Gadmor_two_spc:0.01681439291):0.01197081552,(Gadmor_ico_spc:0.01960101654,Gadmor_lfo_spc:0.01960101654):0.009184191889):0.008040616625,(Gadmor_avc_spc:0.01144339414,Gadmor_avo_spc:0.01144339414):0.02538243091):0.003150149677,Gadmor_bor_spc:0.03997597473):0.008067762714,Gadmor_icc_spc:0.04804373745):0.3060112763,((Ga…
LG12_003250001_003500000	(((((((Gadmor_bat_spc:0.009702479982,Gadmor_two_spc:0.009702479982):0.005949850411,Gadmor_lfo_spc:0.01565233039):0.005852442678,Gadmor_icc_spc:0.02150477307):0.005178306382,Gadmor_ico_spc:0.02668307945):0.01341530126,((Gadmor_avc_spc:0.005181526602,Gadmor_avo_spc:0.005181526602):0.01454459527,Gadmor_twc_spc:0.01972612188):0.02037225883):0.04897885213,Gadmor_bor_spc:0.08907723284):0.3503193782,((G…
LG12_003500001_003750000	(((((Gadmor_avc_spc:0.01027796478,Gadmor_bor_spc:0.01027796478):0.00599407433,Gadmor_icc_spc:0.01627203911):0.01254294016,((Gadmor_twc_spc:0.008900308617,Gadmor_two_spc:0.008900308617):0.01494391288,Gadmor_bat_spc:0.0238442215):0.004970757773):0.009784169595,((Gadmor_ico_spc:0.01748907732,Gadmor_lfo_spc:0.01748907732):0.007346580674,Gadmor_avo_spc:0.02483565799):0.01376349087):0.2763081112,((Gadm…
LG12_003750001_004000000	(((((((Gadmor_twc_spc:0.006621066536,Gadmor_two_spc:0.006621066536):0.01345850142,Gadmor_bat_spc:0.02007956795):0.01100154106,Gadmor_ico_spc:0.03108110902):0.009388588368,(Gadmor_avc_spc:0.009886436382,Gadmor_avo_spc:0.009886436382):0.030583261):0.00773758129,(Gadmor_icc_spc:0.0202148489,Gadmor_lfo_spc:0.0202148489):0.02799242977):0.04280434636,Gadmor_bor_spc:0.09101162504):0.2687607918,((Gadmor_…
LG12_004000001_004250000	((((((Gadmor_avo_spc:0.03114802578,Gadmor_lfo_spc:0.03114802578):0.01015304798,Gadmor_icc_spc:0.04130107376):0.003715081235,Gadmor_bor_spc:0.045016155):0.008642157017,(Gadmor_avc_spc:0.0324452218,Gadmor_ico_spc:0.0324452218):0.02121309022):0.007893396715,((Gadmor_twc_spc:0.01008927584,Gadmor_two_spc:0.01008927584):0.01537775681,Gadmor_bat_spc:0.02546703264):0.03608467609):0.4033359327,((Gadmor_ki…
LG12_004250001_004500000	((((((Gadmor_bat_spc:0.01072500854,Gadmor_two_spc:0.01072500854):0.0110112256,Gadmor_lfo_spc:0.02173623414):0.01168401887,(Gadmor_avc_spc:0.01583832364,Gadmor_ico_spc:0.01583832364):0.01758192938):0.00784501938,((Gadmor_avo_spc:0.01061073549,Gadmor_icc_spc:0.01061073549):0.01126833305,Gadmor_twc_spc:0.02187906854):0.01938620386):0.05829261762,Gadmor_bor_spc:0.09955789001):0.3983472147,((Gadmor_lf…
LG12_004500001_004750000	(((((((Gadmor_bat_spc:0.006605263529,Gadmor_two_spc:0.006605263529):0.007262749839,Gadmor_twc_spc:0.01386801337):0.02053887784,Gadmor_icc_spc:0.0344068912):0.007390327535,((Gadmor_avc_spc:0.01292609391,Gadmor_ico_spc:0.01292609391):0.01079233628,Gadmor_avo_spc:0.02371843019):0.01807878854):0.01048774056,Gadmor_lfo_spc:0.0522849593):0.02702601954,Gadmor_bor_spc:0.07931097884):0.4745585342,((Gadmor…
LG12_004750001_005000000	(((((Gadmor_bat_spc:0.01562017444,Gadmor_two_spc:0.01562017444):0.01647072003,Gadmor_twc_spc:0.03209089447):0.0163168207,(Gadmor_avo_spc:0.007876925349,Gadmor_ico_spc:0.007876925349):0.04053078982):0.01923336316,(((Gadmor_bor_spc:0.006214043295,Gadmor_lfo_spc:0.006214043295):0.029597842,Gadmor_avc_spc:0.03581188529):0.01101287352,Gadmor_icc_spc:0.04682475882):0.02081631951):0.4717526478,((Gadmor_…
LG12_005000001_005250000	((((((Gadmor_avo_spc:0.01103831891,Gadmor_lfo_spc:0.01103831891):0.009271254112,Gadmor_ico_spc:0.02030957302):0.0107027977,(Gadmor_avc_spc:0.007481787064,Gadmor_bor_spc:0.007481787064):0.02353058366):0.01422196218,(Gadmor_bat_spc:0.02369860702,Gadmor_icc_spc:0.02369860702):0.02153572588):0.01268065885,(Gadmor_twc_spc:0.003119631611,Gadmor_two_spc:0.003119631611):0.05479536014):0.4755351966,((Gadm…
LG12_005250001_005500000	(((((((Gadmor_bat_spc:0.007566430393,Gadmor_two_spc:0.007566430393):0.009965901087,Gadmor_twc_spc:0.01753233148):0.01437429886,(Gadmor_avo_spc:0.01079091526,Gadmor_ico_spc:0.01079091526):0.02111571509):0.01209769302,(Gadmor_icc_spc:0.02125996243,Gadmor_lfo_spc:0.02125996243):0.02274436093):0.007881423236,Gadmor_avc_spc:0.0518857466):0.03241950728,Gadmor_bor_spc:0.08430525387):0.4893960739,((Gadmo…
LG12_005500001_005750000	(((((Gadmor_avc_spc:0.01134459321,Gadmor_ico_spc:0.01134459321):0.007409408784,Gadmor_bor_spc:0.018754002):0.007248039167,(Gadmor_avo_spc:0.01381239359,Gadmor_icc_spc:0.01381239359):0.01218964758):0.01227462321,(((Gadmor_bat_spc:0.00631571537,Gadmor_twc_spc:0.00631571537):0.005740424273,Gadmor_two_spc:0.01205613964):0.008267952193,Gadmor_lfo_spc:0.02032409184):0.01795257254):0.3645349963,((Gadmor…
LG12_005750001_006000000	(((((((Gadmor_avo_spc:0.01187950553,Gadmor_lfo_spc:0.01187950553):0.01060050661,Gadmor_icc_spc:0.02248001215):0.01089499312,Gadmor_ico_spc:0.03337500526):0.00439434767,Gadmor_avc_spc:0.03776935293):0.01338785922,((Gadmor_bat_spc:0.004809071223,Gadmor_twc_spc:0.004809071223):0.00733549909,Gadmor_two_spc:0.01214457031):0.03901264184):0.009191426371,Gadmor_bor_spc:0.06034863852):0.3495456064,((Gadmo…
LG12_006000001_006250000	((((((Gadmor_avo_spc:0.008838173531,Gadmor_lfo_spc:0.008838173531):0.01308480535,Gadmor_avc_spc:0.02192297888):0.01385402144,(Gadmor_icc_spc:0.01450403067,Gadmor_ico_spc:0.01450403067):0.02127296965):0.03844203842,((Gadmor_bat_spc:0.008117377494,Gadmor_two_spc:0.008117377494):0.01075570302,Gadmor_twc_spc:0.01887308051):0.05534595822):0.01209685958,Gadmor_bor_spc:0.08631589831):0.3737311078,((Gadm…
LG12_006250001_006500000	(((((((Gadmor_avo_spc:0.004239407917,Gadmor_icc_spc:0.004239407917):0.004255136279,Gadmor_ico_spc:0.008494544196):0.007221894999,(Gadmor_avc_spc:0.006625229213,Gadmor_lfo_spc:0.006625229213):0.009091209982):0.005750046471,Gadmor_bat_spc:0.02146648567):0.01477739327,(Gadmor_twc_spc:0.01454321832,Gadmor_two_spc:0.01454321832):0.02170066061):0.06457588816,Gadmor_bor_spc:0.1008197671):0.3706504129,((…
LG12_006500001_006750000	(((((Gadmor_avc_spc:0.009389770313,Gadmor_lfo_spc:0.009389770313):0.01627061162,(Gadmor_icc_spc:0.01239524803,Gadmor_ico_spc:0.01239524803):0.0132651339):0.02111090798,(((Gadmor_bat_spc:0.00589544065,Gadmor_twc_spc:0.00589544065):0.006385796923,Gadmor_two_spc:0.01228123757):0.0204111798,Gadmor_avo_spc:0.03269241738):0.01407887253):0.03596006292,Gadmor_bor_spc:0.08273135283):0.3192712017,((Gadmor_…
LG12_006750001_007000000	(((((Gadmor_avc_spc:0.008760114233,Gadmor_lfo_spc:0.008760114233):0.02089125162,(Gadmor_avo_spc:0.01037492543,Gadmor_ico_spc:0.01037492543):0.01927644042):0.01668537205,(((Gadmor_twc_spc:0.004384795392,Gadmor_two_spc:0.004384795392):0.01080600451,Gadmor_icc_spc:0.0151907999):0.01679016659,Gadmor_bat_spc:0.03198096649):0.01435577141):0.01148764847,Gadmor_bor_spc:0.05782438637):0.2615262937,((Gadmo…
LG12_007000001_007250000	((((((Gadmor_avc_spc:0.01007401224,Gadmor_icc_spc:0.01007401224):0.009353239123,(Gadmor_avo_spc:0.006331635582,Gadmor_lfo_spc:0.006331635582):0.01309561578):0.006177504946,Gadmor_ico_spc:0.0256047563):0.01071361307,Gadmor_bor_spc:0.03631836938):0.01410004392,((Gadmor_bat_spc:0.004523860905,Gadmor_twc_spc:0.004523860905):0.01298108224,Gadmor_two_spc:0.01750494314):0.03291347016):0.2721381512,((Gad…
LG12_007250001_007500000	((((((Gadmor_avc_spc:0.005406442397,Gadmor_avo_spc:0.005406442397):0.01666450004,Gadmor_lfo_spc:0.02207094244):0.006398138766,Gadmor_icc_spc:0.0284690812):0.02070066988,(((Gadmor_bat_spc:0.005756302158,Gadmor_two_spc:0.005756302158):0.007496973439,Gadmor_twc_spc:0.0132532756):0.02025038273,Gadmor_ico_spc:0.03350365833):0.01566609276):0.07585322849,Gadmor_bor_spc:0.1250229796):0.2629386485,((Gadmo…
LG12_007500001_007750000	((((((Gadmor_bat_spc:0.007615859426,Gadmor_ico_spc:0.007615859426):0.006525747711,Gadmor_icc_spc:0.01414160714):0.01033231145,(Gadmor_avc_spc:0.01127679065,Gadmor_avo_spc:0.01127679065):0.01319712794):0.006229129524,(Gadmor_twc_spc:0.004651039689,Gadmor_two_spc:0.004651039689):0.02605200842):0.01843995859,Gadmor_lfo_spc:0.0491430067):0.1965646427,(((Gadmor_kie_spc:0.008153130066,Gadmor_lfc_spc:0.…
LG12_007750001_008000000	((((((Gadmor_bat_spc:0.005406096658,Gadmor_two_spc:0.005406096658):0.007897672372,Gadmor_twc_spc:0.01330376903):0.008961126731,(Gadmor_avc_spc:0.008000108102,Gadmor_ico_spc:0.008000108102):0.01426478766):0.028194513,((Gadmor_avo_spc:0.006971684763,Gadmor_lfo_spc:0.006971684763):0.008859352917,Gadmor_icc_spc:0.01583103768):0.03462837108):0.0128837579,Gadmor_bor_spc:0.06334316667):0.2998968157,((Ga…
LG12_008000001_008250000	((((((Gadmor_avc_spc:0.003180623969,Gadmor_lfo_spc:0.003180623969):0.006524217409,Gadmor_ico_spc:0.009704841377):0.01255735749,Gadmor_avo_spc:0.02226219887):0.01778794694,(((Gadmor_twc_spc:0.005684976175,Gadmor_two_spc:0.005684976175):0.01656151458,Gadmor_bat_spc:0.02224649076):0.00581873423,Gadmor_icc_spc:0.02806522499):0.01198492081):0.01866193241,Gadmor_bor_spc:0.05871207822):0.2368809054,((Ga…
LG12_008250001_008500000	(((((((Gadmor_twc_spc:0.002629171849,Gadmor_two_spc:0.002629171849):0.007687796914,Gadmor_bat_spc:0.01031696876):0.005943952534,(Gadmor_bor_spc:0.003657889235,Gadmor_lfo_spc:0.003657889235):0.01260303206):0.00143166414,Gadmor_avo_spc:0.01769258544):0.006758161491,(Gadmor_avc_spc:0.005883283892,Gadmor_ico_spc:0.005883283892):0.01856746303):0.05681008587,Gadmor_icc_spc:0.0812608328):0.1700467916,((…
LG12_008500001_008750000	((((((Gadmor_avc_spc:0.004194703839,Gadmor_lfo_spc:0.004194703839):0.004262466104,Gadmor_bor_spc:0.008457169943):0.009610934638,(Gadmor_icc_spc:0.00726207029,Gadmor_ico_spc:0.00726207029):0.01080603429):0.004689104249,Gadmor_avo_spc:0.02275720883):0.01324987227,((Gadmor_twc_spc:0.004984027402,Gadmor_two_spc:0.004984027402):0.006625421227,Gadmor_bat_spc:0.01160944863):0.02439763247):0.4007618121,(…
LG12_008750001_009000000	((((((Gadmor_avo_spc:0.005908484641,Gadmor_icc_spc:0.005908484641):0.007575249107,Gadmor_avc_spc:0.01348373375):0.01010494872,Gadmor_ico_spc:0.02358868247):0.009385243754,(Gadmor_bor_spc:0.01470729115,Gadmor_lfo_spc:0.01470729115):0.01826663507):0.0198705734,((Gadmor_twc_spc:0.005576331171,Gadmor_two_spc:0.005576331171):0.01053148797,Gadmor_bat_spc:0.01610781914):0.03673668049):0.4357089989,((Gad…
LG12_009000001_009250000	((((((Gadmor_avc_spc:0.006004362348,Gadmor_lfo_spc:0.006004362348):0.006016282351,Gadmor_icc_spc:0.0120206447):0.01060001985,(Gadmor_bat_spc:0.007424887363,Gadmor_two_spc:0.007424887363):0.01519577719):0.01052743947,(Gadmor_bor_spc:0.007865007186,Gadmor_ico_spc:0.007865007186):0.02528309683):0.01391993964,(Gadmor_avo_spc:0.01974443765,Gadmor_twc_spc:0.01974443765):0.027323606):0.3649922074,((Gadm…
LG12_009250001_009500000	(((((((Gadmor_avc_spc:0.005222530071,Gadmor_avo_spc:0.005222530071):0.008443076874,(Gadmor_icc_spc:0.00621857532,Gadmor_lfo_spc:0.00621857532):0.007447031624):0.005733887894,Gadmor_ico_spc:0.01939949484):0.004046588153,Gadmor_two_spc:0.02344608299):0.009659921031,(Gadmor_bat_spc:0.007806950942,Gadmor_twc_spc:0.007806950942):0.02529905308):0.005289282631,Gadmor_bor_spc:0.03839528665):0.5622369288,…
LG12_009500001_009750000	(((((Gadmor_avc_spc:0.02179604458,Gadmor_lfo_spc:0.02179604458):0.0148599355,(Gadmor_icc_spc:0.0192077893,Gadmor_ico_spc:0.0192077893):0.01744819078):0.0117343027,(((Gadmor_twc_spc:0.008844997372,Gadmor_two_spc:0.008844997372):0.008150463851,Gadmor_bat_spc:0.01699546122):0.01179707919,Gadmor_avo_spc:0.02879254041):0.01959774237):0.06190863858,Gadmor_bor_spc:0.1102989214):0.1862234135,((Gadmor_kie…
LG12_009750001_010000000	(((((((Gadmor_avc_spc:0.003591711509,Gadmor_lfo_spc:0.003591711509):0.003379501995,Gadmor_avo_spc:0.006971213504):0.005368188008,Gadmor_two_spc:0.01233940151):0.005365737733,(Gadmor_icc_spc:0.006014100288,Gadmor_ico_spc:0.006014100288):0.01169103896):0.006434469706,Gadmor_bor_spc:0.02413960895):0.009479307112,(Gadmor_bat_spc:0.007478731388,Gadmor_twc_spc:0.007478731388):0.02614018467):0.311323176…
LG12_010000001_010250000	((((((Gadmor_avc_spc:0.003767398674,Gadmor_bor_spc:0.003767398674):0.005018629105,Gadmor_bat_spc:0.008786027779):0.01191624719,(Gadmor_ico_spc:0.008169848602,Gadmor_lfo_spc:0.008169848602):0.01253242637):0.01460970418,(Gadmor_twc_spc:0.00709676305,Gadmor_two_spc:0.00709676305):0.0282152161):0.008640847496,(Gadmor_avo_spc:0.01817106309,Gadmor_icc_spc:0.01817106309):0.02578176355):0.3585431384,((Ga…
LG12_010250001_010500000	(((((Gadmor_avo_spc:0.003959345378,Gadmor_bor_spc:0.003959345378):0.002455046618,(Gadmor_bat_spc:0.002779421763,Gadmor_ico_spc:0.002779421763):0.003634970233):0.00560949828,((Gadmor_avc_spc:0.004593063472,Gadmor_icc_spc:0.004593063472):0.003166270686,Gadmor_lfo_spc:0.007759334158):0.004264556118):0.00903460543,(Gadmor_twc_spc:0.003254654987,Gadmor_two_spc:0.003254654987):0.01780384072):0.31472013…
LG12_010500001_010750000	(((((((Gadmor_avo_spc:0.002194624987,Gadmor_lfo_spc:0.002194624987):0.002678592542,Gadmor_bor_spc:0.004873217529):0.008140381925,(Gadmor_bat_spc:0.004207935952,Gadmor_twc_spc:0.004207935952):0.008805663501):0.001009258644,Gadmor_ico_spc:0.0140228581):0.01270170245,(Gadmor_avc_spc:0.008580218627,Gadmor_icc_spc:0.008580218627):0.01814434192):0.01700926358,Gadmor_two_spc:0.04373382412):0.2218200891,…
LG12_010750001_011000000	((((((((Gadmor_bor_spc:0.004134100356,Gadmor_lfo_spc:0.004134100356):0.002670165629,Gadmor_icc_spc:0.006804265984):0.003540507055,Gadmor_two_spc:0.01034477304):0.006086639856,(Gadmor_ico_spc:0.005532094456,Gadmor_twc_spc:0.005532094456):0.01089931844):0.002775714574,Gadmor_avc_spc:0.01920712747):0.005442355256,Gadmor_avo_spc:0.02464948273):0.02195468494,Gadmor_bat_spc:0.04660416766):0.3442309191,…
LG12_011000001_011250000	((((((Gadmor_avc_spc:0.006553096234,Gadmor_icc_spc:0.006553096234):0.00689457209,(Gadmor_avo_spc:0.005761533369,Gadmor_lfo_spc:0.005761533369):0.007686134955):0.006537505268,Gadmor_bor_spc:0.01998517359):0.02118371456,(Gadmor_bat_spc:0.01316960095,Gadmor_ico_spc:0.01316960095):0.0279992872):0.01302778516,(Gadmor_twc_spc:0.02709473822,Gadmor_two_spc:0.02709473822):0.02710193509):0.3556351275,((Gad…
LG12_011250001_011500000	(((((((Gadmor_avo_spc:0.00705723668,Gadmor_icc_spc:0.00705723668):0.004835654617,Gadmor_lfo_spc:0.0118928913):0.002084337412,Gadmor_bat_spc:0.01397722871):0.004684227957,Gadmor_twc_spc:0.01866145667):0.008083319667,((Gadmor_avc_spc:0.006617671388,Gadmor_bor_spc:0.006617671388):0.004029368489,Gadmor_two_spc:0.01064703988):0.01609773646):0.004968221417,Gadmor_ico_spc:0.03171299775):0.4220723212,((G…
LG12_011500001_011750000	(((((Gadmor_bat_spc:0.004597198575,Gadmor_ico_spc:0.004597198575):0.00840023809,(Gadmor_twc_spc:0.004083939184,Gadmor_two_spc:0.004083939184):0.008913497481):0.01100363798,((Gadmor_avo_spc:0.005340807528,Gadmor_icc_spc:0.005340807528):0.00614004731,Gadmor_lfo_spc:0.01148085484):0.01252021981):0.008215104872,(Gadmor_avc_spc:0.007588793773,Gadmor_bor_spc:0.007588793773):0.02462738574):0.2937850759,…
LG12_011750001_012000000	(((((((Gadmor_twc_spc:0.003404732606,Gadmor_two_spc:0.003404732606):0.004500954706,Gadmor_icc_spc:0.007905687312):0.009764014811,(Gadmor_avc_spc:0.007347640422,Gadmor_avo_spc:0.007347640422):0.0103220617):0.005352439995,Gadmor_lfo_spc:0.02302214212):0.00455182762,Gadmor_ico_spc:0.02757396974):0.01528632701,(Gadmor_bat_spc:0.01616535425,Gadmor_bor_spc:0.01616535425):0.0266949425):0.426064434,((Gad…
LG12_012000001_012250000	(((((((Gadmor_icc_spc:0.005482734837,Gadmor_twc_spc:0.005482734837):0.007135914407,Gadmor_avo_spc:0.01261864924):0.005896401801,Gadmor_bat_spc:0.01851505105):0.005523460301,((Gadmor_avc_spc:0.006187134918,Gadmor_lfo_spc:0.006187134918):0.003909984205,Gadmor_two_spc:0.01009711912):0.01394139222):0.006472560157,Gadmor_ico_spc:0.0305110715):0.01120793016,Gadmor_bor_spc:0.04171900166):0.4971789928,((…
LG12_012250001_012500000	(((((((Gadmor_avc_spc:0.003809356886,Gadmor_ico_spc:0.003809356886):0.002143930763,Gadmor_two_spc:0.005953287648):0.007812351915,(Gadmor_icc_spc:0.006094652226,Gadmor_twc_spc:0.006094652226):0.007670987337):0.001007189736,(Gadmor_avo_spc:0.003700217529,Gadmor_bat_spc:0.003700217529):0.01107261177):0.009111783798,Gadmor_lfo_spc:0.0238846131):0.03318476139,Gadmor_bor_spc:0.05706937449):0.2707198953…
LG12_012500001_012750000	(((((((Gadmor_twc_spc:0.001714659315,Gadmor_two_spc:0.001714659315):0.001966368788,Gadmor_icc_spc:0.003681028103):0.003418369299,Gadmor_avo_spc:0.007099397402):0.001981288406,Gadmor_ico_spc:0.009080685807):0.005018329017,(Gadmor_avc_spc:0.003804525398,Gadmor_lfo_spc:0.003804525398):0.01029448943):0.0187350844,(Gadmor_bat_spc:0.009258019537,Gadmor_bor_spc:0.009258019537):0.02357607969):0.266246432…
LG12_012750001_013000000	(((((((Gadmor_ico_spc:0.004933244773,Gadmor_lfo_spc:0.004933244773):0.002410795635,Gadmor_two_spc:0.007344040408):0.005100335895,(Gadmor_bat_spc:0.004319037463,Gadmor_icc_spc:0.004319037463):0.00812533884):0.004981977429,Gadmor_avc_spc:0.01742635373):0.00838116234,Gadmor_bor_spc:0.02580751607):0.02908283921,(Gadmor_avo_spc:0.006292601339,Gadmor_twc_spc:0.006292601339):0.04859775394):0.3002977896,…
LG12_013000001_013250000	((((((Gadmor_avo_spc:0.004254011462,Gadmor_twc_spc:0.004254011462):0.007830223377,(Gadmor_bat_spc:0.004804046142,Gadmor_lfo_spc:0.004804046142):0.007280188697):0.003513315127,Gadmor_icc_spc:0.01559754997):0.01265990465,((Gadmor_avc_spc:0.00838066145,Gadmor_two_spc:0.00838066145):0.008073434107,Gadmor_ico_spc:0.01645409556):0.01180335906):0.01101222804,Gadmor_bor_spc:0.03926968265):0.363748059,((G…
LG12_013500001_013750000	(((((Gadmor_kie_spc:0.005115756518,Gadmor_low_spc:0.005115756518):0.008633330401,Gadmor_bor_spc:0.01374908692):0.01401010036,(Gadmor_avo_spc:0.01227850805,Gadmor_icc_spc:0.01227850805):0.01548067923):0.01162717452,(((Gadmor_avc_spc:0.004406006579,Gadmor_ico_spc:0.004406006579):0.006310536972,Gadmor_lfo_spc:0.01071654355):0.007867961678,Gadmor_lfc_spc:0.01858450523):0.02080185657):0.01649666601,((…
LG12_013750001_014000000	((((((Gadmor_kie_spc:0.002573092289,Gadmor_lfc_spc:0.002573092289):0.002333093037,Gadmor_avc_spc:0.004906185326):0.003153483351,Gadmor_bor_spc:0.008059668677):0.005005868702,(Gadmor_avo_spc:0.005965260744,Gadmor_icc_spc:0.005965260744):0.007100276634):0.005379713723,((Gadmor_ico_spc:0.00509272267,Gadmor_low_spc:0.00509272267):0.005755171444,Gadmor_lfo_spc:0.01084789411):0.007597356986):0.05504147…
LG12_014000001_014250000	(((((Gadmor_avo_spc:0.004179444021,Gadmor_bor_spc:0.004179444021):0.006139697897,Gadmor_kie_spc:0.01031914192):0.008029106296,(Gadmor_lfc_spc:0.007169979232,Gadmor_low_spc:0.007169979232):0.01117826898):0.005847873371,((Gadmor_avc_spc:0.00346727099,Gadmor_icc_spc:0.00346727099):0.007337178923,(Gadmor_ico_spc:0.003993540141,Gadmor_lfo_spc:0.003993540141):0.006810909772):0.01339167167):0.0471008973…
LG12_014250001_014500000	((((((Gadmor_ico_spc:0.003776230894,Gadmor_lfc_spc:0.003776230894):0.003149878779,Gadmor_icc_spc:0.006926109674):0.006104186021,(Gadmor_avc_spc:0.005199649562,Gadmor_avo_spc:0.005199649562):0.007830646133):0.009689803359,(Gadmor_kie_spc:0.006079095178,Gadmor_lfo_spc:0.006079095178):0.01664100388):0.01086680352,(Gadmor_bor_spc:0.01701108289,Gadmor_twc_spc:0.01701108289):0.01657581969):0.0188405699…
LG12_014500001_014750000	(((((Gadmor_ico_spc:0.001811645664,Gadmor_lfc_spc:0.001811645664):0.003730343131,Gadmor_avc_spc:0.005541988794):0.004291441973,Gadmor_lfo_spc:0.009833430768):0.01674228403,(((Gadmor_kie_spc:0.001698075243,Gadmor_low_spc:0.001698075243):0.003698717386,Gadmor_icc_spc:0.005396792629):0.01124871882,Gadmor_bor_spc:0.01664551145):0.009930203349):0.02946398887,(((Gadmor_bat_spc:0.002342648366,Gadmor_twc…
LG12_015000001_015250000	(((((Gadmor_icc_spc:0.003231695772,Gadmor_lfo_spc:0.003231695772):0.002487621112,Gadmor_bat_spc:0.005719316884):0.005850748236,Gadmor_low_spc:0.01157006512):0.01380754285,((Gadmor_twc_spc:0.004697249716,Gadmor_two_spc:0.004697249716):0.008853817156,Gadmor_avo_spc:0.01355106687):0.0118265411):0.03096510921,(((Gadmor_avc_spc:0.004611477248,Gadmor_kie_spc:0.004611477248):0.008773675157,(Gadmor_bor_s…
LG12_015250001_015500000	((((((Gadmor_bat_spc:0.001321490986,Gadmor_twc_spc:0.001321490986):0.002201461899,Gadmor_two_spc:0.003522952885):0.004971777377,Gadmor_icc_spc:0.008494730262):0.004933810293,(Gadmor_bor_spc:0.003909845485,Gadmor_lfo_spc:0.003909845485):0.00951869507):0.03016716945,(((Gadmor_avo_spc:0.001211014208,Gadmor_ico_spc:0.001211014208):0.001062505417,Gadmor_low_spc:0.002273519625):0.002917040968,(Gadmor_a…
LG12_015500001_015750000	((((((Gadmor_avc_spc:0.004058832075,Gadmor_lfc_spc:0.004058832075):0.006129359613,(Gadmor_ico_spc:0.004498343997,Gadmor_kie_spc:0.004498343997):0.005689847691):0.00280626904,Gadmor_bor_spc:0.01299446073):0.009403566457,Gadmor_icc_spc:0.02239802718):0.01055360465,((Gadmor_avo_spc:0.008151361455,Gadmor_low_spc:0.008151361455):0.007541502617,Gadmor_lfo_spc:0.01569286407):0.01725876776):0.02559810019…
LG12_015750001_016000000	((((((Gadmor_avo_spc:0.003945580209,Gadmor_low_spc:0.003945580209):0.007714670576,Gadmor_avc_spc:0.01166025079):0.004161924886,Gadmor_kie_spc:0.01582217567):0.01052694145,Gadmor_bor_spc:0.02634911712):0.0248397757,((Gadmor_icc_spc:0.0131208258,Gadmor_lfo_spc:0.0131208258):0.01886577932,(Gadmor_ico_spc:0.02361818415,Gadmor_lfc_spc:0.02361818415):0.008368420962):0.01920228771):0.03606464634,((Gadmo…
LG12_016000001_016250000	((((((Gadmor_avc_spc:0.005191477778,Gadmor_avo_spc:0.005191477778):0.008653290338,Gadmor_lfo_spc:0.01384476812):0.01792044914,((Gadmor_icc_spc:0.00937708392,Gadmor_lfc_spc:0.00937708392):0.009054741529,Gadmor_low_spc:0.01843182545):0.0133333918):0.006759228948,(Gadmor_ico_spc:0.0130235695,Gadmor_kie_spc:0.0130235695):0.0255008767):0.009647656552,((Gadmor_bat_spc:0.003881542932,Gadmor_two_spc:0.00…
LG12_016250001_016500000	(((((((Gadmor_bor_spc:0.004527787344,Gadmor_kie_spc:0.004527787344):0.004354589126,Gadmor_icc_spc:0.00888237647):0.005062112114,Gadmor_avc_spc:0.01394448858):0.01117703659,Gadmor_avo_spc:0.02512152518):0.01684326412,((Gadmor_ico_spc:0.00615605475,Gadmor_lfc_spc:0.00615605475):0.01003646152,Gadmor_low_spc:0.01619251627):0.02577227302):0.004139885936,Gadmor_lfo_spc:0.04610467523):0.01601809766,((Ga…
LG12_016500001_016750000	(((((((Gadmor_avo_spc:0.00454489722,Gadmor_icc_spc:0.00454489722):0.007158575034,Gadmor_lfo_spc:0.01170347225):0.003125799466,Gadmor_ico_spc:0.01482927172):0.005859056822,Gadmor_bor_spc:0.02068832854):0.004334799357,((Gadmor_avc_spc:0.005368487665,Gadmor_kie_spc:0.005368487665):0.007023870179,Gadmor_lfc_spc:0.01239235784):0.01263077005):0.006888878403,Gadmor_low_spc:0.0319120063):0.02168126885,((…
LG12_016750001_017000000	((((((Gadmor_avc_spc:0.01591982997,Gadmor_lfc_spc:0.01591982997):0.01253076718,(Gadmor_kie_spc:0.01351458377,Gadmor_low_spc:0.01351458377):0.01493601338):0.007037737362,(Gadmor_ico_spc:0.0122267984,Gadmor_lfo_spc:0.0122267984):0.02326153612):0.007536912686,(Gadmor_avo_spc:0.02225876639,Gadmor_icc_spc:0.02225876639):0.02076648081):0.005990121431,Gadmor_bor_spc:0.04901536863):0.01543969206,((Gadmor…
LG12_017000001_017250000	((((((Gadmor_avc_spc:0.004162778525,Gadmor_lfc_spc:0.004162778525):0.0215988125,Gadmor_bor_spc:0.02576159103):0.01191813311,Gadmor_avo_spc:0.03767972414):0.01482525451,((Gadmor_ico_spc:0.02959348322,Gadmor_lfo_spc:0.02959348322):0.0141901002,(Gadmor_kie_spc:0.01855988252,Gadmor_low_spc:0.01855988252):0.0252237009):0.008721395226):0.004455361589,Gadmor_icc_spc:0.05696034024):0.03895830842,((Gadmor…
LG12_017250001_017500000	(((((Gadmor_avc_spc:0.01013530921,Gadmor_lfc_spc:0.01013530921):0.01189524661,(Gadmor_bor_spc:0.009011682084,Gadmor_low_spc:0.009011682084):0.01301887373):0.01105654818,(Gadmor_avo_spc:0.007931551171,Gadmor_kie_spc:0.007931551171):0.02515555282):0.008661451937,((Gadmor_icc_spc:0.01454585287,Gadmor_ico_spc:0.01454585287):0.01224142788,Gadmor_lfo_spc:0.02678728075):0.01496127518):0.01538788267,((Ga…
LG12_017500001_017750000	((((((((Gadmor_bor_spc:0.008004412338,Gadmor_lfc_spc:0.008004412338):0.01007956264,Gadmor_kie_spc:0.01808397498):0.007037544688,Gadmor_avc_spc:0.02512151967):0.01011798293,(Gadmor_avo_spc:0.01432388733,Gadmor_low_spc:0.01432388733):0.02091561527):0.001870891217,Gadmor_icc_spc:0.03711039381):0.005669534668,(Gadmor_bat_spc:0.02302482311,Gadmor_ico_spc:0.02302482311):0.01975510538):0.01487210727,(Ga…
LG12_017750001_018000000	((((((((Gadmor_avc_spc:0.005001470385,Gadmor_bor_spc:0.005001470385):0.005908298677,Gadmor_kie_spc:0.01090976906):0.01008537938,Gadmor_avo_spc:0.02099514844):0.008625798383,Gadmor_low_spc:0.02962094683):0.008123144514,(Gadmor_ico_spc:0.01549166994,Gadmor_lfo_spc:0.01549166994):0.0222524214):0.00665038024,Gadmor_icc_spc:0.04439447158):0.01026246868,Gadmor_lfc_spc:0.05465694026):0.01265311123,((Gad…
LG12_018000001_018250000	(((((((Gadmor_bor_spc:0.009159832931,Gadmor_lfc_spc:0.009159832931):0.01190006776,Gadmor_avo_spc:0.02105990069):0.008940495004,Gadmor_lfo_spc:0.0300003957):0.007014096714,Gadmor_kie_spc:0.03701449241):0.006375873763,Gadmor_icc_spc:0.04339036617):0.009856009738,((Gadmor_avc_spc:0.02105803358,Gadmor_ico_spc:0.02105803358):0.009294410723,Gadmor_low_spc:0.0303524443):0.02289393161):0.05161915801,((Ga…
LG12_018250001_018500000	(((((Gadmor_avc_spc:0.01081521395,Gadmor_low_spc:0.01081521395):0.0143083967,(Gadmor_avo_spc:0.01438644057,Gadmor_kie_spc:0.01438644057):0.01073717007):0.005947845085,(((Gadmor_bor_spc:0.006834111563,Gadmor_lfo_spc:0.006834111563):0.005457966685,Gadmor_lfc_spc:0.01229207825):0.006129700195,Gadmor_icc_spc:0.01842177844):0.01264967729):0.00463185666,Gadmor_ico_spc:0.03570331239):0.01756647475,((Gad…
LG12_018500001_018750000	(((((((Gadmor_bor_spc:0.01175268751,Gadmor_low_spc:0.01175268751):0.01304472349,(Gadmor_ico_spc:0.00796969162,Gadmor_lfo_spc:0.00796969162):0.01682771938):0.004100088475,(Gadmor_avc_spc:0.01253037013,Gadmor_lfc_spc:0.01253037013):0.01636712934):0.005880150986,Gadmor_kie_spc:0.03477765046):0.004709646517,(Gadmor_avo_spc:0.01726123662,Gadmor_icc_spc:0.01726123662):0.02222606035):0.007119919337,(Gad…
LG12_018750001_019000000	(((((Gadmor_lfc_spc:0.0253339108,Gadmor_low_spc:0.0253339108):0.008546938519,Gadmor_ico_spc:0.03388084932):0.01256397011,(Gadmor_avc_spc:0.01452913654,Gadmor_avo_spc:0.01452913654):0.03191568289):0.01614496892,(((Gadmor_bor_spc:0.02465424367,Gadmor_lfo_spc:0.02465424367):0.02053777013,Gadmor_kie_spc:0.04519201381):0.004126688375,Gadmor_icc_spc:0.04931870218):0.01327108616):0.02336658032,((Gadmor_…
LG12_019000001_019250000	((((((Gadmor_avc_spc:0.02036041444,Gadmor_bor_spc:0.02036041444):0.01427777597,Gadmor_lfo_spc:0.03463819041):0.009170281177,Gadmor_avo_spc:0.04380847159):0.01202757525,((Gadmor_ico_spc:0.02558435974,Gadmor_lfc_spc:0.02558435974):0.01873422289,(Gadmor_kie_spc:0.02578495461,Gadmor_low_spc:0.02578495461):0.01853362802):0.01151746421):0.008070006852,Gadmor_icc_spc:0.06390605369):0.02103870296,((Gadmo…
LG12_019250001_019500000	(((((Gadmor_bor_spc:0.006753883714,Gadmor_kie_spc:0.006753883714):0.03172506302,Gadmor_avo_spc:0.03847894673):0.01762564222,((Gadmor_icc_spc:0.01822050214,Gadmor_ico_spc:0.01822050214):0.01872942485,Gadmor_lfo_spc:0.03694992699):0.01915466196):0.003708414185,(Gadmor_avc_spc:0.03764785051,Gadmor_lfc_spc:0.03764785051):0.02216515262):0.01732653623,(((Gadmor_twc_spc:0.02592979596,Gadmor_two_spc:0.02…
LG12_019500001_019750000	((((((Gadmor_avc_spc:0.006892527123,Gadmor_low_spc:0.006892527123):0.006661131963,Gadmor_lfo_spc:0.01355365909):0.009327525062,((Gadmor_avo_spc:0.01007936681,Gadmor_icc_spc:0.01007936681):0.005309963739,Gadmor_bor_spc:0.01538933054):0.007491853603):0.002969481086,Gadmor_kie_spc:0.02585066523):0.006554151915,(Gadmor_ico_spc:0.01274829786,Gadmor_lfc_spc:0.01274829786):0.01965651929):0.007923775611,…
LG12_019750001_020000000	(((((Gadmor_avc_spc:0.01394026059,Gadmor_kie_spc:0.01394026059):0.01842083688,(Gadmor_bor_spc:0.01229427701,Gadmor_lfc_spc:0.01229427701):0.02006682046):0.009990737523,((Gadmor_ico_spc:0.01701484762,Gadmor_low_spc:0.01701484762):0.01019165675,Gadmor_icc_spc:0.02720650437):0.01514533062):0.008153188986,(Gadmor_avo_spc:0.02483571956,Gadmor_lfo_spc:0.02483571956):0.02566930442):0.03060789834,((Gadmo…
LG12_020000001_020250000	((((((Gadmor_kie_spc:0.009301892266,Gadmor_low_spc:0.009301892266):0.008548229798,Gadmor_avo_spc:0.01785012206):0.007216930288,Gadmor_lfc_spc:0.02506705235):0.01757240852,((Gadmor_ico_spc:0.01492101604,Gadmor_lfo_spc:0.01492101604):0.01044988847,Gadmor_bor_spc:0.02537090451):0.01726855636):0.01215851331,(((Gadmor_bat_spc:0.01152607438,Gadmor_twc_spc:0.01152607438):0.01286227942,Gadmor_two_spc:0.0…
LG12_020250001_020500000	(((((((Gadmor_kie_spc:0.01880985836,Gadmor_lfc_spc:0.01880985836):0.01274810242,Gadmor_avc_spc:0.03155796078):0.01090998318,((Gadmor_ico_spc:0.008409911318,Gadmor_lfo_spc:0.008409911318):0.01106900814,Gadmor_avo_spc:0.01947891946):0.02298902451):0.00649930689,Gadmor_low_spc:0.04896725086):0.01357737086,Gadmor_bor_spc:0.06254462172):0.02343519819,((Gadmor_twc_spc:0.004326093454,Gadmor_two_spc:0.00…
LG12_020500001_020750000	((((((Gadmor_avc_spc:0.01198407083,Gadmor_avo_spc:0.01198407083):0.01096722889,(Gadmor_icc_spc:0.008854725943,Gadmor_low_spc:0.008854725943):0.01409657378):0.005951282359,Gadmor_kie_spc:0.02890258209):0.008879153638,((Gadmor_bat_spc:0.01536839122,Gadmor_ico_spc:0.01536839122):0.01118931325,(Gadmor_lfc_spc:0.007597659096,Gadmor_lfo_spc:0.007597659096):0.01896004538):0.01122403125):0.006952114534,(…
LG12_020750001_021000000	((((((Gadmor_avc_spc:0.0179731946,Gadmor_kie_spc:0.0179731946):0.0118049635,Gadmor_lfo_spc:0.0297781581):0.01920013055,((Gadmor_bat_spc:0.006665307023,Gadmor_twc_spc:0.006665307023):0.01730677772,Gadmor_two_spc:0.02397208475):0.02500620391):0.005707461679,Gadmor_avo_spc:0.05468575033):0.007021672929,(Gadmor_bor_spc:0.04157793037,Gadmor_low_spc:0.04157793037):0.02012949289):0.009377968267,((Gadmor…
LG12_021000001_021250000	((((Gadmor_avo_spc:0.01067897599,Gadmor_low_spc:0.01067897599):0.01299014489,(Gadmor_bor_spc:0.01006285446,Gadmor_kie_spc:0.01006285446):0.01360626642):0.01564764983,((Gadmor_icc_spc:0.006156560072,Gadmor_lfo_spc:0.006156560072):0.008000153082,Gadmor_avc_spc:0.01415671315):0.02516005755):0.01500064896,(((Gadmor_twc_spc:0.003895180692,Gadmor_two_spc:0.003895180692):0.005133327968,Gadmor_bat_spc:0.…
LG12_021250001_021500000	((((((Gadmor_avc_spc:0.01546665968,Gadmor_low_spc:0.01546665968):0.009456650803,Gadmor_ico_spc:0.02492331048):0.01276106838,((Gadmor_avo_spc:0.009878189769,Gadmor_lfc_spc:0.009878189769):0.008518877344,Gadmor_bor_spc:0.01839706711):0.01928731175):0.007083248446,Gadmor_icc_spc:0.04476762731):0.003450769613,(Gadmor_kie_spc:0.02055862658,Gadmor_lfo_spc:0.02055862658):0.02765977034):0.01361356231,((G…
LG12_021500001_021750000	((((((((Gadmor_avc_spc:0.01033201486,Gadmor_lfo_spc:0.01033201486):0.008619870479,Gadmor_kie_spc:0.01895188534):0.009872606273,Gadmor_low_spc:0.02882449161):0.0145026253,Gadmor_bor_spc:0.04332711692):0.01021937054,Gadmor_avo_spc:0.05354648745):0.01275084518,(Gadmor_icc_spc:0.03920599386,Gadmor_ico_spc:0.03920599386):0.02709133877):0.0143779278,((Gadmor_bat_spc:0.003543647889,Gadmor_two_spc:0.0035…
LG12_021750001_022000000	((((((Gadmor_avc_spc:0.01186143363,Gadmor_lfo_spc:0.01186143363):0.01524848623,(Gadmor_avo_spc:0.01297309302,Gadmor_low_spc:0.01297309302):0.01413682684):0.01010562037,(Gadmor_kie_spc:0.01499691676,Gadmor_lfc_spc:0.01499691676):0.02221862346):0.01507030659,(Gadmor_bor_spc:0.03315085552,Gadmor_ico_spc:0.03315085552):0.0191349913):0.01000933549,Gadmor_icc_spc:0.0622951823):0.02923263501,((Gadmor_ba…
LG12_022000001_022250000	((((((Gadmor_avc_spc:0.006064816331,Gadmor_low_spc:0.006064816331):0.00483531533,Gadmor_icc_spc:0.01090013166):0.01007138042,((Gadmor_bor_spc:0.00508173863,Gadmor_kie_spc:0.00508173863):0.005584720037,Gadmor_lfo_spc:0.01066645867):0.01030505341):0.02922355922,(Gadmor_avo_spc:0.01086475907,Gadmor_ico_spc:0.01086475907):0.03933031223):0.01694209615,((Gadmor_twc_spc:0.004368196165,Gadmor_two_spc:0.0…
LG12_022250001_022500000	((((((Gadmor_icc_spc:0.005128535154,Gadmor_lfo_spc:0.005128535154):0.006483845834,Gadmor_avo_spc:0.01161238099):0.01260401798,(Gadmor_ico_spc:0.00882063723,Gadmor_low_spc:0.00882063723):0.01539576174):0.005855355679,Gadmor_lfc_spc:0.03007175465):0.006185657272,((Gadmor_bor_spc:0.007719223613,Gadmor_kie_spc:0.007719223613):0.01209884909,Gadmor_avc_spc:0.0198180727):0.01643933922):0.03007087043,((G…
LG12_022500001_022750000	((((((Gadmor_avo_spc:0.009086595629,Gadmor_lfo_spc:0.009086595629):0.006331945426,Gadmor_ico_spc:0.01541854105):0.003954494437,Gadmor_kie_spc:0.01937303549):0.009298881121,((Gadmor_avc_spc:0.004507417482,Gadmor_low_spc:0.004507417482):0.009523707967,Gadmor_bor_spc:0.01403112545):0.01464079116):0.009492965575,Gadmor_icc_spc:0.03816488219):0.01368662197,(((Gadmor_bat_spc:0.005052002007,Gadmor_twc_s…
LG12_022750001_023000000	((((((Gadmor_avc_spc:0.005357470834,Gadmor_lfc_spc:0.005357470834):0.01591688127,Gadmor_bor_spc:0.0212743521):0.008565864168,((Gadmor_kie_spc:0.00809670692,Gadmor_lfo_spc:0.00809670692):0.007470173905,Gadmor_low_spc:0.01556688082):0.01427333545):0.00124011957,(Gadmor_icc_spc:0.008691008068,Gadmor_ico_spc:0.008691008068):0.02238932777):0.006248765925,(Gadmor_avo_spc:0.01463850655,Gadmor_bat_spc:0.…
LG12_023000001_023250000	((((((Gadmor_kie_spc:0.01114479611,Gadmor_low_spc:0.01114479611):0.009026735986,Gadmor_avc_spc:0.02017153209):0.01191708386,((Gadmor_icc_spc:0.01247006235,Gadmor_ico_spc:0.01247006235):0.008893585709,Gadmor_avo_spc:0.02136364806):0.01072496789):0.005851595096,Gadmor_bor_spc:0.03794021105):0.008705703189,(Gadmor_lfc_spc:0.006294989816,Gadmor_lfo_spc:0.006294989816):0.04035092442):0.0144367653,((Ga…
LG12_023250001_023500000	((((((Gadmor_ico_spc:0.01061916251,Gadmor_kie_spc:0.01061916251):0.01134489251,Gadmor_avc_spc:0.02196405502):0.005839470456,Gadmor_low_spc:0.02780352547):0.01469687194,(((Gadmor_avo_spc:0.01404407207,Gadmor_lfo_spc:0.01404407207):0.005715061014,Gadmor_lfc_spc:0.01975913308):0.01096110989,Gadmor_icc_spc:0.03072024297):0.01178015444):0.003868940505,Gadmor_bor_spc:0.04636933792):0.01260637072,((Gadm…
LG12_023500001_023750000	((((((Gadmor_avo_spc:0.01528104906,Gadmor_kie_spc:0.01528104906):0.006842364461,Gadmor_lfc_spc:0.02212341352):0.01139740145,Gadmor_ico_spc:0.03352081497):0.005337110319,(Gadmor_avc_spc:0.01751734677,Gadmor_bor_spc:0.01751734677):0.02134057852):0.006220939329,((Gadmor_icc_spc:0.009815646493,Gadmor_lfo_spc:0.009815646493):0.01228625582,Gadmor_low_spc:0.02210190231):0.02297696231):0.059694935,((Gadm…
LG12_023750001_024000000	(((((Gadmor_avc_spc:0.01603105884,Gadmor_avo_spc:0.01603105884):0.01458364525,(Gadmor_lfo_spc:0.01425257162,Gadmor_low_spc:0.01425257162):0.01636213247):0.007371827023,((Gadmor_bor_spc:0.004510712308,Gadmor_kie_spc:0.004510712308):0.01616871179,Gadmor_ico_spc:0.0206794241):0.01730710701):0.006745273583,(Gadmor_icc_spc:0.01842996417,Gadmor_lfc_spc:0.01842996417):0.02630184053):0.01437225831,((Gadm…
LG12_024000001_024250000	((((((Gadmor_ico_spc:0.009536629666,Gadmor_lfc_spc:0.009536629666):0.01007369471,(Gadmor_lfo_spc:0.0079511508,Gadmor_low_spc:0.0079511508):0.01165917358):0.00520042429,Gadmor_avo_spc:0.02481074867):0.01113449249,((Gadmor_bor_spc:0.01071911375,Gadmor_kie_spc:0.01071911375):0.01366638871,Gadmor_icc_spc:0.02438550246):0.0115597387):0.005121957756,Gadmor_avc_spc:0.04106719892):0.03532626604,((Gadmor_…
LG12_024250001_024500000	((((((Gadmor_bor_spc:0.006846105489,Gadmor_icc_spc:0.006846105489):0.008596696009,(Gadmor_ico_spc:0.008613201484,Gadmor_lfo_spc:0.008613201484):0.006829600014):0.005852326043,(Gadmor_kie_spc:0.007362302144,Gadmor_low_spc:0.007362302144):0.0139328254):0.005737496182,(Gadmor_avc_spc:0.009191382496,Gadmor_avo_spc:0.009191382496):0.01784124123):0.01289571873,Gadmor_lfc_spc:0.03992834245):0.0225751184…
LG12_024500001_024750000	((((((Gadmor_avo_spc:0.004942853646,Gadmor_lfo_spc:0.004942853646):0.006667689017,Gadmor_icc_spc:0.01161054266):0.01189904603,(Gadmor_avc_spc:0.007765707333,Gadmor_bor_spc:0.007765707333):0.01574388136):0.007241560009,(Gadmor_ico_spc:0.01146006935,Gadmor_lfc_spc:0.01146006935):0.01929107935):0.009748534376,(Gadmor_kie_spc:0.01347921403,Gadmor_low_spc:0.01347921403):0.02702046904):0.02728033248,((…
LG12_024750001_025000000	((((((Gadmor_lfc_spc:0.007808810276,Gadmor_lfo_spc:0.007808810276):0.005653593463,Gadmor_avc_spc:0.01346240374):0.004833623715,Gadmor_kie_spc:0.01829602745):0.008828299615,(Gadmor_icc_spc:0.00875409156,Gadmor_ico_spc:0.00875409156):0.01837023551):0.008508364753,((Gadmor_low_spc:0.009301021902,Gadmor_two_spc:0.009301021902):0.0102754557,Gadmor_avo_spc:0.0195764776):0.01605621422):0.01220171852,((G…
LG12_025000001_025250000	((((((Gadmor_bor_spc:0.009033461132,Gadmor_kie_spc:0.009033461132):0.008057025589,Gadmor_avo_spc:0.01709048672):0.007251606325,(Gadmor_icc_spc:0.009038417523,Gadmor_lfo_spc:0.009038417523):0.01530367552):0.00349165369,Gadmor_avc_spc:0.02783374674):0.008125931492,((Gadmor_lfc_spc:0.008637973302,Gadmor_low_spc:0.008637973302):0.01175043436,Gadmor_ico_spc:0.02038840766):0.01557127057):0.01326052031,…
LG12_025250001_025500000	(((((Gadmor_avc_spc:0.01021256059,Gadmor_low_spc:0.01021256059):0.01088007237,Gadmor_lfo_spc:0.02109263296):0.01114869506,(Gadmor_icc_spc:0.01807991895,Gadmor_ico_spc:0.01807991895):0.01416140907):0.00797632233,(((Gadmor_kie_spc:0.003558994349,Gadmor_lfc_spc:0.003558994349):0.007527605559,Gadmor_bor_spc:0.01108659991):0.0126776655,Gadmor_avo_spc:0.0237642654):0.01645338495):0.0139436897,((Gadmor_…
LG12_025500001_025750000	(((((Gadmor_avc_spc:0.00943838568,Gadmor_avo_spc:0.00943838568):0.01185075751,(Gadmor_bor_spc:0.01053558229,Gadmor_ico_spc:0.01053558229):0.0107535609):0.01243402297,((Gadmor_icc_spc:0.007908033646,Gadmor_low_spc:0.007908033646):0.01299266756,(Gadmor_kie_spc:0.01188122689,Gadmor_lfo_spc:0.01188122689):0.009019474307):0.01282246496):0.01760948422,Gadmor_lfc_spc:0.05133265038):0.02942790663,((Gadmo…
LG12_025750001_026000000	((((((((Gadmor_avc_spc:0.002601635377,Gadmor_low_spc:0.002601635377):0.002885223131,Gadmor_kie_spc:0.005486858508):0.002851640039,Gadmor_avo_spc:0.008338498546):0.006818915353,(Gadmor_bor_spc:0.005000961533,Gadmor_ico_spc:0.005000961533):0.01015645237):0.00720823417,Gadmor_lfo_spc:0.02236564807):0.01050033569,Gadmor_lfc_spc:0.03286598376):0.01829440779,Gadmor_icc_spc:0.05116039154):0.04139522855,…
LG12_026000001_026250000	(((((Gadmor_avo_spc:0.01129106078,Gadmor_low_spc:0.01129106078):0.006819853983,Gadmor_avc_spc:0.01811091476):0.01070401218,((Gadmor_ico_spc:0.005424851529,Gadmor_lfo_spc:0.005424851529):0.01285941548,Gadmor_icc_spc:0.01828426701):0.01053065992):0.008371281298,((Gadmor_bor_spc:0.007383892886,Gadmor_kie_spc:0.007383892886):0.01383765429,Gadmor_lfc_spc:0.02122154718):0.01596466106):0.03271647923,((G…
LG12_026250001_026500000	(((((((Gadmor_icc_spc:0.005591565547,Gadmor_ico_spc:0.005591565547):0.004148988289,Gadmor_bor_spc:0.009740553836):0.005966809533,Gadmor_lfo_spc:0.01570736337):0.008028151853,(Gadmor_avo_spc:0.008796956127,Gadmor_kie_spc:0.008796956127):0.0149385591):0.003260116329,Gadmor_low_spc:0.02699563155):0.005858115356,(Gadmor_avc_spc:0.002622549845,Gadmor_lfc_spc:0.002622549845):0.03023119706):0.0546853888…
LG12_026500001_026750000	((((((Gadmor_avc_spc:0.003942335082,Gadmor_lfc_spc:0.003942335082):0.004793528407,Gadmor_low_spc:0.008735863489):0.004273427706,Gadmor_avo_spc:0.01300929119):0.003608762899,Gadmor_lfo_spc:0.01661805409):0.007378556087,((Gadmor_bor_spc:0.005956973045,Gadmor_kie_spc:0.005956973045):0.009490468274,(Gadmor_icc_spc:0.009511761491,Gadmor_ico_spc:0.009511761491):0.005935679828):0.008549168862):0.0222525…
LG12_026750001_027000000	((((((Gadmor_avc_spc:0.00344328977,Gadmor_lfc_spc:0.00344328977):0.003655927529,Gadmor_bor_spc:0.0070992173):0.004930443795,(Gadmor_ico_spc:0.005246362726,Gadmor_low_spc:0.005246362726):0.006783298369):0.004568723437,((Gadmor_avo_spc:0.003084340221,Gadmor_kie_spc:0.003084340221):0.003550041615,Gadmor_icc_spc:0.006634381835):0.009964002697):0.01445933171,Gadmor_lfo_spc:0.03105771624):0.04001638585…
LG12_027000001_027250000	((((((((Gadmor_bor_spc:0.002953424246,Gadmor_low_spc:0.002953424246):0.002956877691,Gadmor_avc_spc:0.005910301937):0.004746016971,(Gadmor_avo_spc:0.00458364567,Gadmor_icc_spc:0.00458364567):0.006072673238):0.006472650322,Gadmor_lfo_spc:0.01712896923):0.009233839457,(Gadmor_ico_spc:0.008069705645,Gadmor_lfc_spc:0.008069705645):0.01829310304):0.008062520558,Gadmor_kie_spc:0.03442532924):0.009979505…
