# Supplementary material for: Supergene origin and maintenance in Atlantic cod
Source: Nat Ecol Evol. 2022 Feb 17;6(4):469–81. doi: 10.1038/s41559-022-01661-x (PMC8986531; doi:10.1038/s41559-022-01661-x)
Supplement: Source Data Extended Data Fig. 1 — Repeat content and mutation load. [file 41559_2022_1661_MOESM8_ESM.txt]

### Repeat content (a)
lg	window_start	window_end	window_length	repetitive_sites	repeat_content
LG01	1	1000000	1000000	75989	0.075989
LG01	1000001	2000000	1000000	73821	0.073821
LG01	2000001	3000000	1000000	99337	0.099337
LG01	3000001	4000000	1000000	63794	0.063794
LG01	4000001	5000000	1000000	114235	0.114235
LG01	5000001	6000000	1000000	66404	0.066404
LG01	6000001	7000000	1000000	123934	0.123934
LG01	7000001	8000000	1000000	93966	0.093966
LG01	8000001	9000000	1000000	84840	0.08484
LG01	9000001	10000000	1000000	64935	0.064935
LG01	10000001	11000000	1000000	102092	0.102092
LG01	11000001	12000000	1000000	81833	0.081833
LG01	12000001	13000000	1000000	71125	0.071125
LG01	13000001	14000000	1000000	85126	0.085126
LG01	14000001	15000000	1000000	122532	0.122532
LG01	15000001	16000000	1000000	86789	0.086789
LG01	16000001	17000000	1000000	76608	0.076608
LG01	17000001	18000000	1000000	106405	0.106405
LG01	18000001	19000000	1000000	75565	0.075565
LG01	19000001	20000000	1000000	107610	0.10761
LG01	20000001	21000000	1000000	98251	0.098251
LG01	21000001	22000000	1000000	90167	0.090167
LG01	22000001	23000000	1000000	213765	0.213765
LG01	23000001	24000000	1000000	244633	0.244633
LG01	24000001	25000000	1000000	177590	0.17759
LG01	25000001	26000000	1000000	166143	0.166143
LG01	26000001	27000000	1000000	139719	0.139719
LG01	27000001	28000000	1000000	188141	0.188141
LG02	1	1000000	1000000	145405	0.145405
LG02	1000001	2000000	1000000	106106	0.106106
LG02	2000001	3000000	1000000	88868	0.088868
LG02	3000001	4000000	1000000	96004	0.096004
LG02	4000001	5000000	1000000	116556	0.116556
LG02	5000001	6000000	1000000	122984	0.122984
LG02	6000001	7000000	1000000	91696	0.091696
LG02	7000001	8000000	1000000	82259	0.082259
LG02	8000001	9000000	1000000	73769	0.073769
LG02	9000001	10000000	1000000	43747	0.043747
LG02	10000001	11000000	1000000	52054	0.052054
LG02	11000001	12000000	1000000	80450	0.08045
LG02	12000001	13000000	1000000	83135	0.083135
LG02	13000001	14000000	1000000	88187	0.088187
LG02	14000001	15000000	1000000	74691	0.074691
LG02	15000001	16000000	1000000	101977	0.101977
LG02	16000001	17000000	1000000	95116	0.095116
LG02	17000001	18000000	1000000	114723	0.114723
LG02	18000001	19000000	1000000	130839	0.130839
LG02	19000001	20000000	1000000	125669	0.125669
LG02	20000001	21000000	1000000	109580	0.10958
LG02	21000001	22000000	1000000	139815	0.139815
LG02	22000001	23000000	1000000	236611	0.236611
LG02	23000001	24000000	1000000	199881	0.199881
LG03	1	1000000	1000000	67160	0.06716
LG03	1000001	2000000	1000000	52749	0.052749
LG03	2000001	3000000	1000000	49517	0.049517
LG03	3000001	4000000	1000000	81359	0.081359
LG03	4000001	5000000	1000000	59109	0.059109
LG03	5000001	6000000	1000000	104610	0.10461
LG03	6000001	7000000	1000000	94216	0.094216
LG03	7000001	8000000	1000000	94980	0.09498
LG03	8000001	9000000	1000000	82624	0.082624
LG03	9000001	10000000	1000000	107295	0.107295
LG03	10000001	11000000	1000000	86706	0.086706
LG03	11000001	12000000	1000000	79803	0.079803
LG03	12000001	13000000	1000000	84246	0.084246
LG03	13000001	14000000	1000000	78178	0.078178
LG03	14000001	15000000	1000000	111212	0.111212
LG03	15000001	16000000	1000000	92878	0.092878
LG03	16000001	17000000	1000000	77350	0.07735
LG03	17000001	18000000	1000000	72841	0.072841
LG03	18000001	19000000	1000000	144845	0.144845
LG03	19000001	20000000	1000000	78535	0.078535
LG03	20000001	21000000	1000000	159671	0.159671
LG03	21000001	22000000	1000000	115038	0.115038
LG03	22000001	23000000	1000000	82146	0.082146
LG03	23000001	24000000	1000000	145213	0.145213
LG03	24000001	25000000	1000000	90373	0.090373
LG03	25000001	26000000	1000000	128298	0.128298
LG03	26000001	27000000	1000000	160676	0.160676
LG03	27000001	28000000	1000000	165512	0.165512
LG03	28000001	29000000	1000000	289323	0.289323
LG04	1	1000000	1000000	300410	0.30041
LG04	1000001	2000000	1000000	277056	0.277056
LG04	2000001	3000000	1000000	184268	0.184268
LG04	3000001	4000000	1000000	146888	0.146888
LG04	4000001	5000000	1000000	122061	0.122061
LG04	5000001	6000000	1000000	108934	0.108934
LG04	6000001	7000000	1000000	124721	0.124721
LG04	7000001	8000000	1000000	108104	0.108104
LG04	8000001	9000000	1000000	124515	0.124515
LG04	9000001	10000000	1000000	64168	0.064168
LG04	10000001	11000000	1000000	95002	0.095002
LG04	11000001	12000000	1000000	48048	0.048048
LG04	12000001	13000000	1000000	46065	0.046065
LG04	13000001	14000000	1000000	97560	0.09756
LG04	14000001	15000000	1000000	74808	0.074808
LG04	15000001	16000000	1000000	94286	0.094286
LG04	16000001	17000000	1000000	70689	0.070689
LG04	17000001	18000000	1000000	43104	0.043104
LG04	18000001	19000000	1000000	42843	0.042843
LG04	19000001	20000000	1000000	107060	0.10706
LG04	20000001	21000000	1000000	77929	0.077929
LG04	21000001	22000000	1000000	102956	0.102956
LG04	22000001	23000000	1000000	103373	0.103373
LG04	23000001	24000000	1000000	48094	0.048094
LG04	24000001	25000000	1000000	59145	0.059145
LG04	25000001	26000000	1000000	96085	0.096085
LG04	26000001	27000000	1000000	130743	0.130743
LG04	27000001	28000000	1000000	207547	0.207547
LG04	28000001	29000000	1000000	164257	0.164257
LG04	29000001	30000000	1000000	146039	0.146039
LG04	30000001	31000000	1000000	119343	0.119343
LG04	31000001	32000000	1000000	128457	0.128457
LG04	32000001	33000000	1000000	124776	0.124776
LG04	33000001	34000000	1000000	175883	0.175883
LG05	1	1000000	1000000	51197	0.051197
LG05	1000001	2000000	1000000	34262	0.034262
LG05	2000001	3000000	1000000	69346	0.069346
LG05	3000001	4000000	1000000	64451	0.064451
LG05	4000001	5000000	1000000	105077	0.105077
LG05	5000001	6000000	1000000	62379	0.062379
LG05	6000001	7000000	1000000	80339	0.080339
LG05	7000001	8000000	1000000	87866	0.087866
LG05	8000001	9000000	1000000	82022	0.082022
LG05	9000001	10000000	1000000	81014	0.081014
LG05	10000001	11000000	1000000	79814	0.079814
LG05	11000001	12000000	1000000	85812	0.085812
LG05	12000001	13000000	1000000	160815	0.160815
LG05	13000001	14000000	1000000	112141	0.112141
LG05	14000001	15000000	1000000	89830	0.08983
LG05	15000001	16000000	1000000	103999	0.103999
LG05	16000001	17000000	1000000	130271	0.130271
LG05	17000001	18000000	1000000	125863	0.125863
LG05	18000001	19000000	1000000	127327	0.127327
LG05	19000001	20000000	1000000	162648	0.162648
LG05	20000001	21000000	1000000	177612	0.177612
LG05	21000001	22000000	1000000	308233	0.308233
LG05	22000001	23000000	1000000	218882	0.218882
LG05	23000001	24000000	1000000	231772	0.231772
LG06	1	1000000	1000000	72044	0.072044
LG06	1000001	2000000	1000000	52098	0.052098
LG06	2000001	3000000	1000000	92631	0.092631
LG06	3000001	4000000	1000000	92279	0.092279
LG06	4000001	5000000	1000000	68241	0.068241
LG06	5000001	6000000	1000000	94130	0.09413
LG06	6000001	7000000	1000000	95007	0.095007
LG06	7000001	8000000	1000000	98990	0.09899
LG06	8000001	9000000	1000000	70520	0.07052
LG06	9000001	10000000	1000000	94310	0.09431
LG06	10000001	11000000	1000000	89639	0.089639
LG06	11000001	12000000	1000000	85917	0.085917
LG06	12000001	13000000	1000000	90344	0.090344
LG06	13000001	14000000	1000000	131566	0.131566
LG06	14000001	15000000	1000000	75318	0.075318
LG06	15000001	16000000	1000000	95654	0.095654
LG06	16000001	17000000	1000000	63731	0.063731
LG06	17000001	18000000	1000000	90031	0.090031
LG06	18000001	19000000	1000000	98029	0.098029
LG06	19000001	20000000	1000000	71345	0.071345
LG06	20000001	21000000	1000000	115504	0.115504
LG06	21000001	22000000	1000000	108855	0.108855
LG06	22000001	23000000	1000000	154667	0.154667
LG06	23000001	24000000	1000000	160346	0.160346
LG06	24000001	25000000	1000000	285316	0.285316
LG07	1	1000000	1000000	130994	0.130994
LG07	1000001	2000000	1000000	122599	0.122599
LG07	2000001	3000000	1000000	91368	0.091368
LG07	3000001	4000000	1000000	90742	0.090742
LG07	4000001	5000000	1000000	58051	0.058051
LG07	5000001	6000000	1000000	73070	0.07307
LG07	6000001	7000000	1000000	45392	0.045392
LG07	7000001	8000000	1000000	105878	0.105878
LG07	8000001	9000000	1000000	83818	0.083818
LG07	9000001	10000000	1000000	80539	0.080539
LG07	10000001	11000000	1000000	99787	0.099787
LG07	11000001	12000000	1000000	92993	0.092993
LG07	12000001	13000000	1000000	130448	0.130448
LG07	13000001	14000000	1000000	82239	0.082239
LG07	14000001	15000000	1000000	108908	0.108908
LG07	15000001	16000000	1000000	90691	0.090691
LG07	16000001	17000000	1000000	65488	0.065488
LG07	17000001	18000000	1000000	74710	0.07471
LG07	18000001	19000000	1000000	54816	0.054816
LG07	19000001	20000000	1000000	55224	0.055224
LG07	20000001	21000000	1000000	71701	0.071701
LG07	21000001	22000000	1000000	100153	0.100153
LG07	22000001	23000000	1000000	67698	0.067698
LG07	23000001	24000000	1000000	77386	0.077386
LG07	24000001	25000000	1000000	91637	0.091637
LG07	25000001	26000000	1000000	131114	0.131114
LG07	26000001	27000000	1000000	169708	0.169708
LG07	27000001	28000000	1000000	241375	0.241375
LG07	28000001	29000000	1000000	194095	0.194095
LG07	29000001	30000000	1000000	295659	0.295659
LG07	30000001	31000000	1000000	191592	0.191592
LG08	1	1000000	1000000	54329	0.054329
LG08	1000001	2000000	1000000	33192	0.033192
LG08	2000001	3000000	1000000	31715	0.031715
LG08	3000001	4000000	1000000	36906	0.036906
LG08	4000001	5000000	1000000	57355	0.057355
LG08	5000001	6000000	1000000	94957	0.094957
LG08	6000001	7000000	1000000	90733	0.090733
LG08	7000001	8000000	1000000	116768	0.116768
LG08	8000001	9000000	1000000	82605	0.082605
LG08	9000001	10000000	1000000	96591	0.096591
LG08	10000001	11000000	1000000	88080	0.08808
LG08	11000001	12000000	1000000	95070	0.09507
LG08	12000001	13000000	1000000	126887	0.126887
LG08	13000001	14000000	1000000	101304	0.101304
LG08	14000001	15000000	1000000	242757	0.242757
LG08	15000001	16000000	1000000	157058	0.157058
LG08	16000001	17000000	1000000	73910	0.07391
LG08	17000001	18000000	1000000	67092	0.067092
LG08	18000001	19000000	1000000	86353	0.086353
LG08	19000001	20000000	1000000	96214	0.096214
LG08	20000001	21000000	1000000	91105	0.091105
LG08	21000001	22000000	1000000	93796	0.093796
LG08	22000001	23000000	1000000	93632	0.093632
LG08	23000001	24000000	1000000	146914	0.146914
LG08	24000001	25000000	1000000	71881	0.071881
LG08	25000001	26000000	1000000	170749	0.170749
LG09	1	1000000	1000000	112246	0.112246
LG09	1000001	2000000	1000000	95880	0.09588
LG09	2000001	3000000	1000000	53845	0.053845
LG09	3000001	4000000	1000000	75671	0.075671
LG09	4000001	5000000	1000000	72742	0.072742
LG09	5000001	6000000	1000000	67014	0.067014
LG09	6000001	7000000	1000000	75341	0.075341
LG09	7000001	8000000	1000000	63595	0.063595
LG09	8000001	9000000	1000000	76321	0.076321
LG09	9000001	10000000	1000000	83490	0.08349
LG09	10000001	11000000	1000000	65482	0.065482
LG09	11000001	12000000	1000000	74820	0.07482
LG09	12000001	13000000	1000000	191934	0.191934
LG09	13000001	14000000	1000000	198809	0.198809
LG09	14000001	15000000	1000000	124815	0.124815
LG09	15000001	16000000	1000000	98927	0.098927
LG09	16000001	17000000	1000000	102865	0.102865
LG09	17000001	18000000	1000000	77479	0.077479
LG09	18000001	19000000	1000000	117418	0.117418
LG09	19000001	20000000	1000000	97159	0.097159
LG09	20000001	21000000	1000000	67285	0.067285
LG09	21000001	22000000	1000000	93050	0.09305
LG09	22000001	23000000	1000000	142342	0.142342
LG09	23000001	24000000	1000000	139159	0.139159
LG09	24000001	25000000	1000000	151139	0.151139
LG10	1	1000000	1000000	118522	0.118522
LG10	1000001	2000000	1000000	98249	0.098249
LG10	2000001	3000000	1000000	91219	0.091219
LG10	3000001	4000000	1000000	72007	0.072007
LG10	4000001	5000000	1000000	82094	0.082094
LG10	5000001	6000000	1000000	137194	0.137194
LG10	6000001	7000000	1000000	110398	0.110398
LG10	7000001	8000000	1000000	82419	0.082419
LG10	8000001	9000000	1000000	92351	0.092351
LG10	9000001	10000000	1000000	67307	0.067307
LG10	10000001	11000000	1000000	132127	0.132127
LG10	11000001	12000000	1000000	218930	0.21893
LG10	12000001	13000000	1000000	94440	0.09444
LG10	13000001	14000000	1000000	68025	0.068025
LG10	14000001	15000000	1000000	53593	0.053593
LG10	15000001	16000000	1000000	62093	0.062093
LG10	16000001	17000000	1000000	82762	0.082762
LG10	17000001	18000000	1000000	87726	0.087726
LG10	18000001	19000000	1000000	83414	0.083414
LG10	19000001	20000000	1000000	125185	0.125185
LG10	20000001	21000000	1000000	111895	0.111895
LG10	21000001	22000000	1000000	86363	0.086363
LG10	22000001	23000000	1000000	110963	0.110963
LG10	23000001	24000000	1000000	128460	0.12846
LG10	24000001	25000000	1000000	156495	0.156495
LG11	1	1000000	1000000	45796	0.045796
LG11	1000001	2000000	1000000	42903	0.042903
LG11	2000001	3000000	1000000	88688	0.088688
LG11	3000001	4000000	1000000	84608	0.084608
LG11	4000001	5000000	1000000	95095	0.095095
LG11	5000001	6000000	1000000	75466	0.075466
LG11	6000001	7000000	1000000	95400	0.0954
LG11	7000001	8000000	1000000	112794	0.112794
LG11	8000001	9000000	1000000	94362	0.094362
LG11	9000001	10000000	1000000	78304	0.078304
LG11	10000001	11000000	1000000	100065	0.100065
LG11	11000001	12000000	1000000	92670	0.09267
LG11	12000001	13000000	1000000	76965	0.076965
LG11	13000001	14000000	1000000	87189	0.087189
LG11	14000001	15000000	1000000	100279	0.100279
LG11	15000001	16000000	1000000	106622	0.106622
LG11	16000001	17000000	1000000	94676	0.094676
LG11	17000001	18000000	1000000	101727	0.101727
LG11	18000001	19000000	1000000	118350	0.11835
LG11	19000001	20000000	1000000	81743	0.081743
LG11	20000001	21000000	1000000	97148	0.097148
LG11	21000001	22000000	1000000	101303	0.101303
LG11	22000001	23000000	1000000	112658	0.112658
LG11	23000001	24000000	1000000	105503	0.105503
LG11	24000001	25000000	1000000	118095	0.118095
LG11	25000001	26000000	1000000	122533	0.122533
LG11	26000001	27000000	1000000	153990	0.15399
LG11	27000001	28000000	1000000	263332	0.263332
LG12	1	1000000	1000000	250611	0.250611
LG12	1000001	2000000	1000000	24386	0.024386
LG12	2000001	3000000	1000000	62591	0.062591
LG12	3000001	4000000	1000000	75052	0.075052
LG12	4000001	5000000	1000000	83797	0.083797
LG12	5000001	6000000	1000000	89008	0.089008
LG12	6000001	7000000	1000000	83762	0.083762
LG12	7000001	8000000	1000000	72643	0.072643
LG12	8000001	9000000	1000000	60861	0.060861
LG12	9000001	10000000	1000000	120016	0.120016
LG12	10000001	11000000	1000000	89323	0.089323
LG12	11000001	12000000	1000000	146194	0.146194
LG12	12000001	13000000	1000000	197280	0.19728
LG12	13000001	14000000	1000000	155772	0.155772
LG12	14000001	15000000	1000000	42309	0.042309
LG12	15000001	16000000	1000000	47310	0.04731
LG12	16000001	17000000	1000000	35511	0.035511
LG12	17000001	18000000	1000000	80282	0.080282
LG12	18000001	19000000	1000000	64510	0.06451
LG12	19000001	20000000	1000000	97102	0.097102
LG12	20000001	21000000	1000000	118392	0.118392
LG12	21000001	22000000	1000000	83741	0.083741
LG12	22000001	23000000	1000000	114733	0.114733
LG12	23000001	24000000	1000000	123129	0.123129
LG12	24000001	25000000	1000000	151673	0.151673
LG12	25000001	26000000	1000000	148430	0.14843
LG12	26000001	27000000	1000000	212803	0.212803
LG13	1	1000000	1000000	55349	0.055349
LG13	1000001	2000000	1000000	75487	0.075487
LG13	2000001	3000000	1000000	29597	0.029597
LG13	3000001	4000000	1000000	71629	0.071629
LG13	4000001	5000000	1000000	74804	0.074804
LG13	5000001	6000000	1000000	110996	0.110996
LG13	6000001	7000000	1000000	87793	0.087793
LG13	7000001	8000000	1000000	78351	0.078351
LG13	8000001	9000000	1000000	67465	0.067465
LG13	9000001	10000000	1000000	67729	0.067729
LG13	10000001	11000000	1000000	91420	0.09142
LG13	11000001	12000000	1000000	74794	0.074794
LG13	12000001	13000000	1000000	79905	0.079905
LG13	13000001	14000000	1000000	98670	0.09867
LG13	14000001	15000000	1000000	82592	0.082592
LG13	15000001	16000000	1000000	111029	0.111029
LG13	16000001	17000000	1000000	72916	0.072916
LG13	17000001	18000000	1000000	73391	0.073391
LG13	18000001	19000000	1000000	167010	0.16701
LG13	19000001	20000000	1000000	156305	0.156305
LG13	20000001	21000000	1000000	168580	0.16858
LG13	21000001	22000000	1000000	137985	0.137985
LG13	22000001	23000000	1000000	130775	0.130775
LG13	23000001	24000000	1000000	140667	0.140667
LG13	24000001	25000000	1000000	201361	0.201361
LG14	1	1000000	1000000	107725	0.107725
LG14	1000001	2000000	1000000	118396	0.118396
LG14	2000001	3000000	1000000	114502	0.114502
LG14	3000001	4000000	1000000	115039	0.115039
LG14	4000001	5000000	1000000	102449	0.102449
LG14	5000001	6000000	1000000	84647	0.084647
LG14	6000001	7000000	1000000	135703	0.135703
LG14	7000001	8000000	1000000	90872	0.090872
LG14	8000001	9000000	1000000	77125	0.077125
LG14	9000001	10000000	1000000	82796	0.082796
LG14	10000001	11000000	1000000	75091	0.075091
LG14	11000001	12000000	1000000	28108	0.028108
LG14	12000001	13000000	1000000	33701	0.033701
LG14	13000001	14000000	1000000	67469	0.067469
LG14	14000001	15000000	1000000	63079	0.063079
LG14	15000001	16000000	1000000	84893	0.084893
LG14	16000001	17000000	1000000	60732	0.060732
LG14	17000001	18000000	1000000	44089	0.044089
LG14	18000001	19000000	1000000	62931	0.062931
LG14	19000001	20000000	1000000	82643	0.082643
LG14	20000001	21000000	1000000	81714	0.081714
LG14	21000001	22000000	1000000	146817	0.146817
LG14	22000001	23000000	1000000	112921	0.112921
LG14	23000001	24000000	1000000	135845	0.135845
LG14	24000001	25000000	1000000	124681	0.124681
LG14	25000001	26000000	1000000	129858	0.129858
LG14	26000001	27000000	1000000	171285	0.171285
LG14	27000001	28000000	1000000	154411	0.154411
LG14	28000001	29000000	1000000	249634	0.249634
LG15	1	1000000	1000000	37044	0.037044
LG15	1000001	2000000	1000000	48940	0.04894
LG15	2000001	3000000	1000000	41663	0.041663
LG15	3000001	4000000	1000000	36424	0.036424
LG15	4000001	5000000	1000000	94722	0.094722
LG15	5000001	6000000	1000000	77307	0.077307
LG15	6000001	7000000	1000000	59162	0.059162
LG15	7000001	8000000	1000000	95255	0.095255
LG15	8000001	9000000	1000000	81334	0.081334
LG15	9000001	10000000	1000000	119700	0.1197
LG15	10000001	11000000	1000000	131939	0.131939
LG15	11000001	12000000	1000000	70791	0.070791
LG15	12000001	13000000	1000000	58564	0.058564
LG15	13000001	14000000	1000000	88362	0.088362
LG15	14000001	15000000	1000000	68690	0.06869
LG15	15000001	16000000	1000000	87270	0.08727
LG15	16000001	17000000	1000000	174637	0.174637
LG15	17000001	18000000	1000000	239075	0.239075
LG15	18000001	19000000	1000000	124968	0.124968
LG15	19000001	20000000	1000000	105344	0.105344
LG15	20000001	21000000	1000000	95717	0.095717
LG15	21000001	22000000	1000000	92914	0.092914
LG15	22000001	23000000	1000000	72934	0.072934
LG15	23000001	24000000	1000000	74587	0.074587
LG15	24000001	25000000	1000000	69818	0.069818
LG15	25000001	26000000	1000000	154804	0.154804
LG16	1	1000000	1000000	59880	0.05988
LG16	1000001	2000000	1000000	50456	0.050456
LG16	2000001	3000000	1000000	52167	0.052167
LG16	3000001	4000000	1000000	43428	0.043428
LG16	4000001	5000000	1000000	64982	0.064982
LG16	5000001	6000000	1000000	32451	0.032451
LG16	6000001	7000000	1000000	98075	0.098075
LG16	7000001	8000000	1000000	100856	0.100856
LG16	8000001	9000000	1000000	45829	0.045829
LG16	9000001	10000000	1000000	106565	0.106565
LG16	10000001	11000000	1000000	90983	0.090983
LG16	11000001	12000000	1000000	86097	0.086097
LG16	12000001	13000000	1000000	90895	0.090895
LG16	13000001	14000000	1000000	107328	0.107328
LG16	14000001	15000000	1000000	71747	0.071747
LG16	15000001	16000000	1000000	61086	0.061086
LG16	16000001	17000000	1000000	71302	0.071302
LG16	17000001	18000000	1000000	86126	0.086126
LG16	18000001	19000000	1000000	110505	0.110505
LG16	19000001	20000000	1000000	88956	0.088956
LG16	20000001	21000000	1000000	114105	0.114105
LG16	21000001	22000000	1000000	62752	0.062752
LG16	22000001	23000000	1000000	82699	0.082699
LG16	23000001	24000000	1000000	131264	0.131264
LG16	24000001	25000000	1000000	141381	0.141381
LG16	25000001	26000000	1000000	86247	0.086247
LG16	26000001	27000000	1000000	82409	0.082409
LG16	27000001	28000000	1000000	93437	0.093437
LG16	28000001	29000000	1000000	121001	0.121001
LG16	29000001	30000000	1000000	248372	0.248372
LG16	30000001	31000000	1000000	266353	0.266353
LG17	1	1000000	1000000	68127	0.068127
LG17	1000001	2000000	1000000	31289	0.031289
LG17	2000001	3000000	1000000	87276	0.087276
LG17	3000001	4000000	1000000	65416	0.065416
LG17	4000001	5000000	1000000	144785	0.144785
LG17	5000001	6000000	1000000	105946	0.105946
LG17	6000001	7000000	1000000	134171	0.134171
LG17	7000001	8000000	1000000	94329	0.094329
LG17	8000001	9000000	1000000	101448	0.101448
LG17	9000001	10000000	1000000	104917	0.104917
LG17	10000001	11000000	1000000	88003	0.088003
LG17	11000001	12000000	1000000	100619	0.100619
LG17	12000001	13000000	1000000	92018	0.092018
LG17	13000001	14000000	1000000	106019	0.106019
LG17	14000001	15000000	1000000	113390	0.11339
LG17	15000001	16000000	1000000	98846	0.098846
LG17	16000001	17000000	1000000	119822	0.119822
LG17	17000001	18000000	1000000	226832	0.226832
LG17	18000001	19000000	1000000	240839	0.240839
LG18	1	1000000	1000000	56636	0.056636
LG18	1000001	2000000	1000000	77071	0.077071
LG18	2000001	3000000	1000000	99104	0.099104
LG18	3000001	4000000	1000000	60764	0.060764
LG18	4000001	5000000	1000000	80269	0.080269
LG18	5000001	6000000	1000000	90756	0.090756
LG18	6000001	7000000	1000000	93007	0.093007
LG18	7000001	8000000	1000000	108767	0.108767
LG18	8000001	9000000	1000000	110788	0.110788
LG18	9000001	10000000	1000000	108128	0.108128
LG18	10000001	11000000	1000000	77226	0.077226
LG18	11000001	12000000	1000000	89223	0.089223
LG18	12000001	13000000	1000000	69869	0.069869
LG18	13000001	14000000	1000000	114746	0.114746
LG18	14000001	15000000	1000000	104617	0.104617
LG18	15000001	16000000	1000000	144717	0.144717
LG18	16000001	17000000	1000000	133455	0.133455
LG18	17000001	18000000	1000000	139054	0.139054
LG18	18000001	19000000	1000000	148787	0.148787
LG18	19000001	20000000	1000000	99688	0.099688
LG18	20000001	21000000	1000000	154980	0.15498
LG18	21000001	22000000	1000000	190846	0.190846
LG19	1	1000000	1000000	86177	0.086177
LG19	1000001	2000000	1000000	82732	0.082732
LG19	2000001	3000000	1000000	90867	0.090867
LG19	3000001	4000000	1000000	129929	0.129929
LG19	4000001	5000000	1000000	80442	0.080442
LG19	5000001	6000000	1000000	86422	0.086422
LG19	6000001	7000000	1000000	76138	0.076138
LG19	7000001	8000000	1000000	89891	0.089891
LG19	8000001	9000000	1000000	70146	0.070146
LG19	9000001	10000000	1000000	87150	0.08715
LG19	10000001	11000000	1000000	123971	0.123971
LG19	11000001	12000000	1000000	147413	0.147413
LG19	12000001	13000000	1000000	131058	0.131058
LG19	13000001	14000000	1000000	139398	0.139398
LG19	14000001	15000000	1000000	103107	0.103107
LG19	15000001	16000000	1000000	113505	0.113505
LG19	16000001	17000000	1000000	141057	0.141057
LG19	17000001	18000000	1000000	129108	0.129108
LG19	18000001	19000000	1000000	145366	0.145366
LG19	19000001	20000000	1000000	114168	0.114168
LG19	20000001	21000000	1000000	157616	0.157616
LG20	1	1000000	1000000	56698	0.056698
LG20	1000001	2000000	1000000	83113	0.083113
LG20	2000001	3000000	1000000	83064	0.083064
LG20	3000001	4000000	1000000	106493	0.106493
LG20	4000001	5000000	1000000	58357	0.058357
LG20	5000001	6000000	1000000	44987	0.044987
LG20	6000001	7000000	1000000	77408	0.077408
LG20	7000001	8000000	1000000	91017	0.091017
LG20	8000001	9000000	1000000	107235	0.107235
LG20	9000001	10000000	1000000	86481	0.086481
LG20	10000001	11000000	1000000	91308	0.091308
LG20	11000001	12000000	1000000	82746	0.082746
LG20	12000001	13000000	1000000	60592	0.060592
LG20	13000001	14000000	1000000	73650	0.07365
LG20	14000001	15000000	1000000	47956	0.047956
LG20	15000001	16000000	1000000	71307	0.071307
LG20	16000001	17000000	1000000	124887	0.124887
LG20	17000001	18000000	1000000	121039	0.121039
LG20	18000001	19000000	1000000	97416	0.097416
LG20	19000001	20000000	1000000	116694	0.116694
LG20	20000001	21000000	1000000	103956	0.103956
LG20	21000001	22000000	1000000	141610	0.14161
LG20	22000001	23000000	1000000	223631	0.223631
LG20	23000001	24000000	1000000	305372	0.305372
LG21	1	1000000	1000000	45078	0.045078
LG21	1000001	2000000	1000000	61878	0.061878
LG21	2000001	3000000	1000000	86993	0.086993
LG21	3000001	4000000	1000000	72269	0.072269
LG21	4000001	5000000	1000000	99126	0.099126
LG21	5000001	6000000	1000000	108996	0.108996
LG21	6000001	7000000	1000000	91413	0.091413
LG21	7000001	8000000	1000000	90391	0.090391
LG21	8000001	9000000	1000000	87571	0.087571
LG21	9000001	10000000	1000000	79564	0.079564
LG21	10000001	11000000	1000000	81717	0.081717
LG21	11000001	12000000	1000000	117582	0.117582
LG21	12000001	13000000	1000000	91959	0.091959
LG21	13000001	14000000	1000000	111031	0.111031
LG21	14000001	15000000	1000000	115963	0.115963
LG21	15000001	16000000	1000000	122010	0.12201
LG21	16000001	17000000	1000000	127176	0.127176
LG21	17000001	18000000	1000000	107970	0.10797
LG21	18000001	19000000	1000000	144560	0.14456
LG21	19000001	20000000	1000000	224573	0.224573
LG21	20000001	21000000	1000000	213027	0.213027
LG21	21000001	22000000	1000000	245556	0.245556
LG22	1	1000000	1000000	116506	0.116506
LG22	1000001	2000000	1000000	81953	0.081953
LG22	2000001	3000000	1000000	83901	0.083901
LG22	3000001	4000000	1000000	102196	0.102196
LG22	4000001	5000000	1000000	123186	0.123186
LG22	5000001	6000000	1000000	92379	0.092379
LG22	6000001	7000000	1000000	90252	0.090252
LG22	7000001	8000000	1000000	107501	0.107501
LG22	8000001	9000000	1000000	97305	0.097305
LG22	9000001	10000000	1000000	94204	0.094204
LG22	10000001	11000000	1000000	84633	0.084633
LG22	11000001	12000000	1000000	71541	0.071541
LG22	12000001	13000000	1000000	113805	0.113805
LG22	13000001	14000000	1000000	85511	0.085511
LG22	14000001	15000000	1000000	108371	0.108371
LG22	15000001	16000000	1000000	100934	0.100934
LG22	16000001	17000000	1000000	94630	0.09463
LG22	17000001	18000000	1000000	132554	0.132554
LG22	18000001	19000000	1000000	134115	0.134115
LG22	19000001	20000000	1000000	218832	0.218832
LG22	20000001	21000000	1000000	319518	0.319518
LG23	1	1000000	1000000	52479	0.052479
LG23	1000001	2000000	1000000	124255	0.124255
LG23	2000001	3000000	1000000	70482	0.070482
LG23	3000001	4000000	1000000	85959	0.085959
LG23	4000001	5000000	1000000	112760	0.11276
LG23	5000001	6000000	1000000	99680	0.09968
LG23	6000001	7000000	1000000	76098	0.076098
LG23	7000001	8000000	1000000	79564	0.079564
LG23	8000001	9000000	1000000	105790	0.10579
LG23	9000001	10000000	1000000	116139	0.116139
LG23	10000001	11000000	1000000	101509	0.101509
LG23	11000001	12000000	1000000	99184	0.099184
LG23	12000001	13000000	1000000	95241	0.095241
LG23	13000001	14000000	1000000	108527	0.108527
LG23	14000001	15000000	1000000	119047	0.119047
LG23	15000001	16000000	1000000	126775	0.126775
LG23	16000001	17000000	1000000	147409	0.147409
LG23	17000001	18000000	1000000	135021	0.135021
LG23	18000001	19000000	1000000	213825	0.213825
LG23	19000001	20000000	1000000	101102	0.101102
LG23	20000001	21000000	1000000	98001	0.098001
LG23	21000001	22000000	1000000	136030	0.13603
LG23	22000001	23000000	1000000	205595	0.205595
### Mutation load (b-d)
lg	window_start	window_end	n_aas_gadMor2	n_aas_gadMor_Stat	n_aas_melAeg	n_stops_gadMor2	n_stops_gadMor_Stat	n_stops_melAeg	n_aas_unchanged_gadMor2_gadMor_Stat	n_aas_changed_gadMor2_gadMor_Stat	n_aas_unchanged_gadMor2_melAeg	n_aas_changed_gadMor2_melAeg	n_aas_unchanged_gadMor_Stat_melAeg	n_aas_changed_gadMor_Stat_melAeg
LG01	1	1000000	17333	16614	13824	0	0	5	16445	12	13266	441	12848	427
LG01	1000001	2000000	4641	4473	3725	0	0	1	4455	1	3618	99	3592	102
LG01	2000001	3000000	12130	10419	9669	0	1	0	10211	56	9282	242	8121	222
LG01	3000001	4000000	10818	10376	9777	0	0	2	10049	13	9266	249	8890	254
LG01	4000001	5000000	20696	20566	18148	0	2	5	19924	47	17058	555	17370	549
LG01	5000001	6000000	4016	3983	3552	0	0	1	3897	4	3352	138	3323	120
LG01	6000001	7000000	18163	17284	16074	0	0	5	16844	82	15185	531	15215	538
LG01	7000001	8000000	11720	11649	11266	0	0	2	11481	16	10846	284	10872	280
LG01	8000001	9000000	30575	30793	29230	0	0	1	29927	54	27710	807	28143	845
LG01	9000001	10000000	22653	22492	21529	0	1	2	22225	94	20904	465	20810	466
LG01	10000001	11000000	6907	6512	6418	0	0	0	6462	30	6290	109	6077	106
LG01	11000001	12000000	16508	15707	15518	0	0	0	15554	91	15035	422	14396	404
LG01	12000001	13000000	23646	22411	20662	0	0	1	22201	91	20062	456	19521	453
LG01	13000001	14000000	25193	24990	23235	0	0	3	24610	99	22230	745	22294	736
LG01	14000001	15000000	12249	11894	10766	0	1	0	11749	58	10459	222	10344	230
LG01	15000001	16000000	15430	15401	14562	0	1	5	15104	74	13975	386	14028	395
LG01	16000001	17000000	6412	6380	5923	0	1	2	6262	27	5702	136	5736	138
LG01	17000001	18000000	11969	11452	10486	0	1	3	11199	53	10016	287	9920	262
LG01	18000001	19000000	19328	19406	18343	0	0	2	19062	76	17773	306	17955	298
LG01	19000001	20000000	14875	13087	13491	0	1	3	12819	108	12940	381	11645	376
LG01	20000001	21000000	16628	15862	13931	0	2	1	15606	79	13340	427	12919	407
LG01	21000001	22000000	10473	9930	8837	0	1	2	9720	47	8450	246	8311	241
LG01	22000001	23000000	22382	21055	17437	0	2	5	20660	134	16614	594	15821	568
LG01	23000001	24000000	18915	14501	12286	0	1	8	14253	84	11762	413	11480	404
LG01	24000001	25000000	3945	3515	2432	0	2	1	3478	20	2387	45	2320	47
LG01	25000001	26000000	8686	7376	6386	0	1	0	7201	91	6107	192	5671	132
LG01	26000001	27000000	6586	6644	4868	0	0	4	6351	14	4496	184	4552	172
LG01	27000001	28000000	6496	6220	2544	0	0	2	5845	77	2320	136	2341	141
LG02	1	1000000	19526	17722	14960	0	0	4	17375	44	13990	757	13067	692
LG02	1000001	2000000	10460	9898	6579	0	0	2	9551	50	5962	387	5923	370
LG02	2000001	3000000	9549	9735	6564	0	0	2	9340	12	6105	252	6220	258
LG02	3000001	4000000	12048	11693	9147	0	1	0	11272	49	8469	370	8536	376
LG02	4000001	5000000	8820	8147	6573	0	0	1	7861	46	6145	251	6070	206
LG02	5000001	6000000	17721	16464	15592	0	0	8	16109	32	14841	434	13950	378
LG02	6000001	7000000	11844	11384	9631	0	0	5	11167	11	9223	276	9260	275
LG02	7000001	8000000	17235	16623	14711	0	1	5	16318	79	14013	497	13892	498
LG02	8000001	9000000	19964	19638	17945	0	0	1	19233	24	17135	434	16993	434
LG02	9000001	10000000	8253	7221	7271	0	0	2	7064	16	6915	212	6264	217
LG02	10000001	11000000	4925	4864	4723	0	0	2	4755	4	4518	116	4458	121
LG02	11000001	12000000	18670	18493	17321	0	0	1	17989	19	16501	394	16472	385
LG02	12000001	13000000	9785	8805	8342	0	1	5	8494	56	7757	318	7211	282
LG02	13000001	14000000	14971	15333	13996	0	0	0	14798	22	13282	270	13599	288
LG02	14000001	15000000	16925	16899	16162	0	0	1	16556	19	15446	407	15474	404
LG02	15000001	16000000	20818	19221	18776	0	0	0	18829	17	18043	393	17201	358
LG02	16000001	17000000	9906	9813	9327	0	0	0	9551	8	8799	283	8846	274
LG02	17000001	18000000	16051	13617	15989	0	1	1	13177	36	14102	420	12177	280
LG02	18000001	19000000	8758	8129	7234	0	0	3	7867	33	6883	184	6554	163
LG02	19000001	20000000	14056	13430	12075	0	2	1	12870	102	11299	389	10949	394
LG02	20000001	21000000	8757	7919	6842	0	0	8	7616	85	6333	357	6079	324
LG02	21000001	22000000	17118	15827	15221	0	1	6	15159	132	14015	682	13322	644
LG02	22000001	23000000	10494	10261	8606	0	0	2	9968	101	8178	279	8184	260
LG02	23000001	24000000	16084	14138	12091	0	2	2	13653	69	11247	505	10554	451
LG03	1	1000000	690	398	530	0	0	0	396	2	524	6	349	4
LG03	1000001	2000000	972	988	868	0	0	0	962	1	796	47	813	50
LG03	2000001	3000000	3843	3831	3000	0	0	1	3696	1	2803	109	2826	117
LG03	3000001	4000000	8432	7644	5693	0	1	3	7470	49	5496	111	5489	107
LG03	4000001	5000000	5119	3597	2714	0	0	0	3511	1	2609	40	2174	39
LG03	5000001	6000000	14791	14842	11772	0	0	3	14336	22	11058	337	11180	343
LG03	6000001	7000000	19385	18796	16092	0	1	1	18289	57	15274	453	15145	472
LG03	7000001	8000000	28243	27933	23834	0	1	2	27127	31	22774	512	22767	537
LG03	8000001	9000000	16273	16330	13956	0	0	3	15957	21	13241	418	13439	435
LG03	9000001	10000000	6534	5785	4510	0	1	0	5671	32	4351	104	4214	103
LG03	10000001	11000000	12506	12526	9910	0	0	0	12177	15	9411	280	9461	285
LG03	11000001	12000000	11696	11645	10585	0	1	2	11389	6	10113	248	10146	236
LG03	12000001	13000000	7850	8102	6920	0	0	0	7798	17	6528	162	6705	188
LG03	13000001	14000000	19203	18187	17958	0	0	3	17721	23	16988	523	16548	526
LG03	14000001	15000000	11031	10737	10113	0	0	2	10488	26	9678	240	9660	232
LG03	15000001	16000000	9706	9682	8911	0	0	2	9519	6	8639	151	8604	151
LG03	16000001	17000000	14911	14770	12384	0	0	1	14493	19	11886	297	11866	304
LG03	17000001	18000000	24043	23097	21293	0	1	1	22473	33	20213	565	19860	557
LG03	18000001	19000000	13476	12829	9968	0	0	4	12464	32	9444	317	9387	326
LG03	19000001	20000000	13198	13249	11194	0	0	1	12742	22	10397	401	10406	422
LG03	20000001	21000000	29041	28941	24305	0	2	5	27797	31	22863	640	23028	661
LG03	21000001	22000000	7706	7398	6513	0	2	0	7069	57	5986	284	5992	217
LG03	22000001	23000000	13114	12969	11952	0	1	3	12628	36	11325	368	11343	379
LG03	23000001	24000000	10065	9671	8939	0	0	2	9359	15	8378	287	8176	272
LG03	24000001	25000000	6524	6528	5434	0	1	1	6256	10	5071	158	5073	164
LG03	25000001	26000000	10519	9117	8131	0	0	7	8820	18	7538	348	6846	282
LG03	26000001	27000000	6720	6692	5320	0	1	2	6484	38	5054	127	5109	130
LG03	27000001	28000000	20140	17755	15539	0	0	4	17057	32	14383	573	13030	525
LG03	28000001	29000000	9586	9261	5314	0	0	0	9111	42	5042	194	5068	189
LG04	1	1000000	10524	9089	7552	0	0	3	8654	89	6681	574	6155	452
LG04	1000001	2000000	5099	4036	3248	0	0	0	3895	25	2975	151	2756	122
LG04	2000001	3000000	5456	4978	4458	0	0	1	4668	30	4027	204	3817	169
LG04	3000001	4000000	7485	6659	5235	0	2	3	6481	31	4827	275	4641	191
LG04	4000001	5000000	2101	2111	1809	0	0	1	2014	13	1658	70	1688	70
LG04	5000001	6000000	1926	1946	1756	0	0	1	1872	13	1611	84	1648	71
LG04	6000001	7000000	8730	8771	6412	0	0	2	8432	4	5953	193	6145	210
LG04	7000001	8000000	9110	8531	7425	0	0	1	8298	20	7041	206	7010	204
LG04	8000001	9000000	10203	9685	7763	0	1	3	9388	12	7238	315	6984	316
LG04	9000001	10000000	6575	6282	5639	0	0	2	6124	14	5307	219	5293	231
LG04	10000001	11000000	2336	2070	1157	0	1	1	2013	26	1117	21	1113	21
LG04	11000001	12000000	2753	2379	2067	0	0	3	2372	2	1930	132	1730	113
LG04	12000001	13000000	4537	4600	2827	0	0	0	4528	4	2682	109	2713	109
LG04	13000001	14000000	8809	8210	6819	0	0	0	8126	4	6638	115	6586	114
LG04	14000001	15000000	10961	10952	10236	0	0	2	10716	13	9719	306	9806	320
LG04	15000001	16000000	13368	13430	12359	0	0	2	13177	14	11870	288	12000	298
LG04	16000001	17000000	6721	6825	6258	0	0	2	6639	8	5900	206	5999	220
LG04	17000001	18000000	0	0	0	0	0	0	0	0	0	0	0	0
LG04	18000001	19000000	907	757	888	0	0	0	741	0	851	21	724	13
LG04	19000001	20000000	16224	16224	14895	0	1	2	15758	35	14092	398	14218	423
LG04	20000001	21000000	13736	13751	12620	0	0	5	13358	69	11992	308	12208	316
LG04	21000001	22000000	11921	11654	10198	0	1	2	11287	14	9604	277	9596	294
LG04	22000001	23000000	16282	16124	14933	0	0	1	15702	25	14193	441	14194	452
LG04	23000001	24000000	29150	29642	27948	0	0	0	28842	35	26599	628	27056	655
LG04	24000001	25000000	14881	14837	13749	0	0	0	14542	13	13173	330	13151	330
LG04	25000001	26000000	19778	18884	17774	0	0	1	18504	31	17057	425	16828	406
LG04	26000001	27000000	22715	22660	21154	0	3	4	21962	71	19868	680	19975	685
LG04	27000001	28000000	19802	18657	16331	0	0	3	17980	38	15347	465	14981	433
LG04	28000001	29000000	11150	10353	9325	0	0	2	9960	22	8689	296	8359	285
LG04	29000001	30000000	12005	10198	9455	0	1	5	9828	30	8715	431	8235	421
LG04	30000001	31000000	2743	2466	2324	0	0	0	2397	9	2211	70	2109	70
LG04	31000001	32000000	5046	4846	4017	0	0	2	4600	28	3725	143	3654	150
LG04	32000001	33000000	7764	7203	5909	0	1	1	6885	16	5469	208	5234	210
LG04	33000001	34000000	8809	7428	6053	0	0	3	7276	22	5712	248	5026	226
LG05	1	1000000	5776	5591	4665	0	0	0	5549	3	4444	190	4275	177
LG05	1000001	2000000	1979	1964	768	0	0	0	1956	8	743	25	727	26
LG05	2000001	3000000	20239	20068	16863	0	0	1	19587	22	15990	479	16035	492
LG05	3000001	4000000	4120	3854	3368	0	0	1	3785	2	3262	61	3245	58
LG05	4000001	5000000	2979	2157	2296	0	0	1	2114	5	2208	51	2006	48
LG05	5000001	6000000	16441	16731	15482	0	1	3	16211	15	14574	435	14936	452
LG05	6000001	7000000	14952	14918	13026	0	0	1	14605	13	12388	403	12496	418
LG05	7000001	8000000	11861	11437	9940	0	0	1	11118	28	9427	269	9468	270
LG05	8000001	9000000	13500	13238	12852	0	1	2	12972	28	12249	368	12077	357
LG05	9000001	10000000	20500	20336	19046	0	0	4	19855	29	18080	514	18123	538
LG05	10000001	11000000	17085	17260	15953	0	1	1	16845	15	15235	361	15359	384
LG05	11000001	12000000	24397	24509	22980	0	0	6	24057	21	22014	621	22142	625
LG05	12000001	13000000	10793	10498	9596	0	0	1	10200	29	9071	298	9199	316
LG05	13000001	14000000	16877	16640	15446	0	0	1	16173	15	14607	413	14581	426
LG05	14000001	15000000	24197	24588	22856	0	0	2	23692	28	21342	706	21841	742
LG05	15000001	16000000	13710	13419	12004	0	1	1	12971	25	11437	213	11502	216
LG05	16000001	17000000	10905	10336	9831	0	0	1	10065	18	9190	396	8951	393
LG05	17000001	18000000	19176	18978	16350	0	2	4	18287	42	15314	455	15493	464
LG05	18000001	19000000	15912	14292	12930	0	0	4	13732	35	11957	543	10970	542
LG05	19000001	20000000	9479	8994	7048	0	0	2	8560	37	6427	337	6467	333
LG05	20000001	21000000	14249	13361	11385	0	1	1	12504	41	10249	450	9856	422
LG05	21000001	22000000	16034	15738	12770	0	0	1	15380	29	11964	535	11956	534
LG05	22000001	23000000	6011	5890	4603	0	0	1	5744	20	4324	202	4307	203
LG05	23000001	24000000	6579	6167	4843	0	1	1	6022	8	4523	197	4537	200
LG06	1	1000000	16508	15914	12800	0	0	0	15747	7	12453	235	11976	221
LG06	1000001	2000000	12860	12347	11603	0	0	1	12195	13	11189	295	10981	286
LG06	2000001	3000000	7128	7003	4818	0	0	1	6944	8	4637	141	4627	146
LG06	3000001	4000000	24266	24058	21740	0	0	3	23702	15	20820	628	20727	635
LG06	4000001	5000000	19589	19198	16659	0	1	2	18772	53	15935	413	15891	416
LG06	5000001	6000000	14172	14341	13531	0	0	2	13944	20	12807	365	13049	396
LG06	6000001	7000000	10271	10219	9693	0	0	3	10014	17	9338	180	9364	169
LG06	7000001	8000000	25937	25951	23653	0	1	7	25098	49	22295	576	22592	605
LG06	8000001	9000000	13104	13299	12342	0	0	2	13001	12	11864	221	12079	231
LG06	9000001	10000000	13416	13471	12287	0	1	8	12974	26	11493	346	11694	381
LG06	10000001	11000000	14714	14458	13399	0	0	4	14035	52	12714	338	12730	347
LG06	11000001	12000000	18267	17548	17049	0	1	3	17085	17	16190	421	15734	409
LG06	12000001	13000000	23472	22988	20892	0	1	2	22549	14	20094	403	20158	398
LG06	13000001	14000000	4242	4338	3926	0	0	0	4089	5	3612	95	3730	112
LG06	14000001	15000000	8333	8146	7095	0	0	0	8029	13	6679	322	6727	325
LG06	15000001	16000000	22504	22055	20734	0	2	5	21534	30	19566	688	19306	721
LG06	16000001	17000000	13570	13646	12824	0	0	1	13334	10	12272	266	12450	274
LG06	17000001	18000000	18556	18332	16909	0	0	1	17950	18	16078	531	16126	514
LG06	18000001	19000000	17967	17643	16223	0	1	1	17062	27	15196	507	15243	523
LG06	19000001	20000000	16099	14948	14957	0	0	0	14536	16	14173	376	13127	373
LG06	20000001	21000000	12713	12794	11394	0	0	6	12366	33	10662	366	10853	374
LG06	21000001	22000000	14788	14906	13046	0	1	5	14430	45	12237	516	12331	528
LG06	22000001	23000000	7468	6751	5051	0	1	5	6548	8	4678	244	4374	250
LG06	23000001	24000000	8753	7886	5938	0	0	0	7721	33	5522	293	5286	272
LG06	24000001	25000000	8154	7244	3862	0	2	4	7055	47	3601	192	3555	193
LG07	1	1000000	1626	1331	1333	0	0	0	1331	0	1301	32	1117	29
LG07	1000001	2000000	491	487	266	0	0	0	485	2	259	7	254	8
LG07	2000001	3000000	1192	1208	588	0	0	0	1190	0	574	6	582	6
LG07	3000001	4000000	4558	4319	3474	0	0	1	4256	3	3343	79	3320	77
LG07	4000001	5000000	228	228	47	0	0	0	227	1	44	3	43	4
LG07	5000001	6000000	5828	5714	4349	0	1	0	5595	8	4095	171	4151	174
LG07	6000001	7000000	11315	11391	10609	0	0	3	11107	20	10034	345	10136	357
LG07	7000001	8000000	8315	8010	7404	0	0	2	7842	6	7040	205	6811	200
LG07	8000001	9000000	18733	18512	17175	0	1	3	17821	47	16258	386	16394	396
LG07	9000001	10000000	22609	22739	20477	0	0	3	22202	12	19516	519	19671	521
LG07	10000001	11000000	19914	19887	17985	0	0	1	19151	28	17077	315	17340	312
LG07	11000001	12000000	24276	24139	21300	0	1	7	23238	43	19853	731	20134	765
LG07	12000001	13000000	12263	12087	10959	0	1	3	11695	22	10252	403	10183	421
LG07	13000001	14000000	6905	6920	6145	0	2	0	6808	10	5894	155	5926	159
LG07	14000001	15000000	26475	24884	22702	0	4	4	24083	180	21562	614	21271	603
LG07	15000001	16000000	9576	9406	8607	0	1	2	9082	63	8148	231	8252	210
LG07	16000001	17000000	23884	23403	20948	0	0	3	22939	101	20174	454	19820	444
LG07	17000001	18000000	9733	9546	9167	0	0	1	9421	35	8938	149	8927	155
LG07	18000001	19000000	12170	11798	11664	0	0	1	11616	42	11265	270	11013	285
LG07	19000001	20000000	11436	10683	10525	0	1	3	10433	76	10032	334	9474	327
LG07	20000001	21000000	14597	14439	14175	0	0	3	14097	39	13638	237	13501	242
LG07	21000001	22000000	20369	19254	16527	0	1	0	18804	139	15645	588	15018	582
LG07	22000001	23000000	8258	8015	7505	0	0	1	7825	58	7124	252	7099	239
LG07	23000001	24000000	11380	11558	9784	0	0	2	11189	12	9283	221	9434	235
LG07	24000001	25000000	18912	18783	17098	0	0	7	18022	69	15740	689	15932	683
LG07	25000001	26000000	20886	19906	17471	0	1	4	19180	51	16293	564	15916	574
LG07	26000001	27000000	12741	11632	11059	0	1	1	11087	32	10180	409	9286	387
LG07	27000001	28000000	22191	20738	18048	0	2	1	19867	73	16883	511	16106	499
LG07	28000001	29000000	10175	9264	7794	0	2	2	8982	55	7347	267	7106	227
LG07	29000001	30000000	12590	10886	7144	0	0	0	10526	181	6836	236	6482	217
LG07	30000001	31000000	3778	3798	3447	0	0	0	3724	0	3279	86	3332	87
LG08	1	1000000	5136	5224	4889	0	0	0	5086	6	4629	155	4722	157
LG08	1000001	2000000	3006	2982	1673	0	0	0	2958	0	1621	44	1621	43
LG08	2000001	3000000	3955	3979	3803	0	0	1	3951	1	3580	196	3603	199
LG08	3000001	4000000	566	565	136	0	0	0	565	0	135	1	135	1
LG08	4000001	5000000	5274	5014	4689	0	0	0	4895	6	4462	113	4202	115
LG08	5000001	6000000	19873	19847	18272	0	3	4	19237	61	17049	662	17126	698
LG08	6000001	7000000	12052	12177	10212	0	0	3	11955	8	9847	224	9937	219
LG08	7000001	8000000	18230	18240	16273	0	2	6	17700	50	15455	407	15654	402
LG08	8000001	9000000	13857	14044	13097	0	0	0	13728	12	12554	282	12745	287
LG08	9000001	10000000	10286	9541	8435	0	1	1	9276	34	7721	454	7240	415
LG08	10000001	11000000	10073	10180	9148	0	0	1	9804	22	8635	200	8876	210
LG08	11000001	12000000	17326	17343	15848	0	0	5	16966	26	15145	384	15315	403
LG08	12000001	13000000	13455	12526	11261	0	0	2	12357	6	10902	198	10193	186
LG08	13000001	14000000	28572	27694	25895	0	0	5	26915	88	24359	807	23891	755
LG08	14000001	15000000	26362	25200	22212	0	1	9	24627	79	21138	645	20742	652
LG08	15000001	16000000	12597	11467	9237	0	0	1	11078	35	8692	290	8390	286
LG08	16000001	17000000	16272	16156	15345	0	0	6	15706	10	14517	401	14578	396
LG08	17000001	18000000	17036	17070	16063	0	1	3	16728	20	15404	347	15505	351
LG08	18000001	19000000	24621	24718	23384	0	0	5	24056	24	21983	841	22125	877
LG08	19000001	20000000	16918	17093	16116	0	0	0	16513	15	14918	636	15130	656
LG08	20000001	21000000	21142	20935	19593	0	0	2	20399	26	18386	737	18515	745
LG08	21000001	22000000	14053	13848	12284	0	0	4	13548	66	11780	295	11841	280
LG08	22000001	23000000	11160	11045	8868	0	1	1	10701	12	8381	230	8427	240
LG08	23000001	24000000	6276	5139	4804	0	0	4	4829	16	4364	161	4026	151
LG08	24000001	25000000	14037	13547	11158	0	1	0	12982	59	10222	521	10037	502
LG08	25000001	26000000	7835	7279	5387	0	0	3	7156	15	5030	258	4953	255
LG09	1	1000000	2571	2549	1626	0	0	0	2549	0	1541	85	1540	85
LG09	1000001	2000000	12529	12280	9630	0	1	2	12115	22	9319	213	9376	217
LG09	2000001	3000000	8867	8678	7424	0	0	0	8589	5	7102	254	7145	258
LG09	3000001	4000000	18381	18193	16187	0	0	3	17840	12	15454	470	15374	467
LG09	4000001	5000000	19906	19931	18790	0	0	2	19469	16	17773	621	17826	620
LG09	5000001	6000000	14295	13971	13158	0	0	2	13654	26	12511	404	12524	394
LG09	6000001	7000000	11090	10578	9565	0	0	0	10329	20	9027	356	8699	360
LG09	7000001	8000000	26902	26766	25297	0	0	2	26015	41	23692	913	23576	949
LG09	8000001	9000000	18127	17512	17161	0	0	0	17071	23	16354	385	16028	350
LG09	9000001	10000000	20666	20844	19318	0	1	5	20098	49	18138	558	18460	597
LG09	10000001	11000000	16267	15903	15327	0	0	5	15583	15	14588	474	14246	462
LG09	11000001	12000000	6363	6229	6032	0	0	1	6109	4	5754	197	5663	194
LG09	12000001	13000000	27872	26620	25145	0	1	7	25883	86	23801	738	22858	715
LG09	13000001	14000000	27848	26263	23666	0	4	8	25311	120	22312	674	21837	657
LG09	14000001	15000000	19637	19022	17927	0	1	4	18587	16	16958	570	16667	563
LG09	15000001	16000000	7524	7248	6886	0	0	3	7034	9	6437	259	6268	269
LG09	16000001	17000000	13901	13899	12880	0	1	3	13440	36	12150	341	12340	342
LG09	17000001	18000000	18155	18340	17084	0	0	2	17691	69	15974	552	16310	557
LG09	18000001	19000000	8891	8083	6454	0	0	2	7719	16	5925	225	5953	216
LG09	19000001	20000000	10430	9066	8470	0	0	0	8649	29	7884	272	7503	225
LG09	20000001	21000000	13313	13236	12078	0	0	7	12652	74	11169	443	11464	453
LG09	21000001	22000000	12218	11691	8610	0	0	0	11242	54	7983	300	8111	289
LG09	22000001	23000000	9921	9317	8104	0	0	1	9066	28	7564	333	7506	324
LG09	23000001	24000000	23642	23063	19921	0	0	5	22211	56	18335	940	18117	958
LG09	24000001	25000000	14026	12500	10247	0	0	4	12273	51	9752	385	9491	373
LG10	1	1000000	7651	7003	5105	0	0	5	6847	40	4686	314	4424	273
LG10	1000001	2000000	7130	6737	5475	0	0	0	6470	32	5073	235	5075	222
LG10	2000001	3000000	1244	1211	931	0	0	0	1137	0	852	28	883	20
LG10	3000001	4000000	1423	1383	1204	0	0	0	1338	5	1121	43	1145	37
LG10	4000001	5000000	468	402	100	0	0	0	307	81	77	10	69	9
LG10	5000001	6000000	4963	4530	3880	0	0	1	4356	15	3578	158	3536	158
LG10	6000001	7000000	5294	5358	4575	0	0	3	5213	5	4311	147	4377	146
LG10	7000001	8000000	1792	1659	998	0	0	0	1612	1	913	49	915	52
LG10	8000001	9000000	2036	2063	1948	0	0	0	2023	0	1852	57	1876	58
LG10	9000001	10000000	8577	8130	6834	0	0	0	8059	1	6609	163	6187	161
LG10	10000001	11000000	5784	5679	4715	0	0	1	5606	1	4508	157	4465	156
LG10	11000001	12000000	12541	10984	9377	0	0	2	10796	38	9029	212	8379	163
LG10	12000001	13000000	20487	19352	18011	0	1	2	18813	37	17017	553	16480	535
LG10	13000001	14000000	7419	2073	795	0	0	0	2004	1	728	20	362	15
LG10	14000001	15000000	11927	11655	11735	0	0	0	11255	24	11029	266	10862	245
LG10	15000001	16000000	20571	20636	18350	0	0	3	20224	48	17671	375	17829	384
LG10	16000001	17000000	22957	22907	21906	0	1	5	22361	40	20816	618	21059	612
LG10	17000001	18000000	17756	17678	16099	0	1	6	17225	16	15091	626	15038	611
LG10	18000001	19000000	23973	24086	22151	0	1	1	23631	43	21048	712	21249	736
LG10	19000001	20000000	9970	9352	8410	0	1	2	9107	37	7933	298	7757	273
LG10	20000001	21000000	13915	13753	12317	0	0	5	13413	22	11492	487	11567	488
LG10	21000001	22000000	13605	13028	11989	0	0	5	12367	42	10916	549	10979	562
LG10	22000001	23000000	6796	5776	5095	0	0	1	5618	12	4796	162	4662	150
LG10	23000001	24000000	14641	14598	12875	0	0	3	14233	43	12199	386	12332	390
LG10	24000001	25000000	2411	2407	1229	0	0	0	2371	4	1116	86	1114	91
LG11	1	1000000	11038	10319	9850	0	0	0	10245	11	9504	289	9042	273
LG11	1000001	2000000	843	770	526	0	0	0	770	0	517	9	444	9
LG11	2000001	3000000	4345	3922	3903	0	0	1	3834	1	3691	109	3552	115
LG11	3000001	4000000	21935	20171	19958	0	0	2	19602	25	18733	740	17450	704
LG11	4000001	5000000	22686	22239	20443	0	0	0	21893	21	19578	578	19348	577
LG11	5000001	6000000	23586	23652	21669	0	1	5	23083	32	20620	558	20885	566
LG11	6000001	7000000	16410	15889	14435	0	0	5	15483	21	13611	484	13389	443
LG11	7000001	8000000	8734	8537	8037	0	0	1	8368	8	7524	358	7424	356
LG11	8000001	9000000	8776	7735	7261	0	1	4	7529	30	6921	203	6604	210
LG11	9000001	10000000	16203	15392	15189	0	1	0	15067	30	14430	472	13822	475
LG11	10000001	11000000	16432	16628	15898	0	0	3	16200	11	15091	412	15355	433
LG11	11000001	12000000	17471	16654	16139	0	1	5	16319	30	15391	452	15113	431
LG11	12000001	13000000	11699	11803	11486	0	0	1	11598	6	11113	186	11247	191
LG11	13000001	14000000	6856	6958	6489	0	0	0	6833	4	6277	126	6357	128
LG11	14000001	15000000	12421	12098	11314	0	0	0	11908	5	11024	172	10743	167
LG11	15000001	16000000	8555	7601	7334	0	0	3	7470	11	7065	161	6441	153
LG11	16000001	17000000	2610	2605	2419	0	0	0	2545	0	2316	50	2336	51
LG11	17000001	18000000	7206	6920	6717	0	0	2	6745	13	6372	206	6098	210
LG11	18000001	19000000	3989	4061	3696	0	0	1	3975	1	3577	39	3644	41
LG11	19000001	20000000	7280	4328	5904	0	0	0	4130	23	5544	189	3416	140
LG11	20000001	21000000	15264	14965	13273	0	1	2	14633	20	12569	474	12331	455
LG11	21000001	22000000	15110	15048	13445	0	2	3	14539	29	12569	468	12600	485
LG11	22000001	23000000	32453	31551	27473	0	2	5	30335	152	25125	1440	25105	1391
LG11	23000001	24000000	18710	18546	16299	0	0	2	18115	33	15458	552	15342	549
LG11	24000001	25000000	24410	23615	20929	0	0	1	22955	35	19853	520	20026	536
LG11	25000001	26000000	7276	7303	5977	0	1	3	6969	64	5516	235	5669	232
LG11	26000001	27000000	5070	4439	3907	0	0	2	4266	25	3611	177	3275	153
LG11	27000001	28000000	19533	17131	10997	0	0	2	16537	42	10205	417	9558	388
LG12	1	1000000	16390	14943	11418	0	0	5	14654	75	10824	459	10190	422
LG12	1000001	2000000	8673	8567	8332	0	0	0	8405	6	8000	201	7945	199
LG12	2000001	3000000	12520	12109	11239	0	0	4	11925	41	10858	247	10686	235
LG12	3000001	4000000	15312	14143	12849	0	1	1	13948	28	12389	315	12144	312
LG12	4000001	5000000	20185	19778	18413	0	2	2	19425	37	17577	536	17553	537
LG12	5000001	6000000	27785	27268	25904	0	1	3	26514	55	24777	524	24420	544
LG12	6000001	7000000	5065	4977	4577	0	0	0	4831	11	4373	88	4298	91
LG12	7000001	8000000	14310	13991	13141	0	2	5	13696	117	12432	540	12516	534
LG12	8000001	9000000	12029	11006	10893	0	1	4	10734	48	10256	420	9592	377
LG12	9000001	10000000	11682	11965	10297	0	0	0	11465	40	9624	286	9930	299
LG12	10000001	11000000	12026	11104	9921	0	1	5	10659	56	9175	411	9101	386
LG12	11000001	12000000	15433	14408	11895	0	0	3	14082	89	11177	513	11081	497
LG12	12000001	13000000	12406	11831	9723	0	1	3	11391	136	9043	461	8896	420
LG12	13000001	14000000	4049	3429	2855	0	0	0	3409	6	2724	123	2273	83
LG12	14000001	15000000	6114	6016	5396	0	0	1	5962	5	5224	126	5260	129
LG12	15000001	16000000	2893	2195	2141	0	0	0	2165	2	2052	55	1539	37
LG12	16000001	17000000	2581	2421	2409	0	0	1	2405	2	2339	49	2225	44
LG12	17000001	18000000	4153	3897	3449	0	0	0	3825	0	3314	81	3256	86
LG12	18000001	19000000	8981	8915	7530	0	0	7	8660	10	7099	258	7147	254
LG12	19000001	20000000	18775	18805	17728	0	1	1	18150	68	16498	697	16725	727
LG12	20000001	21000000	12538	11984	10132	0	0	3	11583	17	9521	300	9673	310
LG12	21000001	22000000	16874	16038	15278	0	3	6	15408	114	14178	534	13768	517
LG12	22000001	23000000	17510	16271	15208	0	1	3	15810	42	14448	361	13803	365
LG12	23000001	24000000	9810	8938	7202	0	1	1	8625	14	6739	215	6752	217
LG12	24000001	25000000	17123	17008	13017	0	3	4	16325	70	12077	524	12170	544
LG12	25000001	26000000	10161	9367	7370	0	1	2	8946	34	6798	268	6505	235
LG12	26000001	27000000	16520	15294	11029	0	0	2	14851	71	10323	500	10218	502
LG13	1	1000000	2129	1061	1914	0	0	1	1060	1	1825	89	903	55
LG13	1000001	2000000	2964	2211	2092	0	0	0	2173	25	2055	32	1697	29
LG13	2000001	3000000	3717	3441	2425	0	0	0	3374	7	2315	65	2189	67
LG13	3000001	4000000	19393	18921	16069	0	0	1	18755	7	15417	521	15261	523
LG13	4000001	5000000	8074	7769	6739	0	0	4	7540	42	6276	314	6185	317
LG13	5000001	6000000	9444	9153	8142	0	1	2	8885	9	7687	241	7759	251
LG13	6000001	7000000	6297	4626	2836	0	0	2	4575	2	2687	83	1809	57
LG13	7000001	8000000	22562	22137	20722	0	1	2	21572	75	19500	737	19764	696
LG13	8000001	9000000	8696	8090	7685	0	0	1	7861	30	7283	208	6776	194
LG13	9000001	10000000	21660	21502	20507	0	0	5	21098	26	19559	577	19626	602
LG13	10000001	11000000	13852	13674	13093	0	1	1	13459	9	12590	287	12490	285
LG13	11000001	12000000	16996	13137	12286	0	0	2	12912	7	11802	290	11473	276
LG13	12000001	13000000	6954	6818	6744	0	0	0	6619	3	6418	139	6304	142
LG13	13000001	14000000	18652	17690	17095	0	0	0	17442	17	16448	414	15735	416
LG13	14000001	15000000	22338	22705	21232	0	0	2	22179	20	20143	610	20497	640
LG13	15000001	16000000	14513	14124	13358	0	1	0	13825	13	12845	258	12674	263
LG13	16000001	17000000	14983	14285	13949	0	0	0	14041	24	13505	274	12936	262
LG13	17000001	18000000	33443	33174	32188	0	0	4	32368	31	30756	637	30604	630
LG13	18000001	19000000	10272	10308	8172	0	1	1	9770	29	7620	181	7824	188
LG13	19000001	20000000	19884	19510	18084	0	1	6	19002	24	17208	402	17045	386
LG13	20000001	21000000	27743	27527	23426	0	1	7	26456	53	21769	823	21808	827
LG13	21000001	22000000	16128	15963	14466	0	0	3	15332	40	13520	414	13685	416
LG13	22000001	23000000	10115	10389	8976	0	0	1	9925	43	8283	301	8536	317
LG13	23000001	24000000	3541	3212	2875	0	0	1	3156	14	2732	108	2691	108
LG13	24000001	25000000	6274	5700	4576	0	0	4	5519	24	4223	255	4035	252
LG14	1	1000000	3580	3294	2166	0	0	1	3211	6	2000	111	2028	110
LG14	1000001	2000000	22320	22440	19302	0	1	5	21956	10	18061	799	18328	808
LG14	2000001	3000000	9221	8505	5900	0	0	2	8247	39	5578	166	5612	179
LG14	3000001	4000000	2954	2925	2685	0	0	0	2863	3	2544	82	2568	85
LG14	4000001	5000000	8428	8690	7927	0	0	0	8355	12	7454	197	7677	209
LG14	5000001	6000000	9500	9038	8784	0	0	2	8894	7	8388	266	8124	254
LG14	6000001	7000000	10398	10032	9399	0	0	2	9833	8	9013	210	8873	218
LG14	7000001	8000000	2728	2757	2542	0	0	0	2669	2	2391	68	2446	73
LG14	8000001	9000000	17294	17108	16073	0	0	4	16779	20	15371	379	15323	380
LG14	9000001	10000000	10359	10088	9553	0	0	2	9833	7	9123	213	8966	220
LG14	10000001	11000000	13301	12934	12041	0	0	2	12657	7	11493	306	11267	288
LG14	11000001	12000000	15052	15121	14310	0	0	0	14847	11	13766	312	13854	325
LG14	12000001	13000000	7396	7514	7045	0	0	1	7301	10	6569	283	6714	308
LG14	13000001	14000000	7602	7110	6330	0	0	2	6891	6	5912	206	5534	201
LG14	14000001	15000000	6743	6401	6382	0	0	0	6225	5	6090	139	5747	138
LG14	15000001	16000000	9689	9608	9069	0	0	0	9414	15	8737	172	8745	175
LG14	16000001	17000000	14212	14170	13317	0	0	3	13895	19	12797	312	12916	324
LG14	17000001	18000000	22614	22543	21431	0	0	3	22194	14	20784	329	20974	333
LG14	18000001	19000000	13315	13202	12985	0	0	0	12924	3	12464	241	12626	245
LG14	19000001	20000000	8921	8740	8224	0	0	1	8606	3	7954	147	7894	151
LG14	20000001	21000000	5709	5715	5133	0	0	0	5530	16	4781	194	4848	195
LG14	21000001	22000000	5512	4624	4081	0	2	2	4497	53	3871	156	3529	145
LG14	22000001	23000000	15207	15296	14270	0	0	3	14808	17	13371	484	13572	491
LG14	23000001	24000000	24635	23690	19512	0	1	4	22880	105	18032	845	18007	829
LG14	24000001	25000000	10782	10069	9473	0	0	0	9657	6	8884	237	8498	227
LG14	25000001	26000000	7758	7931	6126	0	0	1	7539	9	5704	169	5899	165
LG14	26000001	27000000	11953	10235	6271	0	0	1	9815	57	5822	244	5239	219
LG14	27000001	28000000	15125	14309	12888	0	0	3	13791	25	11863	568	11444	537
LG14	28000001	29000000	15293	14580	11241	0	0	9	14155	96	10431	539	10545	545
LG15	1	1000000	0	0	0	0	0	0	0	0	0	0	0	0
LG15	1000001	2000000	2828	2197	2180	0	0	0	2179	0	2143	21	1802	19
LG15	2000001	3000000	1729	1462	1556	0	0	0	1462	0	1458	82	1215	69
LG15	3000001	4000000	4942	5011	3513	0	0	0	4890	4	3379	73	3389	78
LG15	4000001	5000000	7666	7446	6776	0	0	0	7278	12	6484	155	6318	155
LG15	5000001	6000000	3048	2762	1941	0	1	3	2673	17	1807	83	1807	88
LG15	6000001	7000000	5960	5219	5182	0	0	0	5083	19	4955	99	4518	77
LG15	7000001	8000000	10209	9803	9188	0	0	1	9582	37	8751	236	8454	206
LG15	8000001	9000000	18470	18314	17220	0	0	1	17787	23	16414	337	16379	362
LG15	9000001	10000000	8180	8131	6246	0	0	0	7844	25	5938	137	6041	141
LG15	10000001	11000000	12817	12508	11463	0	1	2	12186	46	10760	442	10436	437
LG15	11000001	12000000	6389	6303	5044	0	1	1	6157	13	4852	81	4927	82
LG15	12000001	13000000	19998	19798	17534	0	0	0	19531	5	16989	317	17047	318
LG15	13000001	14000000	6481	6122	5406	0	1	2	5970	6	5170	113	5260	113
LG15	14000001	15000000	10106	9729	9267	0	0	1	9570	7	8953	195	8616	180
LG15	15000001	16000000	14281	14365	13250	0	1	0	14016	10	12748	196	12952	207
LG15	16000001	17000000	24642	23832	21806	0	1	8	23134	48	20542	699	20170	680
LG15	17000001	18000000	14000	11883	9940	0	0	2	11550	19	9431	255	7929	220
LG15	18000001	19000000	12418	11045	10617	0	1	1	10589	21	9921	253	9150	256
LG15	19000001	20000000	11835	11324	9566	0	0	3	11019	26	9079	250	8949	248
LG15	20000001	21000000	18214	18231	16429	0	1	3	17643	26	15433	453	15633	462
LG15	21000001	22000000	10958	10814	9081	0	0	2	10385	27	8459	319	8543	330
LG15	22000001	23000000	17519	15900	14879	0	1	5	15437	24	14077	355	14155	334
LG15	23000001	24000000	17141	17552	15433	0	0	0	16850	39	14314	597	14662	622
LG15	24000001	25000000	31080	31426	27293	0	1	5	30510	52	25494	999	25953	1034
LG15	25000001	26000000	18838	18802	14504	0	0	2	18341	24	13532	678	13620	694
LG16	1	1000000	1372	1212	1139	0	0	0	1164	0	1081	27	905	28
LG16	1000001	2000000	838	171	117	0	0	0	171	0	114	3	0	0
LG16	2000001	3000000	5928	5571	5570	0	0	0	5454	2	5332	113	5036	116
LG16	3000001	4000000	1254	1244	672	0	0	0	1220	0	659	13	636	10
LG16	4000001	5000000	3228	3022	2644	0	0	3	2969	4	2557	66	2523	61
LG16	5000001	6000000	8546	8571	8276	0	0	1	8537	1	8026	217	8051	218
LG16	6000001	7000000	13076	12741	10662	0	0	2	12485	16	10174	260	9967	252
LG16	7000001	8000000	1974	1647	1694	0	1	1	1622	1	1633	36	1579	30
LG16	8000001	9000000	7215	7257	7106	0	0	0	7194	3	6912	127	6953	128
LG16	9000001	10000000	13907	12584	12375	0	3	0	12261	47	11827	264	11333	248
LG16	10000001	11000000	13786	13489	12221	0	0	4	13189	46	11727	282	11749	284
LG16	11000001	12000000	13960	13542	12394	0	0	2	13102	41	11552	422	11343	422
LG16	12000001	13000000	16229	16046	13722	0	1	0	15625	55	13096	319	13237	330
LG16	13000001	14000000	7931	7151	5706	0	2	5	6959	36	5378	220	5165	204
LG16	14000001	15000000	15120	15087	14381	0	0	4	14726	7	13649	403	13876	419
LG16	15000001	16000000	18505	18669	17394	0	3	2	18217	29	16582	420	16798	421
LG16	16000001	17000000	4589	4699	4379	0	0	1	4565	4	4134	123	4234	127
LG16	17000001	18000000	8428	8494	8027	0	0	1	8395	1	7832	106	7897	110
LG16	18000001	19000000	12404	12467	11763	0	0	4	12189	19	11213	308	11341	319
LG16	19000001	20000000	6311	6387	6001	0	0	0	6277	1	5800	120	5866	122
LG16	20000001	21000000	10755	10765	10469	0	0	1	10616	3	10018	301	10046	294
LG16	21000001	22000000	3212	3274	2078	0	1	0	3154	8	1926	60	2005	62
LG16	22000001	23000000	11548	11447	10989	0	0	1	11099	14	10501	169	10468	179
LG16	23000001	24000000	16159	15261	14547	0	1	5	14776	14	13674	393	13031	382
LG16	24000001	25000000	27003	26324	24350	0	0	7	25562	74	22702	1011	22314	980
LG16	25000001	26000000	10876	10557	8763	0	0	4	10200	37	8175	245	8097	238
LG16	26000001	27000000	6262	6322	5904	0	0	0	6130	10	5572	180	5700	188
LG16	27000001	28000000	19440	19526	18611	0	1	9	18620	61	17013	790	17179	807
LG16	28000001	29000000	16795	16574	13966	0	2	1	15818	63	12698	595	13108	623
LG16	29000001	30000000	9775	8287	6506	0	2	4	7913	39	5925	384	5652	332
LG16	30000001	31000000	9900	9567	6692	0	1	1	9473	25	6347	304	6293	305
LG17	1	1000000	6651	6230	4718	0	0	0	6168	9	4644	60	4366	53
LG17	1000001	2000000	4338	3573	3242	0	0	1	3569	2	3137	104	2776	101
LG17	2000001	3000000	7235	6691	5743	0	0	1	6623	10	5369	324	5055	312
LG17	3000001	4000000	9209	9028	7615	0	0	5	8894	6	7288	250	7299	240
LG17	4000001	5000000	10599	10106	5830	0	0	0	9793	19	5465	189	5364	187
LG17	5000001	6000000	3138	2912	2763	0	0	0	2830	1	2588	87	2474	87
LG17	6000001	7000000	8898	9046	8229	0	0	4	8591	28	7441	390	7602	412
LG17	7000001	8000000	1673	1329	861	0	0	8	1276	36	748	94	651	69
LG17	8000001	9000000	8992	8395	6618	0	0	1	8135	27	6211	252	6175	252
LG17	9000001	10000000	6345	6372	5254	0	0	0	6146	10	4954	108	5034	116
LG17	10000001	11000000	16155	15591	14445	0	1	3	15089	38	13479	519	13237	497
LG17	11000001	12000000	16711	16836	15058	0	0	1	16326	31	14127	533	14308	522
LG17	12000001	13000000	22023	20793	18044	0	0	4	19802	103	16516	799	16527	801
LG17	13000001	14000000	9730	9614	8002	0	0	4	9206	30	7334	376	7381	363
LG17	14000001	15000000	5660	5712	4936	0	1	3	5445	9	4563	176	4650	167
LG17	15000001	16000000	3649	3685	3340	0	0	1	3557	19	3181	66	3243	74
LG17	16000001	17000000	2934	3010	2346	0	0	0	2899	4	2143	128	2199	138
LG17	17000001	18000000	7274	6192	4463	0	5	2	5845	166	4101	213	4134	212
LG17	18000001	19000000	8586	7794	5487	0	0	3	7394	151	4982	300	4921	257
LG18	1	1000000	906	913	488	0	0	0	905	1	459	22	466	22
LG18	1000001	2000000	13202	12702	8813	0	1	1	12454	19	8370	284	8193	284
LG18	2000001	3000000	9713	9104	8036	0	0	2	8880	19	7631	258	7264	247
LG18	3000001	4000000	3610	3142	3179	0	0	3	3086	10	2996	127	2753	95
LG18	4000001	5000000	16199	16047	14619	0	1	0	15393	36	13437	646	13497	662
LG18	5000001	6000000	6305	6348	5943	0	1	0	6044	23	5550	137	5603	129
LG18	6000001	7000000	22602	21951	20874	0	1	3	21172	38	19520	617	19394	642
LG18	7000001	8000000	8692	8512	7793	0	2	1	8365	30	7485	205	7452	201
LG18	8000001	9000000	22884	22327	21431	0	0	5	21645	27	19900	919	19639	924
LG18	9000001	10000000	16399	16454	14604	0	2	4	15980	22	13855	354	14093	364
LG18	10000001	11000000	22416	22221	21350	0	0	3	21693	17	20270	596	20231	609
LG18	11000001	12000000	12679	12590	11757	0	0	1	12267	8	11193	271	11116	271
LG18	12000001	13000000	17321	17611	16026	0	0	3	17119	23	15241	335	15543	350
LG18	13000001	14000000	29953	29872	27167	0	0	6	29098	46	25893	614	26241	631
LG18	14000001	15000000	17516	15318	15576	0	1	5	14654	41	14424	548	12977	478
LG18	15000001	16000000	8658	7523	6376	0	2	2	7268	50	6035	188	5687	159
LG18	16000001	17000000	11682	10702	9935	0	1	3	10386	16	9380	294	8891	281
LG18	17000001	18000000	10567	9764	8253	0	0	4	9345	18	7574	350	7728	373
LG18	18000001	19000000	5670	5581	4753	0	0	0	5388	5	4470	120	4474	116
LG18	19000001	20000000	13513	13152	12102	0	0	3	12666	12	11386	244	11472	247
LG18	20000001	21000000	14723	14225	11451	0	1	7	13768	34	10529	601	10189	618
LG18	21000001	22000000	7223	6999	6101	0	0	2	6814	13	5743	196	5767	200
LG19	1	1000000	0	0	0	0	0	0	0	0	0	0	0	0
LG19	1000001	2000000	20023	19818	16869	0	0	2	19549	18	16186	476	16096	487
LG19	2000001	3000000	10175	9932	7658	0	0	2	9764	1	7368	174	7212	181
LG19	3000001	4000000	7310	7007	4455	0	0	1	6844	9	4233	124	4267	131
LG19	4000001	5000000	2547	2385	2148	0	0	0	2365	7	2079	57	1992	46
LG19	5000001	6000000	11069	10672	9272	0	0	2	10309	37	8667	360	8599	347
LG19	6000001	7000000	25431	25317	21977	0	1	5	24521	77	20529	810	20778	808
LG19	7000001	8000000	15037	14986	13668	0	0	3	14515	24	12764	486	12877	468
LG19	8000001	9000000	4924	4672	3977	0	0	1	4609	8	3864	81	3788	81
LG19	9000001	10000000	29823	29161	27295	0	0	4	28259	36	25913	636	25308	637
LG19	10000001	11000000	12537	12657	11262	0	0	3	12268	28	10722	267	10856	268
LG19	11000001	12000000	13833	13864	12842	0	1	2	13399	34	12093	372	12173	379
LG19	12000001	13000000	25497	24170	22690	0	0	9	23338	61	21214	745	20511	746
LG19	13000001	14000000	5020	4822	4225	0	1	1	4624	67	3910	172	3903	177
LG19	14000001	15000000	4024	3838	3639	0	0	1	3752	3	3441	117	3351	120
LG19	15000001	16000000	7683	7041	5952	0	0	3	6841	16	5540	241	5276	220
LG19	16000001	17000000	9341	8806	5226	0	0	4	8486	17	4865	203	4950	200
LG19	17000001	18000000	7106	7208	6204	0	0	0	6945	8	5854	151	5978	157
LG19	18000001	19000000	4590	4406	3627	0	0	1	4218	53	3401	116	3443	129
LG19	19000001	20000000	4660	4435	4037	0	0	3	4340	8	3824	124	3833	120
LG19	20000001	21000000	1159	1129	751	0	0	0	1083	2	694	26	715	28
LG20	1	1000000	469	451	169	0	0	0	444	0	163	6	146	6
LG20	1000001	2000000	6885	6271	4106	0	0	0	6216	4	3959	103	3966	102
LG20	2000001	3000000	7448	7013	6232	0	0	2	6863	15	5929	175	5837	182
LG20	3000001	4000000	2076	1655	1586	0	1	2	1581	41	1477	89	1242	76
LG20	4000001	5000000	1590	1484	1429	0	0	1	1455	0	1339	61	1338	57
LG20	5000001	6000000	13916	11763	13293	0	0	0	11625	5	12783	345	10900	300
LG20	6000001	7000000	5503	5289	4856	0	0	1	5149	19	4635	89	4724	98
LG20	7000001	8000000	6920	6527	6140	0	1	3	6423	7	5913	130	5692	107
LG20	8000001	9000000	23433	22769	22044	0	3	3	22215	45	21010	576	20642	551
LG20	9000001	10000000	15634	15731	14964	0	0	2	15344	12	14323	289	14444	300
LG20	10000001	11000000	27386	26661	24753	0	0	2	26039	27	23630	725	23827	742
LG20	11000001	12000000	13873	13343	13077	0	0	1	12999	14	12323	439	11948	442
LG20	12000001	13000000	9230	9347	8823	0	0	0	9145	12	8373	250	8487	262
LG20	13000001	14000000	6473	6351	5378	0	0	0	6229	8	5153	125	5021	130
LG20	14000001	15000000	12638	12482	12339	0	1	0	12307	7	11951	210	11835	206
LG20	15000001	16000000	13021	13108	12162	0	0	1	12785	7	11376	466	11510	478
LG20	16000001	17000000	11426	11065	9717	0	0	2	10962	14	9399	238	9252	240
LG20	17000001	18000000	12277	11973	11196	0	0	0	11693	19	10640	321	10485	324
LG20	18000001	19000000	13181	13057	12276	0	0	2	12809	26	11638	435	11648	446
LG20	19000001	20000000	22098	22525	18535	0	1	1	21600	35	17351	486	17756	493
LG20	20000001	21000000	12258	11627	10682	0	0	2	10995	37	9882	323	9448	310
LG20	21000001	22000000	10145	9692	7063	0	1	1	9380	41	6619	252	6579	242
LG20	22000001	23000000	10718	10120	8593	0	1	4	9693	99	8003	325	8037	325
LG20	23000001	24000000	14321	13926	9602	0	4	5	13630	121	9010	487	9008	471
LG21	1	1000000	7402	6689	6120	0	0	2	6648	2	5845	236	5459	224
LG21	1000001	2000000	1529	1510	1184	0	0	0	1472	11	1061	103	1047	103
LG21	2000001	3000000	13031	12406	11324	0	0	2	12173	17	10808	330	10662	332
LG21	3000001	4000000	3090	3054	2560	0	0	0	3004	7	2447	75	2447	78
LG21	4000001	5000000	16997	17193	13718	0	1	1	16730	36	12844	547	13004	550
LG21	5000001	6000000	23016	22729	21760	0	1	2	22270	25	20693	651	20454	663
LG21	6000001	7000000	18935	18314	17052	0	0	8	17860	21	16177	479	15959	470
LG21	7000001	8000000	7017	6554	6671	0	0	2	6441	9	6386	169	6096	164
LG21	8000001	9000000	14990	14920	12726	0	0	5	14526	20	11942	486	12029	464
LG21	9000001	10000000	18472	18393	16570	0	0	5	17829	32	15456	634	15722	676
LG21	10000001	11000000	14019	13853	13486	0	0	1	13331	15	12615	389	12465	389
LG21	11000001	12000000	4931	4777	4317	0	0	1	4629	25	4120	101	4093	80
LG21	12000001	13000000	21040	21599	19372	0	0	1	20791	50	18051	728	18481	764
LG21	13000001	14000000	13333	11756	10703	0	1	8	11494	31	10229	271	9696	255
LG21	14000001	15000000	12485	11574	10273	0	0	1	11248	23	9599	408	9521	390
LG21	15000001	16000000	3980	3646	2517	0	0	1	3456	10	2335	64	2384	66
LG21	16000001	17000000	11353	11078	10064	0	0	4	10759	13	9460	354	9487	363
LG21	17000001	18000000	13145	12919	11891	0	2	1	12630	21	11306	367	11174	359
LG21	18000001	19000000	14910	14842	13967	0	0	9	14311	23	13043	481	13148	487
LG21	19000001	20000000	9885	7504	8221	0	2	2	7042	45	7540	319	5898	251
LG21	20000001	21000000	17413	14555	13416	0	0	6	14021	58	12056	802	10427	689
LG21	21000001	22000000	2492	2442	1210	0	0	1	2360	11	1139	32	1147	41
LG22	1	1000000	9681	8445	7224	0	0	1	8197	40	6700	389	6134	366
LG22	1000001	2000000	14143	13961	11894	0	0	1	13781	2	11504	283	11447	285
LG22	2000001	3000000	8761	8711	7593	0	0	1	8491	13	7193	220	7274	224
LG22	3000001	4000000	6499	6507	5935	0	0	4	6308	6	5573	169	5630	166
LG22	4000001	5000000	12467	11609	10566	0	0	5	11284	73	9981	343	9303	330
LG22	5000001	6000000	17640	17429	16637	0	0	3	16983	11	15856	378	15763	371
LG22	6000001	7000000	11859	11896	10893	0	0	4	11566	19	10193	405	10308	420
LG22	7000001	8000000	18827	18318	16574	0	0	5	17887	53	15746	483	15692	476
LG22	8000001	9000000	6830	6866	6286	0	0	0	6657	8	5874	237	5929	233
LG22	9000001	10000000	1763	1686	995	0	0	1	1644	5	923	47	930	48
LG22	10000001	11000000	7491	7151	6471	0	0	3	6983	8	6135	178	6171	172
LG22	11000001	12000000	16534	16201	15260	0	0	1	15806	27	14489	429	14362	450
LG22	12000001	13000000	7836	7179	6182	0	0	1	6964	25	5877	134	5819	120
LG22	13000001	14000000	4401	4399	3476	0	0	0	4284	5	3296	92	3324	99
LG22	14000001	15000000	5094	5129	3957	0	0	3	4918	4	3687	97	3743	96
LG22	15000001	16000000	7983	7385	6744	0	0	3	7171	4	6421	175	6432	162
LG22	16000001	17000000	26827	26319	24899	0	0	1	25543	48	23558	675	23144	660
LG22	17000001	18000000	12171	11465	10375	0	0	3	11041	12	9626	364	9250	338
LG22	18000001	19000000	1880	1795	1329	0	0	1	1683	38	1169	115	1169	94
LG22	19000001	20000000	8548	7012	5241	0	0	2	6579	25	4643	311	4545	287
LG22	20000001	21000000	11551	10188	7197	0	0	1	9851	29	6670	353	6308	334
LG23	1	1000000	0	0	0	0	0	0	0	0	0	0	0	0
LG23	1000001	2000000	12007	11587	10145	0	0	1	11407	36	9608	429	9389	394
LG23	2000001	3000000	10767	9920	8606	0	0	3	9752	11	8163	288	7572	279
LG23	3000001	4000000	7957	7947	6914	0	0	0	7769	2	6578	207	6563	201
LG23	4000001	5000000	16093	15570	13395	0	0	6	15187	47	12420	756	12202	716
LG23	5000001	6000000	16463	15899	14034	0	3	9	15361	73	13168	464	12886	423
LG23	6000001	7000000	12035	11500	10232	0	1	7	11129	52	9672	274	9577	249
LG23	7000001	8000000	11021	10605	10307	0	0	2	10350	26	9770	314	9529	299
LG23	8000001	9000000	19031	18902	17782	0	0	1	18337	30	16921	403	17059	401
LG23	9000001	10000000	19479	18981	17897	0	0	6	18600	21	16748	782	16697	747
LG23	10000001	11000000	9701	9452	8390	0	1	1	9307	7	8073	196	8067	198
LG23	11000001	12000000	7413	6862	6115	0	0	0	6648	42	5813	182	5687	155
LG23	12000001	13000000	13091	12635	11721	0	0	1	12192	20	10926	383	10899	368
LG23	13000001	14000000	7635	7590	7004	0	0	1	7394	8	6657	171	6711	184
LG23	14000001	15000000	10832	10709	9937	0	0	4	10473	8	9424	284	9475	272
LG23	15000001	16000000	12320	11825	10858	0	0	2	11466	18	10165	363	10276	368
LG23	16000001	17000000	10264	9797	9106	0	0	5	9378	66	8317	432	8191	419
LG23	17000001	18000000	7895	7571	6913	0	0	2	7217	11	6450	148	6392	156
LG23	18000001	19000000	11928	8746	9169	0	0	3	8430	16	8549	337	6668	233
LG23	19000001	20000000	1516	1424	1300	0	0	0	1407	0	1250	33	1231	30
LG23	20000001	21000000	1572	1606	1164	0	0	3	1447	48	1059	49	1087	46
LG23	21000001	22000000	8133	7671	6251	0	0	3	7481	12	5848	254	5578	237
LG23	22000001	23000000	9185	6746	5052	0	2	2	6584	25	4706	241	4311	230
