# Supplementary material for: Supergene origin and maintenance in Atlantic cod
Source: Nat Ecol Evol. 2022 Feb 17;6(4):469–81. doi: 10.1038/s41559-022-01661-x (PMC8986531; doi:10.1038/s41559-022-01661-x)
Supplement: Source Data Extended Data Fig. 2 — Species trees, DBBAA, Dfix and fdM. [file 41559_2022_1661_MOESM9_ESM.txt]

### Species trees (b)
((((arcgla_spc:3.520863914,((gadcha_spc:1.737005211,(gadmoc_spc:0.1734784225,gadmon_spc:0.1734784225):1.563526789):1.115040347,(gadmac_spc:0.04079012781,gadoga_spc:0.04079012781):2.811255431):0.668818356):0.2923981991,borsai_spc:3.813262113):4.00862992,(melaeg_spc:6.736910949,mermer_spc:6.736910949):1.084981084):0.5291050896,polvir_spc:8.350997123):0;
((((arcgla_spc:3.727135676,borsai_spc:3.727135676):0.2581569425,((gadcha_spc:1.756362437,(gadmoc_spc:0.1764844692,gadmon_spc:0.1764844692):1.579877968):1.115354835,(gadmac_spc:0.04220426066,gadoga_spc:0.04220426066):2.829513012):1.113575346):3.902038759,(melaeg_spc:6.784592661,mermer_spc:6.784592661):1.102738717):0.5262058983,polvir_spc:8.413537276):0;
### D_BBAA (c)
P1	P2	P3	Dstatistic	p-value	f_G
borsai	arcgla	gadcha	0.12766	0	0.0300348
borsai	arcgla	gadmac	0.12471	0	0.0279638
borsai	arcgla	gadmoc	0.128444	0	0.0316589
borsai	arcgla	gadmon	0.128434	0	0.032311
borsai	arcgla	gadoga	0.124745	0	0.0279282
arcgla	borsai	melaeg	0.023095	2.27485e-13	0.000965513
arcgla	borsai	mermer	0.0236358	8.03013e-09	0.00103105
gadcha	gadmac	arcgla	0.0189323	2.18337e-05	0.00217897
gadmoc	gadcha	arcgla	0.110312	0	0.00747197
gadmon	gadcha	arcgla	0.11386	0	0.00771195
gadcha	gadoga	arcgla	0.0188194	4.40917e-05	0.00216634
gadcha	arcgla	melaeg	0.00633191	0.0471964	0.000266887
arcgla	gadcha	mermer	0.00332801	0.241956	0.000147713
gadmoc	gadmac	arcgla	0.0834865	0	0.00982386
gadmon	gadmac	arcgla	0.0852235	0	0.0100302
gadoga	gadmac	arcgla	0.00292236	0.350627	2.731e-05
gadmac	arcgla	melaeg	0.00368021	0.134414	0.000153243
gadmac	arcgla	mermer	0.005082	0.0787614	0.000221162
gadmon	gadmoc	arcgla	0.0247523	8.37661e-06	0.00023948
gadmoc	gadoga	arcgla	0.0832872	0	0.0097711
gadmoc	arcgla	melaeg	0.0138175	0.000117762	0.000595655
arcgla	gadmoc	mermer	0.00637222	0.0635887	0.000292442
gadmon	gadoga	arcgla	0.0848686	0	0.00996143
gadmon	arcgla	melaeg	0.0144866	2.69185e-05	0.000624646
arcgla	gadmon	mermer	0.00554486	0.088765	0.000254541
gadoga	arcgla	melaeg	0.00347388	0.138462	0.000145178
gadoga	arcgla	mermer	0.00444669	0.13708	0.000194203
melaeg	mermer	arcgla	0.022792	0	0.00215082
gadcha	gadmac	borsai	0.0206848	3.23748e-05	0.00196397
gadmoc	gadcha	borsai	0.0964505	0	0.00541855
gadmon	gadcha	borsai	0.099705	0	0.00560372
gadcha	gadoga	borsai	0.0197521	6.41371e-05	0.00187367
gadcha	borsai	melaeg	0.0265022	1.08811e-08	0.00128206
gadcha	borsai	mermer	0.0170929	0.000826599	0.000869734
gadmoc	gadmac	borsai	0.0780024	0	0.0075779
gadmon	gadmac	borsai	0.079511	0	0.00772308
gadoga	gadmac	borsai	0.0114037	0.072075	8.95541e-05
gadmac	borsai	melaeg	0.0236362	4.37311e-10	0.00113106
gadmac	borsai	mermer	0.0243634	7.98365e-07	0.00121803
gadmon	gadmoc	borsai	0.0195207	0.000420475	0.000157628
gadmoc	gadoga	borsai	0.0769686	0	0.00744543
gadmoc	borsai	melaeg	0.030828	7.30305e-13	0.00152078
gadmoc	borsai	mermer	0.0130003	0.0050215	0.000680647
gadmon	gadoga	borsai	0.0784269	0	0.0075843
gadmon	borsai	melaeg	0.0315538	6.16174e-14	0.00155563
gadmon	borsai	mermer	0.0136293	0.00403263	0.000713542
gadoga	borsai	melaeg	0.0229875	2.87506e-09	0.00110298
gadoga	borsai	mermer	0.0242518	2.79203e-06	0.00121597
melaeg	mermer	borsai	0.0220233	3.62665e-12	0.00195225
gadmoc	gadcha	gadmac	0.139577	0	0.0171061
gadmon	gadcha	gadmac	0.142598	0	0.0174818
gadmac	gadoga	gadcha	0.114274	0	0.00201928
gadcha	gadmac	melaeg	0.00398061	0.111448	0.000119736
gadmac	gadcha	mermer	0.0116046	0.000525629	0.000363496
gadmon	gadmoc	gadcha	0.0243043	2.07734e-12	0.000670744
gadmoc	gadcha	gadoga	0.104472	0	0.0131884
gadmoc	gadcha	melaeg	0.0163576	1.53788e-05	0.000346707
gadcha	gadmoc	mermer	0.00730827	0.0454617	0.000163526
gadmon	gadcha	gadoga	0.106399	0	0.0134592
gadmon	gadcha	melaeg	0.0184518	1.08255e-05	0.000390523
gadcha	gadmon	mermer	0.00536249	0.115187	0.000119838
gadcha	gadoga	melaeg	0.00577533	0.0329951	0.000174143
gadoga	gadcha	mermer	0.0105148	0.000923131	0.000330117
melaeg	mermer	gadcha	0.0281724	0	0.00278411
gadmon	gadmoc	gadmac	0.0281663	4.17444e-14	0.000401619
gadmac	gadoga	gadmoc	0.283115	0	0.00678723
gadmoc	gadmac	melaeg	0.0158189	5.10874e-07	0.000494287
gadmac	gadmoc	mermer	0.0144111	3.99542e-07	0.000473472
gadmac	gadoga	gadmon	0.285432	0	0.00713825
gadmon	gadmac	melaeg	0.0172222	3.50974e-07	0.000538194
gadmac	gadmon	mermer	0.0128751	2.98599e-06	0.000423416
gadmac	gadoga	melaeg	0.0094344	0.12448	3.3685e-05
gadmac	gadoga	mermer	0.00265886	0.383198	9.75358e-06
melaeg	mermer	gadmac	0.0223934	0	0.00210281
gadmon	gadmoc	gadoga	0.0190458	1.07514e-06	0.000280402
gadmon	gadmoc	melaeg	0.0117221	0.035974	4.60179e-05
gadmon	gadmoc	mermer	0.0113256	0.0136596	4.71361e-05
gadmoc	gadoga	melaeg	0.0173817	6.48019e-08	0.000542457
gadoga	gadmoc	mermer	0.0136869	3.6289e-07	0.000448752
melaeg	mermer	gadmoc	0.0341292	0	0.00358739
gadmon	gadoga	melaeg	0.0187024	4.34092e-08	0.000583602
gadoga	gadmon	mermer	0.012345	2.98022e-06	0.000404924
melaeg	mermer	gadmon	0.0343881	0	0.00366292
melaeg	mermer	gadoga	0.0217377	0	0.0020417
### D_fix (c)
P1	P2	P3	Dstatistic	p-value	f_G
gadcha	arcgla	borsai	0.342611	0	0.0858735
gadmac	arcgla	borsai	0.335782	0	0.0842555
gadmoc	arcgla	borsai	0.359877	0	0.0907769
gadmon	arcgla	borsai	0.360363	0	0.0909369
gadoga	arcgla	borsai	0.335976	0	0.0844077
arcgla	borsai	melaeg	0.023095	2.27485e-13	0.000965513
arcgla	borsai	mermer	0.0236358	8.03013e-09	0.00103105
gadcha	gadmac	arcgla	0.0189323	2.18337e-05	0.00217897
gadmoc	gadcha	arcgla	0.110312	0	0.00747197
gadmon	gadcha	arcgla	0.11386	0	0.00771195
gadcha	gadoga	arcgla	0.0188194	4.40917e-05	0.00216634
gadcha	arcgla	melaeg	0.00633191	0.0471964	0.000266887
arcgla	gadcha	mermer	0.00332801	0.241956	0.000147713
gadmoc	gadmac	arcgla	0.0834865	0	0.00982386
gadmon	gadmac	arcgla	0.0852235	0	0.0100302
gadoga	gadmac	arcgla	0.00292236	0.350627	2.731e-05
gadmac	arcgla	melaeg	0.00368021	0.134414	0.000153243
gadmac	arcgla	mermer	0.005082	0.0787614	0.000221162
gadmon	gadmoc	arcgla	0.0247523	8.37661e-06	0.00023948
gadmoc	gadoga	arcgla	0.0832872	0	0.0097711
gadmoc	arcgla	melaeg	0.0138175	0.000117762	0.000595655
arcgla	gadmoc	mermer	0.00637222	0.0635887	0.000292442
gadmon	gadoga	arcgla	0.0848686	0	0.00996143
gadmon	arcgla	melaeg	0.0144866	2.69185e-05	0.000624646
arcgla	gadmon	mermer	0.00554486	0.088765	0.000254541
gadoga	arcgla	melaeg	0.00347388	0.138462	0.000145178
gadoga	arcgla	mermer	0.00444669	0.13708	0.000194203
melaeg	mermer	arcgla	0.022792	0	0.00215082
gadcha	gadmac	borsai	0.0206848	3.23748e-05	0.00196397
gadmoc	gadcha	borsai	0.0964505	0	0.00541855
gadmon	gadcha	borsai	0.099705	0	0.00560372
gadcha	gadoga	borsai	0.0197521	6.41371e-05	0.00187367
gadcha	borsai	melaeg	0.0265022	1.08811e-08	0.00128206
gadcha	borsai	mermer	0.0170929	0.000826599	0.000869734
gadmoc	gadmac	borsai	0.0780024	0	0.0075779
gadmon	gadmac	borsai	0.079511	0	0.00772308
gadoga	gadmac	borsai	0.0114037	0.072075	8.95541e-05
gadmac	borsai	melaeg	0.0236362	4.37311e-10	0.00113106
gadmac	borsai	mermer	0.0243634	7.98365e-07	0.00121803
gadmon	gadmoc	borsai	0.0195207	0.000420475	0.000157628
gadmoc	gadoga	borsai	0.0769686	0	0.00744543
gadmoc	borsai	melaeg	0.030828	7.30305e-13	0.00152078
gadmoc	borsai	mermer	0.0130003	0.0050215	0.000680647
gadmon	gadoga	borsai	0.0784269	0	0.0075843
gadmon	borsai	melaeg	0.0315538	6.16174e-14	0.00155563
gadmon	borsai	mermer	0.0136293	0.00403263	0.000713542
gadoga	borsai	melaeg	0.0229875	2.87506e-09	0.00110298
gadoga	borsai	mermer	0.0242518	2.79203e-06	0.00121597
melaeg	mermer	borsai	0.0220233	3.62665e-12	0.00195225
gadmoc	gadcha	gadmac	0.139577	0	0.0171061
gadmon	gadcha	gadmac	0.142598	0	0.0174818
gadmac	gadoga	gadcha	0.114274	0	0.00201928
gadcha	gadmac	melaeg	0.00398061	0.111448	0.000119736
gadmac	gadcha	mermer	0.0116046	0.000525629	0.000363496
gadmon	gadmoc	gadcha	0.0243043	2.07734e-12	0.000670744
gadmoc	gadcha	gadoga	0.104472	0	0.0131884
gadmoc	gadcha	melaeg	0.0163576	1.53788e-05	0.000346707
gadcha	gadmoc	mermer	0.00730827	0.0454617	0.000163526
gadmon	gadcha	gadoga	0.106399	0	0.0134592
gadmon	gadcha	melaeg	0.0184518	1.08255e-05	0.000390523
gadcha	gadmon	mermer	0.00536249	0.115187	0.000119838
gadcha	gadoga	melaeg	0.00577533	0.0329951	0.000174143
gadoga	gadcha	mermer	0.0105148	0.000923131	0.000330117
melaeg	mermer	gadcha	0.0281724	0	0.00278411
gadmon	gadmoc	gadmac	0.0281663	4.17444e-14	0.000401619
gadmac	gadoga	gadmoc	0.283115	0	0.00678723
gadmoc	gadmac	melaeg	0.0158189	5.10874e-07	0.000494287
gadmac	gadmoc	mermer	0.0144111	3.99542e-07	0.000473472
gadmac	gadoga	gadmon	0.285432	0	0.00713825
gadmon	gadmac	melaeg	0.0172222	3.50974e-07	0.000538194
gadmac	gadmon	mermer	0.0128751	2.98599e-06	0.000423416
gadmac	gadoga	melaeg	0.0094344	0.12448	3.3685e-05
gadmac	gadoga	mermer	0.00265886	0.383198	9.75358e-06
melaeg	mermer	gadmac	0.0223934	0	0.00210281
gadmon	gadmoc	gadoga	0.0190458	1.07514e-06	0.000280402
gadmon	gadmoc	melaeg	0.0117221	0.035974	4.60179e-05
gadmon	gadmoc	mermer	0.0113256	0.0136596	4.71361e-05
gadmoc	gadoga	melaeg	0.0173817	6.48019e-08	0.000542457
gadoga	gadmoc	mermer	0.0136869	3.6289e-07	0.000448752
melaeg	mermer	gadmoc	0.0341292	0	0.00358739
gadmon	gadoga	melaeg	0.0187024	4.34092e-08	0.000583602
gadoga	gadmon	mermer	0.012345	2.98022e-06	0.000404924
melaeg	mermer	gadmon	0.0343881	0	0.00366292
melaeg	mermer	gadoga	0.0217377	0	0.0020417
### fdM (d top left)
chr	windowStart	windowEnd	D	f_d	f_dM
lg01	86026	240105	0.352941	0.035016	0.023015
lg01	124514	246383	-0.224806	-0.025054	-0.017857
lg01	240553	249968	0.125000	0.025878	0.019608
lg01	246406	329957	0.333333	0.047932	0.034045
lg01	250108	335808	0.463918	0.078671	0.054315
lg01	329963	419941	0.546392	0.124559	0.085346
lg01	335973	440721	0.187500	0.035503	0.024374
lg01	420082	458930	-0.178947	-0.034765	-0.022720
lg01	441218	544952	0.032967	0.005195	0.003633
lg01	459001	914663	0.450549	0.047099	0.032169
lg01	558664	948698	0.434783	0.048870	0.030546
lg01	915300	966898	0.431579	0.082828	0.050555
lg01	949399	993211	0.200000	0.042827	0.027586
lg01	967337	1006636	0.160000	0.032888	0.020984
lg01	993710	1074594	0.142857	0.017766	0.011785
lg01	1014014	1101879	0.020408	0.002346	0.001548
lg01	1075177	1627848	0.320000	0.051364	0.034992
lg01	1102019	1671488	0.474747	0.083929	0.060724
lg01	1627923	1719250	0.232323	0.041894	0.029890
lg01	1671811	1731623	0.395833	0.069853	0.051386
lg01	1719277	1786051	0.597884	0.087801	0.067222
lg01	1731646	1856271	0.357513	0.038634	0.030749
lg01	1786394	1890154	0.571429	0.071841	0.055638
lg01	1857229	1907634	0.720000	0.115385	0.083867
lg01	1890197	1923414	0.555556	0.088353	0.066505
lg01	1907915	1958041	0.481081	0.075552	0.052476
lg01	1924729	1988576	0.314286	0.046888	0.032353
lg01	1958089	2132954	0.362637	0.040766	0.029204
lg01	1989835	2166863	0.237113	0.023638	0.016272
lg01	2133026	2243302	0.070707	0.008439	0.005569
lg01	2167320	2280207	0.319588	0.033714	0.022819
lg01	2243477	2423380	0.368421	0.029252	0.020655
lg01	2280752	2477189	0.397849	0.033214	0.024447
lg01	2424778	2510089	0.404255	0.047323	0.034943
lg01	2477260	2535102	0.360825	0.059423	0.039886
lg01	2510236	2561903	0.430052	0.074373	0.051046
lg01	2535410	2590135	0.435897	0.045528	0.035387
lg01	2561957	2608134	0.595960	0.072348	0.056758
lg01	2590290	2634064	0.734694	0.123818	0.091429
lg01	2608376	2739660	0.562500	0.081818	0.063380
lg01	2634393	2755510	0.473684	0.074380	0.060322
lg01	2739852	2778643	0.530612	0.080745	0.059192
lg01	2756210	2793576	0.512690	0.094041	0.063965
lg01	2778834	2979687	0.323077	0.048649	0.034981
lg01	2793651	2999357	0.285714	0.034611	0.025618
lg01	2981579	3009828	0.393939	0.058515	0.042208
lg01	3000880	3057633	0.320000	0.061010	0.042838
lg01	3009905	3077574	0.448980	0.081106	0.060732
lg01	3057854	3095254	0.285714	0.047538	0.035556
lg01	3080921	3120965	0.111111	0.016756	0.012666
lg01	3095267	3136573	-0.030928	-0.004626	-0.003380
lg01	3121107	3163533	0.020833	0.003135	0.002186
lg01	3137127	3184514	0.389474	0.060261	0.043453
lg01	3166976	3207052	0.175258	0.028357	0.020833
lg01	3185214	3242902	0.163265	0.025641	0.019150
lg01	3207098	3261318	0.145833	0.028141	0.019404
lg01	3243520	3275668	0.200000	0.039832	0.025486
lg01	3261670	3350091	0.304813	0.047739	0.031509
lg01	3276923	3357907	0.077720	0.015106	0.010108
lg01	3350409	3369920	0.171717	0.039766	0.028716
lg01	3357916	3398527	0.224490	0.034755	0.025943
lg01	3377126	3411086	0.298429	0.050265	0.037206
lg01	3399360	3423514	0.326425	0.072917	0.050400
lg01	3411552	3435768	0.320000	0.076372	0.053691
lg01	3424369	3449139	0.216495	0.042467	0.030985
lg01	3435811	3458026	0.257732	0.048497	0.034329
lg01	3449146	3466641	0.440000	0.079279	0.059299
lg01	3458055	3482765	0.454545	0.076792	0.057325
lg01	3466737	3494490	0.525773	0.098361	0.072598
lg01	3482934	3558841	0.402062	0.073102	0.054737
lg01	3511720	3568711	0.109948	0.023230	0.016342
lg01	3559145	3581905	0.130890	0.028868	0.020475
lg01	3569307	3609044	0.278351	0.036685	0.026588
lg01	3582491	3626252	0.319588	0.043570	0.031329
lg01	3610336	3731389	0.306122	0.052817	0.037383
lg01	3626707	3743004	0.434343	0.069805	0.051313
lg01	3731441	3763582	0.474747	0.095046	0.071756
lg01	3745211	3779182	0.413613	0.081276	0.058346
lg01	3764244	3812841	0.304582	0.058458	0.040071
lg01	3779265	3842268	0.265416	0.045392	0.031054
lg01	3813190	3862361	0.010309	0.001820	0.001310
lg01	3842389	3883019	-0.131313	-0.025692	-0.019742
lg01	3863961	3906873	0.272727	0.044776	0.034351
lg01	3883113	3923441	0.306122	0.053381	0.038412
lg01	3907002	4100934	0.127660	0.020979	0.013873
lg01	3923477	4114637	0.139785	0.022128	0.014578
lg01	4101073	4133145	0.065934	0.012938	0.008642
lg01	4115791	4144497	0.279570	0.061429	0.041074
lg01	4133408	4162595	0.510204	0.097371	0.066225
lg01	4145337	4177057	0.298969	0.056919	0.039972
lg01	4162814	4198926	0.469388	0.082659	0.060407
lg01	4177367	4223199	0.571429	0.075269	0.053743
lg01	4200070	4245163	0.381443	0.048942	0.034709
lg01	4223444	4257006	0.373737	0.063738	0.046482
lg01	4245390	4283825	0.166667	0.027304	0.020101
lg01	4257023	4306833	0.208333	0.031348	0.023981
lg01	4284561	4328483	0.400000	0.073665	0.057637
lg01	4307524	4336698	0.571429	0.123757	0.093023
lg01	4328509	4354334	0.481481	0.107565	0.082428
lg01	4336719	4377306	0.235602	0.036116	0.026549
lg01	4354419	4399988	0.473684	0.062543	0.045226
lg01	4377307	4420072	0.655914	0.096672	0.071849
lg01	4401632	4454736	0.628866	0.093918	0.071512
lg01	4422296	4476591	0.346939	0.054706	0.040189
lg01	4454809	4496687	0.102041	0.019436	0.013899
lg01	4478316	4509435	0.195876	0.040000	0.028788
lg01	4498010	4564751	0.243243	0.041133	0.029373
lg01	4511381	4578794	0.208556	0.038198	0.027349
lg01	4565194	4604018	0.285714	0.069652	0.048994
lg01	4579722	4627359	0.269036	0.053159	0.036552
lg01	4604453	4647527	-0.015228	-0.003012	-0.002058
lg01	4627475	4656408	-0.102041	-0.027894	-0.019268
lg01	4647634	4669097	0.298969	0.096346	0.071253
lg01	4656633	4697839	0.308511	0.073604	0.058204
lg01	4669244	4727503	-0.048128	-0.007329	-0.005362
lg01	4697883	4799284	0.148718	0.021045	0.015167
lg01	4727857	4823467	0.233161	0.037752	0.027557
lg01	4803944	4844314	0.156250	0.024341	0.016968
lg01	4823508	4857838	0.222798	0.033090	0.022419
lg01	4845774	4867350	0.081633	0.015180	0.010006
lg01	4858007	4889776	0.200000	0.036832	0.026596
lg01	4869075	4941938	0.353535	0.059473	0.044901
lg01	4890149	4961944	0.232323	0.036624	0.027381
lg01	4943121	4977392	0.333333	0.054772	0.040049
lg01	4962114	4994985	0.535354	0.101533	0.071670
lg01	4977436	5005507	0.515152	0.098077	0.074398
lg01	4995025	5021688	0.248677	0.050000	0.037570
lg01	5005637	5043155	0.347594	0.075231	0.052504
lg01	5022427	5054964	0.505155	0.102083	0.073851
lg01	5043173	5094934	0.402062	0.055477	0.041118
lg01	5055895	5105971	0.387755	0.062346	0.043880
lg01	5096309	5309135	0.030303	0.005500	0.003822
lg01	5106066	5325430	0.102041	0.017271	0.012928
lg01	5313086	5375731	0.408163	0.069991	0.050761
lg01	5326136	5704495	0.346939	0.043450	0.029668
lg01	5376167	5735889	0.306122	0.038810	0.027842
lg01	5704697	5752247	0.367347	0.062069	0.047182
lg01	5737413	5772636	0.612245	0.111317	0.084093
lg01	5752270	5828076	0.705263	0.107200	0.076266
lg01	5772748	5842138	0.557895	0.081917	0.057051
lg01	5828108	5863149	0.367347	0.050955	0.037657
lg01	5842163	5871276	0.292929	0.047347	0.034138
lg01	5863163	5892654	0.200000	0.038023	0.025157
lg01	5872964	6085448	-0.010101	-0.001704	-0.001150
lg01	5892968	6114987	-0.031579	-0.004027	-0.002700
lg01	6086144	6126667	-0.020833	-0.002907	-0.001873
lg01	6115098	6141212	0.040000	0.008247	0.005171
lg01	6126708	6151968	0.319372	0.064211	0.042450
lg01	6141300	6167186	0.561497	0.100287	0.074205
lg01	6151993	6177384	0.405405	0.074850	0.056991
lg01	6167405	6186093	0.108696	0.025873	0.019139
lg01	6177673	6192195	0.193717	0.056489	0.039785
lg01	6186125	6206133	0.291667	0.069825	0.051048
lg01	6192287	6216634	0.163265	0.032653	0.023121
lg01	6206183	6227072	0.000000	0.000000	0.000000
lg01	6218273	6240287	0.113402	0.022657	0.016641
lg01	6227402	6255994	0.247312	0.036948	0.027219
lg01	6240365	6270101	0.326316	0.045322	0.034216
lg01	6256174	6290076	0.329843	0.040989	0.029605
lg01	6270343	6340792	0.225131	0.025610	0.017872
lg01	6290639	6355567	0.530612	0.075747	0.055944
lg01	6341206	6368319	0.653061	0.132368	0.099225
lg01	6356790	6415599	0.333333	0.032670	0.023616
lg01	6368520	6479838	0.212766	0.011628	0.008021
lg01	6418863	6508482	0.431579	0.031014	0.021585
lg01	6479984	6541173	0.530612	0.071478	0.054223
lg01	6508772	6573785	0.520000	0.060819	0.042311
lg01	6547180	6592579	0.520000	0.058526	0.040435
lg01	6573786	6611005	0.393939	0.056563	0.038142
lg01	6593568	6626451	0.312500	0.056391	0.036563
lg01	6611315	6669306	0.347368	0.046809	0.033401
lg01	6626734	6683814	0.319149	0.042463	0.031364
lg01	6669516	6815255	0.052632	0.006789	0.005066
lg01	6684532	6855372	-0.037838	-0.004187	-0.002900
lg01	6815699	6877741	0.093923	0.013743	0.008727
lg01	6855498	6906392	0.010309	0.001955	0.001259
lg01	6877743	6921075	-0.030303	-0.005970	-0.004068
lg01	6907699	6931832	0.234043	0.042594	0.030261
lg01	6921098	6965286	0.406977	0.066100	0.045722
lg01	6932136	6979391	0.337079	0.059406	0.041667
lg01	6965345	6993684	0.416667	0.097800	0.070175
lg01	6982079	7239381	0.408163	0.072661	0.049261
lg01	6993959	7322413	0.280000	0.037634	0.026328
lg01	7239569	7340757	0.320000	0.048967	0.035556
lg01	7327606	7390361	0.320000	0.045584	0.033649
lg01	7341414	7414736	0.463918	0.054348	0.040650
lg01	7392444	7430891	0.425532	0.060377	0.041885
lg01	7414748	7637202	0.086957	0.013051	0.008264
lg01	7431096	7649748	0.191489	0.030848	0.020431
lg01	7637262	7671593	0.252525	0.043706	0.030266
lg01	7650434	7696380	0.291667	0.041605	0.028601
lg01	7672085	7719128	0.284211	0.035928	0.024445
lg01	7696608	7731038	0.051546	0.007576	0.005061
lg01	7719737	7743899	0.265306	0.051282	0.035088
lg01	7731095	7773391	0.347368	0.039169	0.026389
lg01	7744660	7799295	0.340426	0.033041	0.021769
lg01	7773433	7810947	0.434343	0.063941	0.043173
lg01	7799361	7826927	0.280000	0.048994	0.034063
lg01	7811236	7844103	0.400000	0.065735	0.044969
lg01	7827013	7877485	0.555556	0.076816	0.051716
lg01	7845111	7895724	0.557895	0.076867	0.049029
lg01	7877498	7910174	0.521739	0.084211	0.052603
lg01	7895875	7924525	0.255319	0.040609	0.026681
lg01	7912174	7942593	0.195876	0.031799	0.020641
lg01	7924555	7994802	0.237113	0.036712	0.024122
lg01	7942796	8018720	0.148936	0.023830	0.016529
lg01	7994804	8031868	0.166667	0.033720	0.023273
lg01	8018740	8072588	0.160000	0.015889	0.010742
lg01	8032048	8084971	0.360000	0.034204	0.022578
lg01	8072777	8108875	0.373737	0.047527	0.030340
lg01	8084998	8127377	0.237113	0.026713	0.018011
lg01	8109333	8141712	0.305263	0.041547	0.029073
lg01	8127959	8162298	0.161290	0.022506	0.015464
lg01	8143846	8181694	0.303371	0.040632	0.027636
lg01	8162357	8200476	0.488889	0.072607	0.049689
lg01	8182023	8219880	0.333333	0.048048	0.032956
lg01	8200984	8241793	0.142857	0.018301	0.012105
lg01	8220968	8262160	0.257732	0.036153	0.024272
lg01	8242840	8283461	0.333333	0.050874	0.035223
lg01	8262429	8300831	0.051546	0.007893	0.005266
lg01	8283655	8319295	0.111111	0.015395	0.010531
lg01	8300851	8330985	0.505155	0.082422	0.057043
lg01	8319459	8352606	0.479167	0.073600	0.050998
lg01	8331039	8369232	0.422680	0.056747	0.039932
lg01	8352932	8380841	0.312500	0.058083	0.041337
lg01	8369243	8401674	0.284211	0.043831	0.030235
lg01	8383373	8414381	0.625000	0.091255	0.064481
lg01	8401790	8443538	0.632653	0.130802	0.096199
lg01	8414410	8459203	0.632653	0.108963	0.080519
lg01	8444918	8474918	0.595960	0.090699	0.062467
lg01	8459313	8493824	0.434343	0.073883	0.050146
lg01	8475735	8528711	0.489796	0.099792	0.067797
lg01	8493917	8536581	0.711340	0.177378	0.111831
lg01	8528776	8563791	0.520833	0.098522	0.060060
lg01	8536664	8584667	0.229167	0.036975	0.022751
lg01	8564920	8607567	0.375000	0.056827	0.038257
lg01	8584763	8618131	0.658793	0.121667	0.082241
lg01	8611465	8635375	0.683117	0.157391	0.104117
lg01	8621363	8664316	0.489796	0.069114	0.046043
lg01	8635421	8677709	0.361257	0.049110	0.033890
lg01	8664728	8689758	0.507853	0.096517	0.069986
lg01	8677766	8705248	0.489362	0.082511	0.056581
lg01	8690941	8726139	-0.021739	-0.002954	-0.001986
lg01	8705435	8740237	-0.063830	-0.010265	-0.007117
lg01	8726600	8751344	0.525773	0.124694	0.081994
lg01	8740238	8768680	0.677419	0.152266	0.102273
lg01	8751686	8790032	0.648352	0.109411	0.078094
lg01	8770337	8831709	0.479167	0.067597	0.045748
lg01	8791161	8875862	0.306122	0.046729	0.031513
lg01	8832468	8907670	0.306122	0.041609	0.029000
lg01	8876054	9228975	0.195876	0.023975	0.016302
lg01	9213932	9237821	0.318681	0.057143	0.036662
lg01	9228989	9246319	0.692754	0.184556	0.116472
lg01	9240353	9264623	0.700306	0.188477	0.116956
lg01	9246751	9279659	0.560694	0.098079	0.062905
lg01	9264836	9309808	0.204082	0.028090	0.017391
lg01	9282471	9337915	-0.204082	-0.027137	-0.016495
lg01	9311762	9371914	0.111111	0.012768	0.008139
lg01	9343825	9403179	0.474747	0.046906	0.030186
lg01	9374006	9413368	0.346939	0.049347	0.031438
lg01	9403229	9436893	0.255102	0.037821	0.022978
lg01	9414563	9456842	0.505051	0.062383	0.037509
lg01	9438099	9483405	0.348958	0.046335	0.027720
lg01	9457012	9498373	0.473958	0.067159	0.040844
lg01	9483783	9511602	0.640000	0.112875	0.070875
lg01	9498602	9528654	0.320000	0.062561	0.040532
lg01	9514583	9547092	0.160000	0.026059	0.016940
lg01	9528891	9587537	0.240000	0.026593	0.016667
lg01	9548457	9613364	0.252525	0.024975	0.016108
lg01	9587765	9621743	0.360825	0.052278	0.034757
lg01	9613403	9654151	0.443299	0.057487	0.036211
lg01	9621987	9674992	0.244898	0.029538	0.018612
lg01	9655247	9784217	0.319588	0.056829	0.036643
lg01	9676374	9803577	0.452632	0.065499	0.045575
lg01	9784419	9827755	0.360825	0.041032	0.028340
lg01	9804905	9842673	0.240000	0.030075	0.020025
lg01	9828334	9857596	0.298969	0.054307	0.036570
lg01	9843495	9871128	0.368421	0.086207	0.054432
lg01	9858837	9883994	0.268817	0.053879	0.035063
lg01	9871328	9902917	-0.005405	-0.000920	-0.000618
lg01	9887146	9967811	0.160622	0.020058	0.013322
lg01	9903296	10030334	0.416667	0.034320	0.022472
lg01	9967990	10068294	0.208333	0.018408	0.011859
lg01	10031335	10135351	0.285714	0.023810	0.015896
lg01	10068988	10227094	0.505155	0.037867	0.025574
lg01	10138355	10268970	0.479167	0.037007	0.024606
lg01	10227217	10327183	0.212766	0.016155	0.010773
lg01	10269625	10368638	0.031579	0.002546	0.001660
lg01	10333662	10397760	0.072165	0.007642	0.004821
lg01	10369763	10416145	-0.020408	-0.003167	-0.001925
lg01	10398787	10463386	0.183673	0.026297	0.015171
lg01	10416320	10490505	0.505155	0.075501	0.042187
lg01	10463870	11113506	0.185185	0.022831	0.013758
lg01	10491041	11454422	0.206349	0.023214	0.015058
lg01	11118104	11465981	0.612245	0.111836	0.068298
lg01	11454661	11496368	0.257732	0.052521	0.029869
lg01	11466013	11555734	0.051546	0.006161	0.003827
lg01	11496488	11593780	0.306122	0.029098	0.018622
lg01	11558070	11630055	0.381443	0.034259	0.021356
lg01	11593791	11661497	0.364583	0.037294	0.023427
lg01	11631247	11695600	0.295918	0.036205	0.022799
lg01	11662307	11713578	0.520000	0.074659	0.049477
lg01	11696360	11721672	0.676768	0.138573	0.102134
lg01	11713636	11739735	0.387755	0.090476	0.063919
lg01	11721874	11766840	0.272727	0.047957	0.035271
lg01	11741696	11804186	0.257732	0.030120	0.021070
lg01	11768914	11819828	0.340206	0.042746	0.028351
lg01	11805300	11839514	0.480000	0.078753	0.054826
lg01	11819928	11866337	0.480000	0.057866	0.041703
lg01	11839962	11968333	0.520000	0.056369	0.039186
lg01	11867361	11986438	0.452632	0.059066	0.038548
lg01	11968479	12017223	0.361702	0.042553	0.028227
lg01	11987130	12057303	0.422680	0.039272	0.027306
lg01	12017443	12104568	0.591837	0.072910	0.050000
lg01	12060525	12156522	0.595960	0.089598	0.054807
lg01	12104937	12184826	0.492228	0.056380	0.033916
lg01	12157388	12207167	0.415385	0.049754	0.030763
lg01	12184837	12223940	0.240000	0.034139	0.022243
lg01	12207479	12254399	0.326531	0.040277	0.025879
lg01	12224278	12263306	0.571429	0.080808	0.051661
lg01	12254569	12282077	0.486911	0.089855	0.059349
lg01	12263356	12311235	0.439153	0.054534	0.035021
lg01	12283903	12343624	0.463918	0.049234	0.031780
lg01	12311382	12375651	0.333333	0.034615	0.021679
lg01	12344082	12411940	-0.036649	-0.003375	-0.002137
lg01	12376359	12468570	-0.030928	-0.002134	-0.001401
lg01	12414096	12491801	0.354839	0.028399	0.018207
lg01	12473016	12504904	0.450549	0.068390	0.044348
lg01	12492012	12517004	0.305263	0.056530	0.037810
lg01	12505381	12551415	0.381443	0.054292	0.035390
lg01	12518843	12573272	0.510204	0.066756	0.044583
lg01	12552018	12598917	0.353535	0.049123	0.031847
lg01	12573449	12618537	0.162304	0.023610	0.014445
lg01	12599753	12655155	0.282609	0.053608	0.031621
lg01	12619105	12750329	0.447514	0.104180	0.065139
lg01	12655281	12769700	0.211429	0.053430	0.030782
lg01	12750500	12781311	0.383784	0.091850	0.055862
lg01	12769857	12798407	0.515152	0.110629	0.075893
lg01	12781328	12823115	0.353535	0.058972	0.038781
lg01	12802262	12857452	0.353535	0.041642	0.026913
lg01	12824256	12884732	0.416667	0.044994	0.027962
lg01	12857823	12906576	0.354839	0.043564	0.027825
lg01	12885324	12930727	0.284211	0.038109	0.026037
lg01	12906670	12977703	0.469388	0.059164	0.040280
lg01	12930800	13007790	0.353535	0.041941	0.027778
lg01	12978172	13036824	0.092784	0.011658	0.007877
lg01	13008820	13053035	0.208333	0.030143	0.020481
lg01	13036960	13076565	0.291667	0.047986	0.028792
lg01	13054045	13104486	0.134021	0.018144	0.011221
lg01	13076817	13143324	-0.020408	-0.002053	-0.001394
lg01	13105926	13168003	0.237113	0.024731	0.016974
lg01	13143329	13187908	0.510204	0.074239	0.049140
lg01	13169490	13206187	0.306122	0.060729	0.038339
lg01	13188066	13232651	0.316062	0.045488	0.030348
lg01	13207057	13250812	0.329843	0.040909	0.027680
lg01	13232785	13276789	0.047120	0.006048	0.003958
lg01	13253377	13292804	-0.027027	-0.003406	-0.002260
lg01	13276804	13319225	-0.010753	-0.001504	-0.000975
lg01	13294174	13341857	0.237113	0.032509	0.021791
lg01	13319265	13355598	0.092784	0.016791	0.011378
lg01	13343761	13369023	-0.031579	-0.006565	-0.004117
lg01	13355676	13387171	0.234043	0.040441	0.024196
lg01	13369109	13410824	0.113402	0.016988	0.009839
lg01	13387193	13439085	0.085106	0.011050	0.006494
lg01	13411752	13456605	0.347826	0.046512	0.029809
lg01	13439503	13468879	0.431579	0.071057	0.047317
lg01	13456991	13505487	0.382979	0.050314	0.032594
lg01	13470769	13533860	0.195876	0.023632	0.015237
lg01	13506353	13538483	0.320000	0.072893	0.043331
lg01	13534057	13560940	0.640000	0.154217	0.097191
lg01	13538623	13574700	0.530612	0.097378	0.061321
lg01	13561695	13594199	0.298969	0.055344	0.033662
lg01	13574828	13611207	0.252525	0.040258	0.026511
lg01	13594389	13625092	0.381443	0.064014	0.043098
lg01	13611976	13749362	0.242105	0.037736	0.024071
lg01	13626558	13787782	0.115789	0.013317	0.008524
lg01	13749463	13824154	0.291667	0.028141	0.018445
lg01	13792888	13876329	0.479167	0.040333	0.026422
lg01	13825830	13906902	0.567010	0.056613	0.038328
lg01	13877265	13987555	0.414141	0.037998	0.026173
lg01	13909711	14004205	0.010101	0.000995	0.000650
lg01	13987858	14054328	-0.134021	-0.017356	-0.010811
lg01	14009046	14097464	0.030928	0.002997	0.001868
lg01	14056120	14154725	0.200000	0.020629	0.012903
lg01	14097865	14183982	0.090909	0.009449	0.005898
lg01	14156414	14219521	0.187500	0.017493	0.010759
lg01	14187899	14243300	0.539267	0.061091	0.038722
lg01	14220464	14252076	0.569231	0.117709	0.069987
lg01	14243562	14273876	0.494949	0.095517	0.054024
lg01	14252955	14309828	0.306122	0.032450	0.021375
lg01	14274136	14324464	0.200000	0.023300	0.015481
lg01	14310002	14355391	0.211111	0.037109	0.023399
lg01	14324466	14380494	0.368984	0.051841	0.034778
lg01	14355984	14428842	0.489796	0.063703	0.043936
lg01	14382396	14459236	0.419689	0.071429	0.045404
lg01	14429262	14539249	0.428571	0.065165	0.041624
lg01	14461450	14598596	0.408163	0.037771	0.025134
lg01	14543148	14672929	0.005236	0.000532	0.000335
lg01	14600016	14689542	0.168539	0.027422	0.016287
lg01	14673114	14712824	0.704918	0.129065	0.075660
lg01	14689961	14758073	0.346939	0.047222	0.028146
lg01	14713405	14796134	0.237113	0.021749	0.013756
lg01	14764887	14902348	0.214660	0.020197	0.012489
lg01	14797608	15417846	0.169231	0.020134	0.012057
lg01	14902595	15444037	0.361257	0.037726	0.024313
lg01	15422634	15463699	0.235602	0.027658	0.018174
lg01	15444070	15487419	0.237113	0.034457	0.023834
lg01	15466280	15516785	0.340206	0.035948	0.026180
lg01	15487773	15538375	0.250000	0.024502	0.017015
lg01	15517074	15569722	0.333333	0.040050	0.025377
lg01	15538399	15577930	0.291667	0.056911	0.035760
lg01	15569806	15627952	0.224044	0.024924	0.016367
lg01	15577962	15670963	0.083799	0.006183	0.003976
lg01	15629739	15712798	0.064516	0.006708	0.004257
lg01	15673403	15755014	0.298429	0.032768	0.020780
lg01	15718016	15784835	0.235602	0.027907	0.018263
lg01	15756378	15810398	0.311828	0.046032	0.028913
lg01	15786372	15837407	0.268817	0.042052	0.024802
lg01	15810590	15854108	0.306122	0.059289	0.038810
lg01	15837479	15865983	0.408163	0.078740	0.054127
lg01	15856510	15886425	0.195876	0.031614	0.021372
lg01	15866756	15908448	0.191919	0.028211	0.018500
lg01	15888482	15931004	0.313131	0.037508	0.024623
lg01	15908633	15941501	0.291667	0.040846	0.027819
lg01	15931391	15949472	0.312500	0.066152	0.045977
lg01	15942078	15956447	0.474286	0.104534	0.072743
lg01	15949489	15968445	0.236994	0.058197	0.035421
lg01	15956516	15990447	0.020833	0.003576	0.002184
lg01	15969248	16027878	0.402062	0.041074	0.028384
lg01	15992513	16052820	0.448980	0.043651	0.028730
lg01	16031377	16070697	0.171271	0.021800	0.013025
lg01	16053267	16100103	0.137931	0.020942	0.013378
lg01	16073788	16131400	0.443850	0.068937	0.047839
lg01	16102038	16146181	0.510204	0.078802	0.056211
lg01	16131709	16169502	0.200000	0.026810	0.018207
lg01	16146747	16191437	0.171717	0.020106	0.013998
lg01	16169596	16204181	0.387755	0.056380	0.041507
lg01	16191774	16219004	0.575758	0.113433	0.077027
lg01	16205722	16237007	0.560000	0.090250	0.057881
lg01	16221096	16251641	0.625000	0.093023	0.060729
lg01	16237074	16277412	0.782609	0.107623	0.068053
lg01	16251907	17037667	0.648352	0.083629	0.052655
lg01	16277577	17055593	0.413043	0.064681	0.044237
lg01	17037694	17073508	0.268817	0.046468	0.032175
lg01	17060965	17142283	0.268817	0.041841	0.027174
lg01	17073536	17193355	0.115789	0.016910	0.010750
lg01	17142295	17217883	0.134021	0.021399	0.013275
lg01	17193834	17255970	0.183673	0.026706	0.016165
lg01	17227638	17296093	0.104167	0.011287	0.007090
lg01	17257754	17320828	0.051546	0.005974	0.003778
lg01	17296177	17351004	0.083333	0.010974	0.006981
lg01	17321194	17370366	0.333333	0.044568	0.029371
lg01	17352507	17382010	0.263158	0.046382	0.028952
lg01	17371103	17405213	-0.028249	-0.004527	-0.002828
lg01	17382253	17443512	-0.277778	-0.029044	-0.018643
lg01	17405762	17480147	0.048649	0.004620	0.002878
lg01	17446309	17504133	0.354167	0.040404	0.025251
lg01	17482350	17531098	0.437500	0.058865	0.038550
lg01	17504276	17553563	0.562500	0.094654	0.058888
lg01	17531227	17589100	0.212121	0.033202	0.020916
lg01	17553680	17616085	0.046632	0.006061	0.004096
lg01	17589387	17639815	0.263736	0.032520	0.021505
lg01	17616228	17829452	0.443182	0.061758	0.038424
lg01	17639937	17847174	0.303371	0.054934	0.031972
lg01	17829667	17860455	0.125683	0.023687	0.014475
lg01	17848326	17873501	0.191489	0.034615	0.021726
lg01	17860533	17884685	0.237113	0.044273	0.026620
lg01	17873664	17907961	0.360000	0.059406	0.036735
lg01	17884804	17921723	0.220513	0.034373	0.021706
lg01	17908710	17952417	-0.107692	-0.014553	-0.008955
lg01	17921908	17994602	0.031579	0.003421	0.002154
lg01	17958581	18013959	0.333333	0.040682	0.027753
lg01	17994622	18048468	0.381443	0.047588	0.032743
lg01	18013994	18058198	0.195876	0.033628	0.021123
lg01	18048534	18067808	0.020833	0.006380	0.003906
lg01	18058293	18123266	0.125000	0.021467	0.014303
lg01	18070900	18141263	0.298969	0.045705	0.030271
lg01	18126532	18158747	0.373737	0.072763	0.046250
lg01	18141334	18180437	0.298969	0.045031	0.029058
lg01	18160502	18200042	0.340206	0.043912	0.029504
lg01	18182948	18237181	0.440000	0.048272	0.030683
lg01	18206991	18257441	0.480000	0.050000	0.033115
lg01	18237283	18276245	0.560000	0.078103	0.054028
lg01	18257482	18292556	0.520000	0.091388	0.054939
lg01	18276279	18307464	0.632653	0.113553	0.066846
lg01	18292818	18320329	0.591837	0.109434	0.070048
lg01	18307469	18357171	0.306122	0.042076	0.027310
lg01	18320600	18397556	0.270833	0.028215	0.018505
lg01	18363708	18427141	0.367347	0.045198	0.028731
lg01	18397558	18465432	0.474747	0.054907	0.033488
lg01	18427600	18496165	0.510204	0.060168	0.038124
lg01	18466233	18512634	0.469388	0.078365	0.050191
lg01	18496314	18530927	0.428571	0.080076	0.051126
lg01	18512740	18555314	0.375000	0.059357	0.039344
lg01	18531221	18576620	0.243094	0.031139	0.021432
lg01	18555557	19094574	0.305785	0.042318	0.029088
lg01	18576641	19105314	0.163636	0.037300	0.023196
lg01	19094579	19115713	0.062500	0.018433	0.010939
lg01	19105395	19126553	0.368421	0.084951	0.052083
lg01	19116267	19135190	0.469388	0.115723	0.068554
lg01	19126582	19147884	0.414141	0.090408	0.055368
lg01	19135254	19161595	0.175258	0.035714	0.022652
lg01	19148170	19202163	-0.163265	-0.025197	-0.015444
lg01	19161665	19215773	-0.400000	-0.060652	-0.036630
lg01	19203140	19237620	-0.232323	-0.040457	-0.025054
lg01	19216394	19266138	-0.072165	-0.011628	-0.007011
lg01	19238466	19274571	-0.270833	-0.063961	-0.037599
lg01	19266390	19302775	-0.020408	-0.003260	-0.002142
lg01	19276597	19331616	0.440000	0.054624	0.037021
lg01	19302955	19355864	0.360000	0.049896	0.033020
lg01	19333931	19373562	-0.080000	-0.010774	-0.006721
lg01	19356065	19393579	-0.160000	-0.021813	-0.013841
lg01	19373607	19405533	0.240000	0.043049	0.028269
lg01	19393665	19434690	0.595855	0.114542	0.072100
lg01	19405910	19448442	0.445652	0.072310	0.045229
lg01	19435913	19485574	0.387978	0.063620	0.043083
lg01	19448674	19545225	0.400000	0.054299	0.037696
lg01	19488750	19569195	0.365591	0.063138	0.040332
lg01	19548439	19614439	0.618557	0.128205	0.083975
lg01	19571806	19664482	0.670103	0.114035	0.080896
lg01	19614517	19693340	0.306122	0.042796	0.028315
lg01	19664483	19731254	-0.241026	-0.035088	-0.022112
lg01	19693482	19760036	-0.220513	-0.032246	-0.020540
lg01	19731426	19769145	-0.070707	-0.011956	-0.007365
lg01	19760131	19786110	0.000000	0.000000	0.000000
lg01	19769183	19811655	0.237113	0.040780	0.025641
lg01	19786463	19837041	0.326316	0.046792	0.031746
lg01	19812155	19858630	0.319588	0.039693	0.026851
lg01	19838033	19875843	0.492228	0.058787	0.039683
lg01	19859006	19884634	0.292308	0.049695	0.032609
lg01	19876203	19899316	0.000000	0.000000	0.000000
lg01	19884719	19910880	0.440000	0.083730	0.059339
lg01	19899468	19931590	0.475936	0.084320	0.053907
lg01	19910930	19949761	0.171271	0.023874	0.014861
lg01	19931721	19962662	-0.010309	-0.001435	-0.000887
lg01	19950266	19979307	0.191919	0.031199	0.020053
lg01	19964189	20008238	0.505155	0.072485	0.050830
lg01	19980325	20032664	0.298969	0.041877	0.028670
lg01	20011760	20049775	0.474747	0.084004	0.055425
lg01	20032791	20081196	0.676768	0.105429	0.067951
lg01	20050645	20096062	0.360825	0.059829	0.037313
lg01	20082481	20111589	0.010526	0.002326	0.001378
lg01	20096407	20134647	0.175258	0.031776	0.019123
lg01	20111664	20152884	0.404255	0.061940	0.038934
lg01	20134836	20168298	0.478261	0.086106	0.058863
lg01	20154369	20210922	0.235602	0.046059	0.031120
lg01	20168429	20223952	0.235602	0.048860	0.031757
lg01	20210924	20241155	0.340206	0.067141	0.042498
lg01	20225874	20552932	0.170213	0.027004	0.017467
lg01	20529583	20570238	0.311828	0.054563	0.035958
lg01	20553279	20588597	0.404255	0.073930	0.047530
lg01	20570258	20599863	0.385475	0.070951	0.047521
lg01	20588662	20610367	0.202186	0.040327	0.028997
lg01	20599866	20624892	0.410526	0.071691	0.050914
lg01	20611678	20660020	0.508021	0.104857	0.071108
lg01	20624913	20713907	0.191710	0.037525	0.025730
lg01	20661051	20725716	0.172775	0.030359	0.020966
lg01	20714669	20788254	0.244681	0.043112	0.027332
lg01	20725792	20802493	0.065990	0.011894	0.007528
lg01	20788335	20820645	-0.129534	-0.028185	-0.018720
lg01	20802497	20840795	0.052632	0.008026	0.005281
lg01	20821839	20887322	0.371134	0.063380	0.042254
lg01	20842505	20895723	0.641304	0.223697	0.148241
lg01	20887432	20908613	0.475936	0.145782	0.091470
lg01	20895764	20925800	0.473684	0.105018	0.067164
lg01	20908770	20941513	0.511111	0.110312	0.073132
lg01	20925859	21000332	0.276596	0.045815	0.028921
lg01	20949541	21013051	0.525773	0.100890	0.060319
lg01	21000847	21030693	0.645833	0.128099	0.081956
lg01	21013313	21050033	0.408163	0.052597	0.035730
lg01	21032055	21069552	0.175258	0.024763	0.016276
lg01	21050800	21101390	0.104167	0.011933	0.007698
lg01	21070471	21120317	0.099476	0.010128	0.006657
lg01	21101771	21142289	-0.015873	-0.001922	-0.001247
lg01	21120382	21163922	0.063158	0.007295	0.005031
lg01	21143414	21171692	0.301587	0.043545	0.031702
lg01	21164725	21179756	0.301075	0.067633	0.047257
lg01	21171794	21207560	0.336898	0.055901	0.039228
lg01	21180329	21231242	0.178378	0.022853	0.016082
lg01	21207752	21256915	0.010989	0.001435	0.000978
lg01	21231879	21276859	0.428571	0.055065	0.035888
lg01	21258888	21292852	0.571429	0.083458	0.052093
lg01	21277418	21317468	0.353535	0.044843	0.030095
lg01	21293088	21333266	0.270833	0.033592	0.023476
lg01	21321217	21352538	0.389474	0.051676	0.036204
lg01	21336378	21379603	0.270833	0.030552	0.021496
lg01	21353151	21394431	0.041667	0.005525	0.003737
lg01	21379797	21416206	0.130435	0.021277	0.014184
lg01	21396240	21445839	0.265537	0.039101	0.026286
lg01	21416798	21462671	0.502646	0.082753	0.056615
lg01	21447922	21471590	0.600000	0.135900	0.095390
lg01	21463472	21479232	0.458333	0.113256	0.075536
lg01	21471623	21498550	0.311828	0.071078	0.047697
lg01	21479447	21518863	0.053763	0.009479	0.005914
lg01	21501713	21533081	0.011628	0.001992	0.001154
lg01	21518965	21553043	0.100000	0.022388	0.012544
lg01	21533178	21570984	-0.030303	-0.006417	-0.003829
lg01	21554040	21616731	0.224490	0.049383	0.031161
lg01	21571187	21623899	0.628866	0.147343	0.093918
lg01	21616801	21639543	0.319149	0.074442	0.046948
lg01	21623910	21663326	0.187500	0.037696	0.024590
lg01	21640764	21671804	0.265306	0.049057	0.034031
lg01	21663357	21690153	0.200000	0.040383	0.027656
lg01	21672592	21722573	0.368421	0.069376	0.042683
lg01	21691230	21737380	0.582888	0.108891	0.065742
lg01	21722673	21749867	0.686486	0.154501	0.106454
lg01	21737398	21763122	0.555556	0.131579	0.094002
lg01	21750267	21788724	0.144385	0.021012	0.013664
lg01	21763309	21800528	0.200000	0.029163	0.018546
lg01	21788761	21810391	0.757576	0.183599	0.118017
lg01	21800529	21845726	0.653061	0.109122	0.070446
lg01	21814065	21859851	0.264865	0.038251	0.025102
lg01	21846847	21881673	0.217877	0.044571	0.030685
lg01	21859865	21903864	0.354839	0.058719	0.041173
lg01	21881889	21932845	0.312500	0.044021	0.030472
lg01	21912663	22162032	0.026455	0.003406	0.002219
lg01	21932886	22174295	0.120419	0.017899	0.011330
lg01	22162088	22192328	0.469388	0.086223	0.056546
lg01	22174306	22201693	0.567010	0.104068	0.071244
lg01	22192407	22223935	0.443299	0.086606	0.061960
lg01	22202545	22238252	0.319588	0.062944	0.042408
lg01	22224759	22251135	0.134021	0.032379	0.020328
lg01	22238378	22268987	0.042553	0.009639	0.006369
lg01	22251292	22286467	0.347826	0.065240	0.044755
lg01	22270366	22298930	0.604167	0.130191	0.088617
lg01	22289274	22313675	0.475936	0.121088	0.082331
lg01	22298949	22333971	0.340782	0.055912	0.040105
lg01	22313739	22353778	0.264368	0.041856	0.028607
lg01	22334496	22364947	0.340909	0.078844	0.048940
lg01	22353858	22378714	0.406593	0.074522	0.050685
lg01	22365328	22398643	-0.141176	-0.021958	-0.015248
lg01	22378845	22414535	0.157303	0.026490	0.016929
lg01	22399793	22435033	0.636364	0.111801	0.066176
lg01	22414731	22455298	0.384615	0.062500	0.038129
lg01	22435181	22470534	0.204188	0.031100	0.020956
lg01	22456198	22491499	0.242105	0.036306	0.025275
lg01	22470741	22508012	0.144385	0.023768	0.016423
lg01	22494086	22563133	0.170984	0.035909	0.024017
lg01	22510974	22603241	0.333333	0.058981	0.038778
lg01	22563134	22652406	0.061224	0.008016	0.005298
lg01	22603570	22777572	0.010309	0.001558	0.000992
lg01	22654291	22815752	0.316062	0.061492	0.038829
lg01	22783494	22846987	0.316062	0.056015	0.036527
lg01	22815987	22866396	0.237113	0.039621	0.026651
lg01	22849466	22927485	0.170213	0.030858	0.020421
lg01	22866979	22955654	0.230769	0.044539	0.028747
lg01	22927715	22984032	0.397849	0.074522	0.048429
lg01	22956030	23012510	0.515789	0.103814	0.068966
lg01	22984368	23068979	0.612245	0.107431	0.073037
lg01	23012535	23144893	0.461140	0.072123	0.048082
lg01	23072315	23181680	0.392670	0.056476	0.038560
lg01	23145681	23199853	0.072165	0.012270	0.007843
lg01	23184178	23274414	-0.020833	-0.004640	-0.002742
lg01	23201732	23323293	0.154639	0.026572	0.017462
lg01	23274791	23459334	0.270833	0.042623	0.029545
lg01	23323376	23539450	0.340426	0.057606	0.040790
lg01	23460036	23561205	0.473684	0.085147	0.060545
lg01	23539464	23580676	0.298969	0.060228	0.038783
lg01	23561250	23868650	0.090909	0.016173	0.010526
lg01	23580748	23937243	0.312500	0.051326	0.036014
lg01	23873403	23958592	0.326316	0.080415	0.056466
lg01	23937328	23979939	0.416667	0.089787	0.064412
lg01	23962522	23999580	0.284211	0.043831	0.031783
lg01	23983742	24228069	0.239130	0.037257	0.026667
lg01	24002380	24239147	0.290323	0.055613	0.036835
lg01	24229444	24602558	0.361702	0.081633	0.053968
lg01	24239234	24616711	0.648352	0.116486	0.082923
lg01	24602573	24673012	0.652174	0.085470	0.062794
lg01	24616965	24927468	0.614973	0.097375	0.070336
lg01	24673042	24945129	0.610811	0.133886	0.089754
lg01	24931262	25298890	0.444444	0.073327	0.049720
lg01	24945225	25491565	0.391304	0.068900	0.047841
lg01	25301556	25504008	0.465241	0.091195	0.065660
lg01	25493473	25517933	0.640212	0.130108	0.103066
lg01	25505371	25531235	0.500000	0.108363	0.087619
lg01	25517983	25538311	0.359116	0.083227	0.060018
lg01	25531453	25544111	0.465241	0.132420	0.088235
lg01	25538348	25558977	0.505376	0.103183	0.072812
lg01	25544306	25569627	0.515789	0.076265	0.058859
lg01	25559603	25603292	0.489796	0.069869	0.054085
lg01	25570438	25619965	0.564767	0.084496	0.063335
lg01	25603301	25637571	0.502591	0.093720	0.071324
lg01	25620714	25653618	0.368421	0.087829	0.066794
lg01	25638191	25672425	0.417112	0.096654	0.071757
lg01	25653973	25683492	0.309392	0.082596	0.057792
lg01	25672735	25745766	0.149425	0.029919	0.020750
lg01	25686090	25813791	0.063830	0.010517	0.007194
lg01	25749881	25831973	-0.032258	-0.006431	-0.004196
lg01	25813868	25841709	0.204545	0.043321	0.030025
lg01	25832124	25855616	0.369565	0.066212	0.048606
lg01	25841777	25863747	0.178947	0.030658	0.022164
lg01	25855728	25871436	0.278351	0.055385	0.040571
lg01	25864483	25883131	0.178947	0.034553	0.025954
lg01	25871867	25907445	0.244444	0.044444	0.033409
lg01	25884029	26298406	0.543478	0.103306	0.077821
lg01	25907604	26311498	0.406593	0.075975	0.057453
lg01	26298755	26333920	0.452514	0.095858	0.070804
lg01	26313339	26343445	0.591160	0.133917	0.099166
lg01	26333931	26353115	0.630435	0.122492	0.091555
lg01	26343505	26372782	0.541667	0.097196	0.071774
lg01	26353642	26388590	0.510638	0.075829	0.055620
lg01	26373964	26406391	0.521739	0.086721	0.063325
lg01	26390238	26423676	0.593220	0.133758	0.101646
lg01	26406695	26442969	0.754190	0.147702	0.114310
lg01	26423711	26452803	0.876289	0.188889	0.151650
lg01	26443996	26675755	0.831579	0.192918	0.151486
lg01	26453947	26698007	0.340426	0.072810	0.053467
lg01	26675768	26715147	0.319588	0.056058	0.044160
lg01	26698070	26730117	0.666667	0.100156	0.081946
lg01	26715265	26772747	0.526316	0.094429	0.072072
lg01	26731806	26808678	0.494624	0.101883	0.074104
lg01	26774668	26830381	0.526882	0.086802	0.065596
lg01	26810219	26839681	0.526882	0.089744	0.069454
lg01	26830494	26851839	0.489362	0.092277	0.070878
lg01	26840802	26880702	0.408163	0.055363	0.040692
lg01	26852133	26912146	0.520000	0.074180	0.057269
lg01	26880882	27064935	0.510204	0.083195	0.069493
lg01	26912221	27074665	0.551020	0.090452	0.075843
lg01	27065416	27086076	0.643979	0.100408	0.086498
lg01	27074805	27118479	0.715847	0.104800	0.086583
lg01	27087604	27128019	0.735450	0.129122	0.101312
lg01	27118491	27140748	0.714286	0.139247	0.110747
lg01	27129595	27154621	0.475410	0.098528	0.080705
lg01	27140854	27232810	0.351351	0.078692	0.063168
lg01	27154838	27242747	0.567010	0.133011	0.102516
lg01	27232861	27254193	0.760000	0.155260	0.123678
lg01	27242943	27329785	0.595960	0.090283	0.071645
lg01	27254467	27433424	0.510204	0.066313	0.053879
lg01	27414644	27491753	0.731959	0.113328	0.097061
lg01	27433530	27503758	0.734694	0.140625	0.118130
lg01	27491774	27511343	0.591837	0.106814	0.090484
lg01	27503948	27523352	0.567010	0.100365	0.084746
lg01	27512120	27537677	0.816327	0.140969	0.119403
lg01	27523713	27553373	0.757576	0.131464	0.112191
lg01	27538565	27734443	0.560000	0.112337	0.092333
lg01	27553870	27745677	0.481865	0.096273	0.076796
lg01	27734777	27754860	0.602094	0.112967	0.092593
lg01	27746464	27786172	0.634409	0.118832	0.097844
lg01	27769647	27794343	0.519126	0.102151	0.079498
lg01	27786315	27838223	0.651282	0.118030	0.092364
lg01	27794394	27866656	0.676768	0.124535	0.098240
lg01	27838355	27873442	0.595960	0.109057	0.086257
lg01	27866769	28252721	0.604167	0.078965	0.061343
lg01	27873515	28272590	0.604278	0.080256	0.064535
lg01	28252887	28278298	0.696335	0.125118	0.107955
lg01	28273701	28295284	0.750000	0.127096	0.108434
lg02	106598	167524	0.676768	0.097668	0.076923
lg02	138224	240794	0.440000	0.057971	0.044444
lg02	211398	253872	0.520000	0.073343	0.057459
lg02	240920	390806	0.543147	0.097361	0.080999
lg02	254003	397100	0.492228	0.120406	0.098753
lg02	391185	407199	0.567010	0.116156	0.092359
lg02	397102	414031	0.616162	0.114125	0.088087
lg02	407907	425995	0.454545	0.103093	0.077922
lg02	414110	441114	0.408163	0.090909	0.069869
lg02	426003	451904	0.595745	0.117032	0.089172
lg02	441192	457339	0.673913	0.141553	0.112421
lg02	452038	473631	0.541667	0.123369	0.095941
lg02	457553	480877	0.515152	0.109325	0.084332
lg02	473756	493323	0.440000	0.079208	0.061132
lg02	481227	554792	0.292929	0.045348	0.034877
lg02	493330	570862	0.387755	0.078512	0.062914
lg02	554911	599281	0.616162	0.138479	0.111111
lg02	571402	604376	0.520000	0.114411	0.087616
lg02	599323	606832	0.640000	0.186317	0.151479
lg02	604495	615516	0.840000	0.264984	0.239316
lg02	606939	619273	0.480000	0.134642	0.118665
lg02	616796	629891	0.320000	0.071991	0.059590
lg02	619486	640467	0.402062	0.086379	0.066270
lg02	629952	649322	0.333333	0.069793	0.052330
lg02	640539	658694	0.510204	0.112233	0.088731
lg02	649970	665656	0.628866	0.141531	0.113700
lg02	658835	673531	0.408163	0.103093	0.076190
lg02	666255	683424	0.480000	0.112281	0.089636
lg02	674097	692971	0.595960	0.111111	0.088191
lg02	683444	700363	0.555556	0.113052	0.083270
lg02	693513	706804	0.520833	0.122399	0.090090
lg02	700378	713239	0.431579	0.112329	0.082329
lg02	707197	744026	0.346939	0.076663	0.057239
lg02	713772	767497	0.448980	0.082629	0.064187
lg02	744097	773440	0.541667	0.109474	0.089041
lg02	767530	790959	0.402062	0.085246	0.063673
lg02	773903	796509	0.200000	0.048019	0.033812
lg02	791328	802818	0.480000	0.126316	0.099792
lg02	796536	810131	0.640000	0.144144	0.116788
lg02	802943	816525	0.670103	0.134159	0.108424
lg02	810449	822339	0.747368	0.156560	0.127354
lg02	817205	1106664	0.608247	0.128821	0.100000
lg02	822355	1117085	0.489796	0.105611	0.080605
lg02	1106819	1125620	0.326316	0.088825	0.067686
lg02	1117096	1149508	0.304348	0.053691	0.041390
lg02	1125641	1161656	0.375000	0.062016	0.047809
lg02	1149648	1180374	0.333333	0.082908	0.064356
lg02	1163645	1188929	0.319372	0.072706	0.053982
lg02	1180383	1210344	0.395833	0.065744	0.046626
lg02	1189640	1322098	0.489796	0.085944	0.061420
lg02	1210830	1344838	0.680000	0.152296	0.115745
lg02	1322120	1359175	0.760000	0.140871	0.104181
lg02	1345012	1373116	0.727749	0.124440	0.091267
lg02	1361160	1380612	0.572193	0.121315	0.092801
lg02	1373686	1666537	0.612245	0.112360	0.088041
lg02	1426889	1683810	0.640000	0.111888	0.089762
lg02	1666784	1761423	0.440000	0.106152	0.077807
lg02	1684266	1799944	0.480000	0.114695	0.079668
lg02	1761582	1817073	0.600000	0.132890	0.097166
lg02	1800111	1840779	0.676768	0.132150	0.098097
lg02	1820168	1851512	0.757576	0.145914	0.107450
lg02	1840876	1861904	0.560000	0.119530	0.084401
lg02	1851573	1869584	0.480000	0.105033	0.074941
lg02	1862040	1882722	0.656566	0.141304	0.104586
lg02	1869636	1898725	0.632653	0.123260	0.094512
lg02	1883077	1911194	0.567010	0.109671	0.084227
lg02	1899757	1927511	0.587629	0.108159	0.083333
lg02	1911325	2164087	0.690722	0.117854	0.087467
lg02	1927648	2259322	0.773196	0.124172	0.089928
lg02	2164191	2267937	0.578947	0.094909	0.070740
lg02	2259653	2298856	0.333333	0.052057	0.039820
lg02	2268053	2346019	0.312500	0.044910	0.035440
lg02	2299684	2378448	0.227513	0.038669	0.030197
lg02	2346063	2392331	0.274725	0.051653	0.038911
lg02	2379073	2405249	0.508197	0.089768	0.067148
lg02	2392442	2420231	0.541667	0.092444	0.071576
lg02	2407376	2430158	0.389474	0.059011	0.044471
lg02	2421087	2441611	0.377049	0.066029	0.046402
lg02	2430364	2473062	0.478723	0.100784	0.072993
lg02	2441656	2489641	0.437500	0.074933	0.056566
lg02	2473198	2501469	0.135417	0.022128	0.015758
lg02	2489773	2510396	0.248677	0.054779	0.038399
lg02	2501840	2531679	0.647059	0.141190	0.102282
lg02	2510949	2546664	0.549738	0.097403	0.068270
lg02	2532322	2572337	0.306122	0.051858	0.037807
lg02	2546751	2589260	0.191710	0.038825	0.029435
lg02	2572450	2812770	0.419689	0.098780	0.080919
lg02	2589457	2833311	0.575130	0.137546	0.113150
lg02	2814461	2843356	0.305699	0.070322	0.051982
lg02	2833417	2853590	0.000000	0.000000	0.000000
lg02	2843875	2868435	-0.127660	-0.028136	-0.017991
lg02	2853723	2883654	-0.070707	-0.016847	-0.011191
lg02	2869655	2901321	0.120000	0.026578	0.018447
lg02	2884728	2913314	0.240000	0.042819	0.030019
lg02	2901322	3056842	0.271795	0.048402	0.032981
lg02	2914063	3070500	0.347594	0.068710	0.047376
lg02	3060293	3088725	0.318681	0.063736	0.045597
lg02	3070514	3110772	0.259669	0.043762	0.031146
lg02	3088751	3120023	0.304813	0.063901	0.044393
lg02	3111000	3134894	0.408163	0.098039	0.072727
lg02	3122311	3154159	0.292929	0.056696	0.041787
lg02	3135123	3172721	-0.040000	-0.006428	-0.004473
lg02	3154832	3188332	-0.075145	-0.011275	-0.008030
lg02	3172727	3207630	0.089947	0.016299	0.011913
lg02	3188651	3278756	0.180328	0.041719	0.029810
lg02	3208779	3293108	0.439560	0.090395	0.063391
lg02	3278984	3306449	0.515789	0.093422	0.067215
lg02	3293197	3376300	0.386243	0.073515	0.053795
lg02	3307649	3408317	0.434555	0.077498	0.057559
lg02	3376434	3432780	0.392670	0.081699	0.058185
lg02	3408749	3445901	0.437838	0.107143	0.073703
lg02	3433253	3454613	0.484536	0.121447	0.084532
lg02	3447497	3472913	0.595960	0.116486	0.085014
lg02	3454703	3492926	0.734694	0.124352	0.091429
lg02	3473156	3626318	0.534392	0.079403	0.057419
lg02	3495099	3642581	0.343915	0.046395	0.032162
lg02	3626464	3664621	0.183673	0.030303	0.020123
lg02	3642683	3689765	0.191919	0.033480	0.022864
lg02	3670144	3708301	0.252525	0.042517	0.028361
lg02	3690344	3715766	0.250000	0.046154	0.029502
lg02	3708806	3731547	0.350785	0.062617	0.042006
lg02	3716015	3750051	0.220513	0.036318	0.025935
lg02	3731951	3757444	0.153439	0.032511	0.022656
lg02	3750069	3770170	0.371728	0.075053	0.052632
lg02	3757519	3781733	0.402062	0.065436	0.047301
lg02	3771551	3814993	0.133690	0.022124	0.015995
lg02	3782441	4061310	0.005348	0.001089	0.000770
lg02	3815397	4257686	0.000000	0.000000	0.000000
lg02	4061702	4308297	-0.063830	-0.005958	-0.004380
lg02	4258035	4362517	-0.113402	-0.010050	-0.007422
lg02	4308782	4418461	-0.010309	-0.000802	-0.000574
lg02	4363693	4441469	0.113402	0.011006	0.007547
lg02	4419153	4459766	0.305263	0.044961	0.033030
lg02	4442402	4484918	0.234043	0.030178	0.022460
lg02	4459928	4525319	0.020833	0.002543	0.001779
lg02	4484925	4541048	0.051546	0.007704	0.005277
lg02	4525332	4568489	0.030928	0.005242	0.003544
lg02	4541668	4587489	0.020833	0.003318	0.002232
lg02	4568490	4613058	0.195876	0.030498	0.020856
lg02	4588369	4893459	0.046154	0.007151	0.004950
lg02	4614007	4934674	-0.005181	-0.000896	-0.000624
lg02	4894941	4970441	0.183673	0.025087	0.017647
lg02	4936571	5020735	0.257732	0.029172	0.020756
lg02	4970569	5033239	0.154639	0.022489	0.015957
lg02	5021115	5166565	-0.030928	-0.004563	-0.003064
lg02	5033305	5223285	0.062500	0.009670	0.006366
lg02	5166684	5346838	0.030928	0.005566	0.003793
lg02	5223520	5367836	0.333333	0.057919	0.039678
lg02	5347269	5431728	0.621053	0.101288	0.068485
lg02	5367837	5542043	0.425532	0.046377	0.031962
lg02	5432280	5568828	0.340426	0.041803	0.028571
lg02	5542128	5585577	0.298969	0.054665	0.037419
lg02	5569180	5619444	0.020408	0.002959	0.002019
lg02	5585724	5664831	0.166667	0.016967	0.011494
lg02	5620216	5709439	0.541667	0.065491	0.044086
lg02	5664888	5769588	0.578947	0.067485	0.045738
lg02	5709448	5791200	0.604167	0.078009	0.049111
lg02	5769668	5808942	0.414248	0.091226	0.052579
lg02	5791537	5824010	0.245383	0.051015	0.033381
lg02	5810080	5880885	0.163265	0.026187	0.017988
lg02	5824020	5915214	-0.073684	-0.008269	-0.005527
lg02	5884085	5960915	-0.208556	-0.024952	-0.015899
lg02	5915449	5995625	-0.089947	-0.010897	-0.007152
lg02	5961166	6009991	0.272727	0.037778	0.025875
lg02	5995629	6055636	0.595745	0.096552	0.067429
lg02	6009995	6104387	0.015385	0.002254	0.001490
lg02	6057042	6223183	-0.367347	-0.029079	-0.019608
lg02	6104421	6329565	-0.367347	-0.026716	-0.018523
lg02	6223184	6648961	-0.373737	-0.030340	-0.020699
lg02	6331675	6750205	-0.240000	-0.015360	-0.010789
lg02	6648971	6909354	-0.130890	-0.004348	-0.003077
lg02	6765900	6982040	0.080214	0.002480	0.001715
lg02	6909392	7311338	0.075269	0.003188	0.002220
lg02	6982044	7457691	0.217391	0.006725	0.004714
lg02	7313460	7567266	0.021277	0.000932	0.000634
lg02	7460651	7594697	0.085106	0.008520	0.005646
lg02	7567402	7637971	-0.096774	-0.013029	-0.008625
lg02	7602864	7699735	-0.376344	-0.034887	-0.022336
lg02	7639554	7768901	0.254054	0.016714	0.011153
lg02	7716000	7824711	0.396825	0.024558	0.017162
lg02	7771719	7865311	0.416667	0.030143	0.020970
lg02	7826509	7917604	0.462366	0.044307	0.029997
lg02	7865967	7958991	0.204301	0.016000	0.011037
lg02	7917629	8019894	-0.030928	-0.001922	-0.001310
lg02	7959560	8163129	-0.104167	-0.006570	-0.004427
lg02	8062538	8182922	0.085106	0.008710	0.006095
lg02	8163466	8210378	0.157895	0.020619	0.014006
lg02	8183473	8275847	0.142857	0.009210	0.006434
lg02	8210380	8356865	0.213483	0.009806	0.006961
lg02	8284765	8385949	0.225806	0.015855	0.010992
lg02	8361094	8446854	0.290323	0.023028	0.015981
lg02	8390024	8493665	0.491892	0.030073	0.021207
lg02	8455465	8586579	0.463158	0.026723	0.019603
lg02	8495117	8609120	0.446154	0.033130	0.024153
lg02	8587798	8628011	0.621622	0.074554	0.049356
lg02	8609180	8663438	0.460674	0.043238	0.029699
lg02	8629351	8688447	0.185185	0.016432	0.012090
lg02	8663858	8752598	0.118280	0.008720	0.006234
lg02	8693608	8786753	-0.010753	-0.000861	-0.000594
lg02	8755814	8802151	-0.065217	-0.008949	-0.006265
lg02	8787309	8835805	0.326087	0.040956	0.028619
lg02	8802688	8861623	0.276596	0.026749	0.018875
lg02	8837307	8888128	-0.050847	-0.005036	-0.003505
lg02	8861989	8935510	0.224044	0.022602	0.015781
lg02	8888205	8972406	0.040816	0.004051	0.002935
lg02	8935552	8983379	0.157895	0.027372	0.019096
lg02	8972452	8992995	0.750000	0.328767	0.201399
lg02	8983468	9018176	0.760000	0.146295	0.103016
lg02	8993337	9126225	0.295337	0.025641	0.018133
lg02	9018711	9703621	0.354839	0.021174	0.015068
lg02	9126933	9787016	0.502591	0.038492	0.027424
lg02	9704569	9817473	0.280000	0.034675	0.023169
lg02	9787175	9855708	0.138462	0.016168	0.009982
lg02	9818962	9890331	0.179487	0.020384	0.012769
lg02	9856204	10000304	0.414141	0.042399	0.028452
lg02	9890747	10027270	0.081633	0.010862	0.006996
lg02	10000312	10061941	-0.081633	-0.014884	-0.009627
lg02	10027579	10910207	0.051546	0.006439	0.004153
lg02	10062056	10937030	0.489796	0.066992	0.042705
lg02	10911989	10971423	0.666667	0.106136	0.070252
lg02	10938613	11008530	0.500000	0.062500	0.040903
lg02	10973799	11027555	0.474747	0.064252	0.042419
lg02	11008579	11056190	0.463918	0.066667	0.042174
lg02	11027693	11069297	0.431579	0.065548	0.041144
lg02	11056378	11082477	0.276596	0.052261	0.036237
lg02	11069926	11105715	0.212766	0.036597	0.025757
lg02	11082559	11121420	0.031579	0.005753	0.003546
lg02	11106894	11136825	-0.068063	-0.012671	-0.007822
lg02	11121471	11157162	0.046632	0.006977	0.004644
lg02	11137470	11176388	0.040816	0.006520	0.004152
lg02	11157598	11223644	0.212435	0.034570	0.022453
lg02	11176479	11245370	0.545946	0.084237	0.057648
lg02	11223862	11269185	0.516484	0.086556	0.057651
lg02	11246278	11300401	0.420765	0.051713	0.034976
lg02	11269676	11346915	0.518717	0.053979	0.036840
lg02	11301479	11380307	0.489796	0.054391	0.035728
lg02	11349312	11414231	0.278351	0.031560	0.020202
lg02	11381186	11443992	0.437500	0.051852	0.033241
lg02	11415510	11465558	0.591837	0.078114	0.051786
lg02	11444199	11486751	0.151515	0.021231	0.013838
lg02	11466954	11677160	-0.051546	-0.005336	-0.003465
lg02	11486755	11695902	-0.037433	-0.004202	-0.002755
lg02	11677762	11730318	-0.089947	-0.011155	-0.007378
lg02	11699236	11760624	0.306122	0.036946	0.024979
lg02	11733617	11772624	0.494949	0.094595	0.059829
lg02	11761944	11787388	-0.061224	-0.013363	-0.008136
lg02	11772629	11814722	-0.062500	-0.009346	-0.006176
lg02	11789859	11845114	0.621053	0.072393	0.050557
lg02	11817170	11869348	0.508021	0.065113	0.045938
lg02	11845121	11890392	0.195767	0.028483	0.019608
lg02	11870015	11909364	0.031579	0.005520	0.003810
lg02	11890597	11953252	-0.221053	-0.028056	-0.019562
lg02	11909824	11999509	0.020408	0.001781	0.001271
lg02	11953597	12059759	0.402062	0.032677	0.023480
lg02	12000352	12090828	0.489362	0.043602	0.030544
lg02	12061591	12111926	0.212766	0.024155	0.016129
lg02	12091085	12367544	0.151832	0.017438	0.011871
lg02	12111980	12430458	0.230769	0.021666	0.015343
lg02	12372827	12464349	0.200000	0.022949	0.015480
lg02	12430715	12499014	0.010101	0.001100	0.000716
lg02	12464518	12520010	0.122449	0.012507	0.008299
lg02	12501308	12559142	0.244898	0.025848	0.016961
lg02	12520342	12597722	0.148936	0.013048	0.008811
lg02	12563626	12624260	0.450549	0.052463	0.036123
lg02	12600590	12659501	0.557895	0.081226	0.054809
lg02	12624446	12712574	0.515789	0.080725	0.054054
lg02	12659517	12739704	0.073684	0.012444	0.007898
lg02	12713345	12758263	-0.225806	-0.035443	-0.022587
lg02	12740458	12773673	0.152174	0.023064	0.015267
lg02	12758472	12787443	0.195876	0.037438	0.024516
lg02	12773685	12813540	0.113402	0.017785	0.012249
lg02	12788690	13177964	0.197861	0.019256	0.013233
lg02	13109191	13233011	0.100529	0.009418	0.006487
lg02	13178026	13267730	0.122449	0.012732	0.008750
lg02	13233987	13294645	0.111111	0.013505	0.009057
lg02	13268464	13304127	0.234043	0.037768	0.025989
lg02	13294919	13329479	0.369565	0.059130	0.040476
lg02	13305479	13357818	0.319149	0.038961	0.024600
lg02	13329791	13397004	0.204301	0.025903	0.016115
lg02	13359461	13426360	0.389474	0.053507	0.036982
lg02	13399682	13457809	0.347368	0.049624	0.035714
lg02	13426417	13481078	0.041667	0.006107	0.004180
lg02	13457859	13502577	0.265306	0.037984	0.024197
lg02	13485742	13533935	0.242105	0.032011	0.019279
lg02	13502846	13544629	0.086957	0.013278	0.007948
lg02	13533936	13566579	0.318681	0.061311	0.039163
lg02	13544692	13588490	0.508197	0.082447	0.056329
lg02	13566768	13607611	0.347150	0.057610	0.038286
lg02	13588765	13619612	0.163265	0.032753	0.020013
lg02	13607958	13635870	-0.041667	-0.007130	-0.004497
lg02	13620065	13657622	-0.010309	-0.001348	-0.000916
lg02	13635990	13672342	0.142857	0.018881	0.012826
lg02	13658844	13688127	0.102041	0.014085	0.009615
lg02	13673310	13714009	0.061224	0.007034	0.005023
lg02	13688193	13733057	0.195876	0.020776	0.014920
lg02	13714224	13759000	0.448980	0.051432	0.035801
lg02	13733274	13775078	0.525773	0.069293	0.046789
lg02	13759037	13795133	0.270833	0.035837	0.023744
lg02	13775080	13806661	0.234043	0.035656	0.022518
lg02	13797322	13822460	0.505376	0.119593	0.078727
lg02	13806692	13839447	0.571429	0.109589	0.081218
lg02	13822629	13862246	0.384615	0.055391	0.040150
lg02	13839840	13898485	0.129534	0.015954	0.010984
lg02	13864690	13917381	0.313131	0.037782	0.026293
lg02	13898941	13944600	0.312500	0.036342	0.025221
lg02	13917501	13963226	0.139785	0.015796	0.010552
lg02	13945921	13973415	0.312500	0.049958	0.032985
lg02	13964008	13992575	0.235602	0.046201	0.028535
lg02	13974992	14013973	0.145946	0.021739	0.013242
lg02	13993752	14029601	0.282609	0.043333	0.027154
lg02	14014133	14045990	0.054945	0.009699	0.006274
lg02	14029810	14066902	-0.106383	-0.015106	-0.010225
lg02	14046509	14159772	0.131313	0.016352	0.011479
lg02	14066915	14188279	-0.020408	-0.002090	-0.001478
lg02	14161209	14211712	0.062500	0.005374	0.003745
lg02	14188307	14223558	0.297872	0.036530	0.025169
lg02	14212082	14239362	0.322404	0.053010	0.038040
lg02	14224531	14257900	0.016043	0.002611	0.001751
lg02	14239633	14274926	-0.204082	-0.037383	-0.022039
lg02	14257917	14303168	-0.020833	-0.003010	-0.001932
lg02	14278637	14333152	0.086957	0.011034	0.007700
lg02	14304199	14361744	0.326087	0.039190	0.026619
lg02	14335790	14377251	0.425532	0.057266	0.037736
lg02	14362063	14398296	0.242105	0.034743	0.022450
lg02	14377883	14420818	-0.063830	-0.009125	-0.005736
lg02	14398604	14435463	0.166667	0.031904	0.019802
lg02	14421122	14520098	0.333333	0.055509	0.034737
lg02	14436130	14538767	0.070707	0.010479	0.006721
lg02	14520138	14549520	-0.040816	-0.008008	-0.005277
lg02	14538841	14573898	0.237113	0.040457	0.028325
lg02	14549533	14587484	0.395833	0.065716	0.044785
lg02	14573903	14617236	0.360825	0.064073	0.039593
lg02	14587485	14631867	0.333333	0.056415	0.036321
lg02	14618132	14668956	0.290323	0.034929	0.023018
lg02	14631877	14788198	0.422680	0.046750	0.029710
lg02	14669304	14820142	0.312500	0.048309	0.030045
lg02	14788259	14840036	0.219251	0.030758	0.020357
lg02	14820144	14854744	0.275676	0.044580	0.029531
lg02	14841093	14886730	0.161290	0.026834	0.017910
lg02	14855265	14922489	0.221053	0.024207	0.016983
lg02	14887392	14986821	0.360825	0.032037	0.023156
lg02	14922517	15020358	0.367347	0.034582	0.025192
lg02	14988152	15116720	0.252525	0.033784	0.023935
lg02	15020700	15146305	0.000000	0.000000	0.000000
lg02	15116833	15220621	-0.152174	-0.022562	-0.014500
lg02	15146442	15261214	-0.217391	-0.031496	-0.019512
lg02	15220776	15283096	-0.041667	-0.004957	-0.003280
lg02	15262816	15298588	0.284211	0.041065	0.028272
lg02	15283276	15311485	0.448980	0.087215	0.056811
lg02	15299283	15345738	0.122449	0.017725	0.011566
lg02	15312989	15369576	-0.094737	-0.011328	-0.007438
lg02	15345807	15395930	0.089005	0.011471	0.007586
lg02	15369813	15413768	0.299492	0.039307	0.026830
lg02	15396225	15425469	0.760000	0.127197	0.086560
lg02	15414346	15437420	0.656566	0.128332	0.085358
lg02	15426352	15535377	0.189744	0.024816	0.016285
lg02	15437770	15578724	0.128205	0.014680	0.010158
lg02	15535384	15601036	0.305699	0.043542	0.032188
lg02	15580047	15731996	0.375661	0.057771	0.041136
lg02	15602471	15816747	0.129973	0.024306	0.015695
lg02	15731997	15834883	0.074550	0.013352	0.008372
lg02	15816769	15863529	0.278351	0.035904	0.023266
lg02	15835355	15934410	0.505376	0.048106	0.033935
lg02	15863716	15943983	0.494737	0.061599	0.045943
lg02	15934498	15954514	0.484536	0.102285	0.075623
lg02	15944198	15983067	0.360825	0.054560	0.038314
lg02	15955176	16018516	0.229167	0.020590	0.014295
lg02	15988783	16032644	0.319588	0.030632	0.022246
lg02	16018560	16044278	0.195876	0.032176	0.023691
lg02	16033385	16059290	0.208333	0.042689	0.029028
lg02	16044536	16069026	0.333333	0.085271	0.056362
lg02	16059355	16107072	0.400000	0.069324	0.048280
lg02	16069041	16123208	0.428571	0.057338	0.038799
lg02	16108547	16140110	0.478261	0.076522	0.049802
lg02	16123486	16496395	0.500000	0.096110	0.063830
lg02	16140112	16515987	0.524390	0.103179	0.067504
lg02	16496519	16536949	0.413793	0.076800	0.051355
lg02	16515990	16556760	0.086957	0.015857	0.010717
lg02	16537176	16583366	0.082873	0.013239	0.008616
lg02	16556765	16608313	0.145946	0.022651	0.014524
lg02	16583388	16624336	-0.166667	-0.027327	-0.017410
lg02	16608453	16656678	-0.120879	-0.020893	-0.012888
lg02	16624686	16678017	-0.074830	-0.018288	-0.010837
lg02	16656695	16841859	0.197368	0.046332	0.032380
lg02	16678299	16851885	0.572193	0.136132	0.098391
lg02	16842063	16881349	0.484536	0.092794	0.065919
lg02	16854116	16907389	0.189744	0.026744	0.019221
lg02	16881379	16971041	0.235602	0.028581	0.019982
lg02	16907615	16998684	0.240642	0.035461	0.023659
lg02	16971149	17068234	-0.034091	-0.007177	-0.004702
lg02	16998717	17081967	0.286486	0.056867	0.037324
lg02	17068514	17097251	0.458333	0.106280	0.068643
lg02	17082522	17118477	0.089888	0.014665	0.010006
lg02	17097956	17135619	0.087912	0.013986	0.009346
lg02	17119836	17208021	0.416667	0.087051	0.057430
lg02	17135620	17232741	0.204082	0.032547	0.022573
lg02	17208024	17262494	0.298969	0.035194	0.025495
lg02	17233047	17348363	0.505618	0.060362	0.042857
lg02	17262702	17366781	0.494505	0.074257	0.051399
lg02	17348390	17420748	0.571429	0.102658	0.075676
lg02	17367292	17434941	0.489796	0.091429	0.065798
lg02	17421066	17460297	0.373737	0.059533	0.040152
lg02	17435116	17485492	0.395833	0.064027	0.044237
lg02	17462029	17495053	0.500000	0.092462	0.069803
lg02	17485977	17520079	0.446809	0.081951	0.061719
lg02	17495061	17543248	0.479167	0.070715	0.050549
lg02	17523904	17558901	0.319588	0.048212	0.033880
lg02	17543261	17580213	0.306122	0.049221	0.035993
lg02	17558939	17649772	0.393939	0.048237	0.034931
lg02	17580242	17661301	0.320000	0.042525	0.030289
lg02	17649966	17685635	0.129534	0.017170	0.011704
lg02	17669041	17712976	-0.129032	-0.013311	-0.008859
lg02	17686659	17737875	-0.015707	-0.001735	-0.001197
lg02	17713452	17748976	0.134021	0.021434	0.014333
lg02	17738035	17835601	0.255319	0.048485	0.033195
lg02	17749468	17847402	0.063830	0.011561	0.008345
lg02	17836537	17897077	0.122449	0.024415	0.017082
lg02	17847697	17912852	0.131313	0.023111	0.015767
lg02	17897183	17932951	0.164021	0.025348	0.017614
lg02	17913016	17951927	0.625668	0.087379	0.061709
lg02	17934580	17962216	0.402062	0.070397	0.046401
lg02	17953549	17981140	0.465241	0.073232	0.049914
lg02	17963815	18000746	0.445652	0.053420	0.037823
lg02	17982256	18017058	0.251282	0.032279	0.023333
lg02	18000756	18046817	0.240000	0.027746	0.020469
lg02	18017370	18070211	0.204082	0.022185	0.016488
lg02	18051149	18099362	0.443299	0.061036	0.046361
lg02	18070389	18119101	0.361702	0.065637	0.050408
lg02	18099459	18138324	0.404255	0.079832	0.061990
lg02	18119209	18154340	0.654450	0.108648	0.076923
lg02	18139369	18187041	0.658031	0.073304	0.052092
lg02	18154886	18203346	0.443299	0.049711	0.036104
lg02	18187086	18218451	0.297872	0.042424	0.030402
lg02	18203410	18238756	0.118280	0.017228	0.012401
lg02	18218465	18250366	0.170213	0.029412	0.020658
lg02	18239447	18270432	0.375000	0.071571	0.049248
lg02	18250619	18283115	0.183673	0.032668	0.023107
lg02	18274181	18333410	0.208333	0.037313	0.027510
lg02	18283122	18648544	0.578947	0.078797	0.058263
lg02	18333835	18668055	0.551020	0.067542	0.047223
lg02	18649113	18679883	0.555556	0.095486	0.062607
lg02	18669372	18693552	0.479167	0.099138	0.063889
lg02	18680441	18710812	0.212766	0.037383	0.023364
lg02	18694359	18730834	0.428571	0.069193	0.043796
lg02	18710821	18750684	0.676768	0.094901	0.062675
lg02	18730835	18761715	0.612245	0.101954	0.066408
lg02	18750701	18768613	0.575758	0.140394	0.092834
lg02	18761733	18774343	0.775510	0.217143	0.160169
lg02	18768747	18806034	0.693878	0.155429	0.111293
lg02	18777015	18813800	0.422680	0.080629	0.054018
lg02	18807576	18848904	0.479167	0.084793	0.057107
lg02	18814034	18854038	0.737374	0.139847	0.102817
lg02	18848976	18865585	0.755102	0.165919	0.124265
lg02	18854058	18879029	0.583333	0.094276	0.064294
lg02	18865588	18894983	0.534392	0.083402	0.055987
lg02	18879246	18907378	0.534392	0.093088	0.062733
lg02	18895412	18920960	0.583333	0.096970	0.067227
lg02	18907413	18942516	0.604167	0.087415	0.062567
lg02	18921106	18973098	0.322751	0.037218	0.025673
lg02	18943142	19188305	0.329843	0.045226	0.030732
lg02	19176927	19195733	0.632653	0.146746	0.099839
lg02	19188847	19207210	0.510204	0.121655	0.079745
lg02	19195750	19223076	0.458333	0.088088	0.056995
lg02	19207373	19237717	0.377778	0.058722	0.037799
lg02	19224334	19272300	0.235955	0.044164	0.027220
lg02	19237920	19294850	0.404255	0.084164	0.053786
lg02	19272349	19313636	0.208333	0.041973	0.027682
lg02	19295514	19347826	0.305699	0.065050	0.042630
lg02	19314180	19362488	0.543147	0.092882	0.065046
lg02	19348316	19376310	0.402062	0.057185	0.039039
lg02	19362768	19387951	0.402062	0.069955	0.045614
lg02	19376350	19398945	0.538462	0.135834	0.085505
lg02	19387953	19408648	0.460317	0.123229	0.079019
lg02	19398967	19432481	0.297872	0.065882	0.042978
lg02	19410177	19456351	0.296703	0.046713	0.030184
lg02	19433402	19530052	0.222222	0.033361	0.021552
lg02	19456377	19540683	0.268817	0.049801	0.031075
lg02	19530568	19725901	0.416667	0.096502	0.058867
lg02	19540740	19736999	0.463918	0.099889	0.065693
lg02	19725996	19756195	0.315508	0.054178	0.035564
lg02	19737146	19771337	0.403315	0.066364	0.043349
lg02	19756363	19854506	0.525424	0.087242	0.056950
lg02	19771505	19870981	0.300546	0.047332	0.030005
lg02	19854735	19888418	0.368421	0.050505	0.034280
lg02	19871067	19899197	0.578947	0.089650	0.060908
lg02	19888925	19920660	0.628866	0.146459	0.095686
lg02	19899361	19976316	0.569231	0.133094	0.090317
lg02	19921210	19989530	0.564767	0.102927	0.067955
lg02	19978203	20010613	0.597884	0.092623	0.060170
lg02	19989710	20037875	0.508380	0.082278	0.053372
lg02	20011138	20047866	0.369565	0.075893	0.051750
lg02	20037957	20058657	0.359551	0.094815	0.065776
lg02	20048276	20075157	0.503030	0.111409	0.075113
lg02	20059197	20083521	0.441341	0.097531	0.067006
lg02	20075314	20111881	0.333333	0.069686	0.046476
lg02	20083792	20150613	0.478261	0.080734	0.054489
lg02	20112717	20162277	0.530612	0.098765	0.066624
lg02	20150614	20180928	0.571429	0.104869	0.067106
lg02	20162424	20195011	0.673469	0.129412	0.084997
lg02	20181427	20218914	0.551020	0.095406	0.067039
lg02	20197003	20239217	0.502591	0.090317	0.062661
lg02	20218939	20246526	0.544041	0.127119	0.089362
lg02	20239362	20270377	0.670103	0.155131	0.108153
lg02	20248143	20284081	0.696335	0.110099	0.079688
lg02	20270857	20293662	0.460317	0.070789	0.051847
lg02	20284658	20302689	0.508021	0.100956	0.073473
lg02	20293912	20320658	0.682540	0.097727	0.066188
lg02	20302708	20329792	0.360825	0.053071	0.034466
lg02	20321525	20337359	0.244898	0.053097	0.036254
lg02	20329853	20358250	0.354839	0.050887	0.034939
lg02	20337895	20364571	0.212766	0.031128	0.020910
lg02	20358803	20382860	0.306122	0.049587	0.031915
lg02	20365404	20393798	0.422680	0.055935	0.037649
lg02	20382874	20413050	0.416667	0.064777	0.043549
lg02	20394657	20430668	0.319149	0.049383	0.032310
lg02	20413136	20446920	0.449735	0.083826	0.055774
lg02	20430744	20465691	0.419355	0.062550	0.040902
lg02	20446923	20480814	0.308108	0.036538	0.024707
lg02	20466303	20493347	0.319149	0.049917	0.033746
lg02	20480863	20507658	0.291667	0.052980	0.034504
lg02	20493489	20526815	0.574468	0.093264	0.063830
lg02	20507743	20540361	0.560440	0.103976	0.068919
lg02	20527863	20551066	0.494737	0.101402	0.067821
lg02	20541138	20564246	0.546392	0.089603	0.065594
lg02	20551379	20573092	0.381443	0.075975	0.051821
lg02	20564286	20584377	0.357513	0.084044	0.053241
lg02	20573762	20598355	0.428571	0.076923	0.049451
lg02	20584567	20650257	0.510638	0.097859	0.065663
lg02	20599647	20668836	0.578947	0.111449	0.083714
lg02	20650678	20685463	0.346939	0.077361	0.058722
lg02	20672046	20699605	0.452632	0.113757	0.085149
lg02	20687140	20751569	0.802198	0.140250	0.109118
lg02	20700460	20791857	0.751412	0.129252	0.102544
lg02	20751636	20830025	0.606557	0.101185	0.078279
lg02	20793973	20850509	0.428571	0.070175	0.048866
lg02	20830409	20867669	0.474747	0.083333	0.056355
lg02	20850990	20880299	0.575758	0.103636	0.077710
lg02	20868001	21132176	0.491525	0.107011	0.080780
lg02	20880709	21143420	0.694915	0.186082	0.136819
lg02	21132840	21153946	0.676768	0.188999	0.127741
lg02	21143425	21161891	0.640000	0.157635	0.106845
lg02	21154149	21178744	0.676768	0.104524	0.076571
lg02	21162092	21189796	0.632653	0.091648	0.065229
lg02	21178779	21223770	0.689119	0.146637	0.098227
lg02	21190175	21234138	0.626943	0.145433	0.100498
lg02	21223804	21251248	0.502825	0.104953	0.073011
lg02	21234228	21267338	0.396648	0.065138	0.047523
lg02	21253290	21274931	0.645833	0.118774	0.085399
lg02	21267418	21281526	0.768421	0.185987	0.124044
lg02	21274936	21292799	0.690722	0.156359	0.107717
lg02	21281786	21301652	0.693878	0.126043	0.092580
lg02	21293070	21316076	0.530612	0.080247	0.060890
lg02	21301757	21325789	0.525773	0.092308	0.068780
lg02	21316247	21379319	0.583333	0.108632	0.080172
lg02	21326643	21389391	0.468085	0.076789	0.054321
lg02	21379408	21414664	0.574468	0.113924	0.080597
lg02	21390877	21427649	0.666667	0.148148	0.117539
lg02	21415530	21532750	0.562500	0.119469	0.088380
lg02	21427701	21550522	0.543478	0.089206	0.064725
lg02	21535560	21559844	0.744681	0.112631	0.087011
lg02	21550584	21569674	0.775510	0.141133	0.100529
lg02	21560049	21581535	0.591837	0.110266	0.076216
lg02	21570543	21603672	0.419689	0.076128	0.054108
lg02	21582038	21621192	0.261538	0.050197	0.036068
lg02	21604043	21706889	0.515152	0.108280	0.079687
lg02	21621274	21721677	0.591837	0.127473	0.093548
lg02	21707718	21733753	0.204082	0.047337	0.033727
lg02	21721758	21744685	0.294118	0.058263	0.039427
lg02	21734606	21758157	0.580110	0.097584	0.068315
lg02	21746202	21765927	0.591398	0.117647	0.083333
lg02	21758158	21871786	0.650794	0.143190	0.099515
lg02	21765932	21893694	0.748634	0.147233	0.107959
lg02	21871891	21994055	0.673913	0.109203	0.082011
lg02	21893699	22009652	0.533679	0.082072	0.060660
lg02	21994367	22020247	0.367876	0.067299	0.049169
lg02	22009692	22025805	0.395833	0.093252	0.069917
lg02	22020272	22037533	0.583333	0.115464	0.085496
lg02	22025861	22048763	0.448980	0.088620	0.063768
lg02	22037589	22070340	0.440000	0.094522	0.068804
lg02	22049190	22131357	0.647668	0.130073	0.101215
lg02	22070362	22617705	0.647668	0.092047	0.073529
lg02	22132116	22644398	0.489796	0.065753	0.050209
lg02	22617772	22682742	0.440415	0.079663	0.059733
lg02	22644481	22715925	0.630769	0.095944	0.074591
lg02	22682849	22757811	0.505155	0.075501	0.056615
lg02	22716296	22788606	0.416667	0.078125	0.056899
lg02	22757929	22837549	0.494737	0.085299	0.065597
lg02	22788789	22863447	0.458333	0.087043	0.068966
lg02	22837766	22876147	0.387755	0.091018	0.067376
lg02	22863450	22892640	0.422460	0.099246	0.073557
lg02	22876254	22908457	0.474860	0.104938	0.086470
lg02	22893099	23005196	0.329670	0.071344	0.057034
lg02	22910499	23040448	0.311828	0.078062	0.062975
lg02	23005256	23051197	0.437500	0.104089	0.081003
lg02	23043012	23110757	0.597884	0.125556	0.094878
lg02	23051464	23129703	0.500000	0.099031	0.076222
lg02	23111264	23143406	0.329730	0.062118	0.047656
lg02	23130646	23147093	0.458564	0.101096	0.079961
lg02	23143457	23149565	0.777778	0.252144	0.199728
lg02	23147207	23323535	0.821053	0.201031	0.152493
lg02	23282315	23349661	0.774194	0.175182	0.119403
lg02	23324092	23364776	0.595745	0.161151	0.094039
lg02	23349856	23379643	0.404255	0.099217	0.061489
lg02	23365663	23465467	0.518717	0.095472	0.063732
lg02	23380074	23477179	0.608466	0.118802	0.079806
lg02	23465623	23744753	0.653061	0.147126	0.108108
lg02	23477202	23761172	0.653061	0.115732	0.088094
lg02	23744832	23842848	0.583333	0.109056	0.079886
lg02	23761566	23917074	0.646409	0.110586	0.082452
lg02	23842978	23928398	0.650273	0.112476	0.086735
lg02	23917317	23939701	0.734694	0.190981	0.146193
lg03	615179	1328707	0.353535	0.026525	0.016920
lg03	939991	2369951	0.555556	0.062358	0.039554
lg03	1991948	2525447	0.800000	0.171306	0.107672
lg03	2370158	2563735	0.989474	0.234707	0.136827
lg03	2525927	2674182	0.647059	0.160053	0.090299
lg03	2563917	2680356	-0.230769	-0.070866	-0.041822
lg03	2674240	2689505	-0.777778	-0.296724	-0.167573
lg03	2680357	2837259	-0.515152	-0.121718	-0.070686
lg03	2689736	2907717	-0.102041	-0.013937	-0.008791
lg03	2837446	3012355	-0.265306	-0.021303	-0.014250
lg03	2918719	3037337	-0.595960	-0.054128	-0.035109
lg03	3013063	3061548	-0.600000	-0.103270	-0.060575
lg03	3037351	3100552	-0.200000	-0.019822	-0.013219
lg03	3061626	3150477	0.232323	0.018283	0.012582
lg03	3100844	3180128	0.191919	0.019578	0.012943
lg03	3150632	3217984	0.333333	0.038687	0.025394
lg03	3180161	3259999	0.145833	0.012545	0.008449
lg03	3218753	3288012	-0.095745	-0.007972	-0.005384
lg03	3260549	3324760	0.218750	0.019971	0.012911
lg03	3290750	3391176	0.389474	0.026372	0.017883
lg03	3325024	3452143	0.130435	0.008133	0.005800
lg03	3395226	3466432	0.212766	0.020888	0.014503
lg03	3453094	3771956	0.262032	0.031613	0.020922
lg03	3467314	3783092	-0.315508	-0.042083	-0.027227
lg03	3772077	3847002	0.062500	0.009926	0.006689
lg03	3783207	3945896	0.197861	0.014182	0.009928
lg03	3853501	4021097	-0.470899	-0.030159	-0.020418
lg03	3946099	4095873	-0.367347	-0.028436	-0.018809
lg03	4022400	4216359	0.162304	0.010224	0.006687
lg03	4096683	4273332	0.213115	0.013820	0.008864
lg03	4216711	5055329	0.263158	0.027533	0.018044
lg03	4273458	5082866	0.360000	0.051799	0.034237
lg03	5055776	5117182	0.244898	0.035165	0.023088
lg03	5083262	5223920	-0.010309	-0.001359	-0.000893
lg03	5118721	5252783	-0.530612	-0.067974	-0.045296
lg03	5224525	5306117	-0.237113	-0.028221	-0.018891
lg03	5253002	5343360	0.404255	0.045292	0.030400
lg03	5311277	5355072	0.747368	0.121680	0.077300
lg03	5344306	5365224	0.939394	0.276374	0.162872
lg03	5355094	5429486	0.628866	0.121635	0.084840
lg03	5365373	5452403	0.458333	0.056194	0.038170
lg03	5432096	5468002	0.676768	0.090479	0.058630
lg03	5452529	5500813	0.608247	0.089530	0.055739
lg03	5468128	5547321	0.214660	0.025999	0.016701
lg03	5515546	5576379	0.139896	0.021809	0.013903
lg03	5547389	5632352	0.244898	0.042819	0.027507
lg03	5576499	5649865	0.560000	0.095319	0.064928
lg03	5636225	5662882	0.920000	0.280061	0.182903
lg03	5649874	5673834	0.781250	0.246711	0.159236
lg03	5663088	5775137	0.608466	0.071429	0.048077
lg03	5673916	5881328	0.487179	0.037909	0.026207
lg03	5775193	5907882	0.505155	0.048927	0.033424
lg03	5881393	5939104	0.382979	0.049248	0.031510
lg03	5912152	6001900	0.375000	0.057325	0.036181
lg03	5943541	6025423	0.734694	0.149223	0.090509
lg03	6001906	6034886	0.896907	0.243017	0.134571
lg03	6025540	6040248	0.959596	0.361217	0.207424
lg03	6035036	6061675	0.919192	0.294498	0.172840
lg03	6040307	6084233	0.729167	0.131086	0.079230
lg03	6061835	6107686	0.604167	0.091411	0.057942
lg03	6084517	6131053	0.469388	0.071318	0.046891
lg03	6108893	6148271	0.515152	0.094620	0.062500
lg03	6131479	6181129	0.280000	0.041885	0.027682
lg03	6148515	6223615	-0.102041	-0.014124	-0.009212
lg03	6181383	6237688	-0.134021	-0.028415	-0.017615
lg03	6223620	6266064	0.090909	0.016949	0.010766
lg03	6237721	6289071	0.346939	0.061538	0.039696
lg03	6267249	6310092	-0.051546	-0.009268	-0.006238
lg03	6289209	6375210	-0.402062	-0.049026	-0.034529
lg03	6314403	6421526	-0.204082	-0.018639	-0.013193
lg03	6375461	6461268	0.240000	0.023692	0.016332
lg03	6422744	6545558	0.360825	0.031646	0.021780
lg03	6461386	6569810	0.416667	0.043220	0.029531
lg03	6546359	6617917	0.252525	0.036711	0.023419
lg03	6574708	6649507	0.252525	0.035063	0.021195
lg03	6618401	6660362	0.793814	0.177829	0.099419
lg03	6652362	6688662	0.833333	0.238806	0.146924
lg03	6660377	6720531	0.505155	0.102833	0.069307
lg03	6688847	6745608	0.373737	0.051568	0.031993
lg03	6722503	6773821	0.616162	0.079169	0.050982
lg03	6747208	6802496	0.387755	0.050938	0.035714
lg03	6774236	6826497	-0.232323	-0.030646	-0.020463
lg03	6802966	6917400	-0.160000	-0.013196	-0.009304
lg03	6827283	6945293	0.171717	0.012938	0.009355
lg03	6918044	6959079	0.041667	0.005533	0.003857
lg03	6945481	6989392	-0.082873	-0.009369	-0.006364
lg03	6961304	7031644	0.431694	0.035974	0.024734
lg03	6989692	7085790	0.673469	0.069146	0.046186
lg03	7031749	7170371	0.333333	0.034268	0.022957
lg03	7086952	7242023	-0.265306	-0.031306	-0.021251
lg03	7170387	7269086	-0.489796	-0.105495	-0.067558
lg03	7242464	7291616	0.030303	0.005854	0.003844
lg03	7269089	7353392	0.299492	0.030140	0.021079
lg03	7291678	7401674	0.128205	0.009285	0.006624
lg03	7353566	7428953	0.102041	0.011481	0.007791
lg03	7401738	7460848	0.204969	0.039711	0.023656
lg03	7428957	7475757	0.210191	0.034197	0.021318
lg03	7460852	7497362	-0.125000	-0.020548	-0.012807
lg03	7476289	7521566	-0.353535	-0.049716	-0.030946
lg03	7498765	7541962	-0.050505	-0.007634	-0.005003
lg03	7521958	7566369	0.102041	0.017483	0.011628
lg03	7542396	7599835	0.163265	0.021178	0.013083
lg03	7567515	7626162	0.367347	0.043478	0.027149
lg03	7600031	7662453	0.232323	0.027778	0.017997
lg03	7628462	7704447	-0.240000	-0.033012	-0.020654
lg03	7662864	7739555	-0.353535	-0.052553	-0.031689
lg03	7707891	7760924	-0.102041	-0.012837	-0.007984
lg03	7739564	7906403	0.145833	0.011523	0.007789
lg03	7765248	7991088	0.483871	0.030020	0.021449
lg03	7906435	8067930	0.583333	0.049383	0.035692
lg03	7991889	8094653	0.454545	0.053381	0.035914
lg03	8068035	8179926	0.326531	0.051530	0.032226
lg03	8095056	8184937	0.595960	0.170029	0.104703
lg03	8180026	8209943	0.840000	0.211854	0.152589
lg03	8184942	8224065	0.640000	0.118849	0.087432
lg03	8210269	8267776	0.276596	0.027426	0.018995
lg03	8230452	8292635	0.148936	0.012675	0.008689
lg03	8268537	8320774	0.333333	0.036803	0.024242
lg03	8292768	8347248	0.276596	0.031119	0.020521
lg03	8320864	8377148	0.422680	0.045030	0.031931
lg03	8348211	8389126	0.530612	0.068692	0.048037
lg03	8377373	8398502	0.656566	0.161491	0.106036
lg03	8389532	8411380	0.760000	0.207367	0.131034
lg03	8398937	8428447	0.600000	0.167364	0.103004
lg03	8411406	8449239	0.640000	0.144307	0.090204
lg03	8428482	8463718	0.760000	0.142056	0.089623
lg03	8450059	8493027	0.803109	0.150339	0.092814
lg03	8465162	8520260	0.621053	0.106211	0.068090
lg03	8493140	8595027	0.374359	0.041762	0.027506
lg03	8521190	8641225	0.031579	0.002521	0.001670
lg03	8595230	8676801	0.221053	0.020833	0.014160
lg03	8641730	8746085	0.717391	0.081582	0.056677
lg03	8694372	8766553	0.440860	0.058239	0.039310
lg03	8746197	8799975	-0.080000	-0.012739	-0.008333
lg03	8766891	8825554	-0.257732	-0.028058	-0.018983
lg03	8799984	8843718	-0.381443	-0.045679	-0.030179
lg03	8825739	8864676	0.111111	0.016975	0.011162
lg03	8845042	8913654	0.533679	0.049141	0.031988
lg03	8867518	8927991	-0.117949	-0.012352	-0.007603
lg03	8914970	8952339	-0.010101	-0.001502	-0.000938
lg03	8929030	8969651	0.595960	0.093800	0.061651
lg03	8955648	8990782	0.797980	0.168623	0.100573
lg03	8969995	9028623	0.814433	0.092669	0.060168
lg03	8990953	9052823	0.734694	0.073022	0.051429
lg03	9028695	9075237	0.636364	0.090778	0.059574
lg03	9052854	9102279	0.673469	0.101460	0.061338
lg03	9079338	9112008	0.838384	0.167508	0.099520
lg03	9102867	9170325	0.690722	0.104851	0.066010
lg03	9112141	9181254	0.561497	0.077548	0.051095
lg03	9172038	9207294	0.637306	0.113155	0.075092
lg03	9181717	9559571	0.494949	0.040546	0.028381
lg03	9207993	9775710	0.333333	0.016076	0.011488
lg03	9559919	9836500	0.389474	0.020027	0.014264
lg03	9778115	9890692	0.382979	0.025751	0.017625
lg03	9836564	9941289	0.526882	0.039628	0.026451
lg03	9891920	10023278	0.638298	0.066630	0.044593
lg03	9945453	10212358	0.389474	0.036045	0.025369
lg03	10023359	10261365	0.360825	0.028795	0.020150
lg03	10216069	10280409	0.628866	0.075823	0.051761
lg03	10263823	10302165	0.510204	0.089366	0.062617
lg03	10280483	10332108	0.353535	0.039954	0.027462
lg03	10303596	10491119	0.515152	0.063119	0.042027
lg03	10332922	10506453	0.520000	0.114035	0.072880
lg03	10492598	10544322	0.272727	0.056545	0.036024
lg03	10507158	10579679	0.151515	0.020633	0.013441
lg03	10545645	10612032	0.353535	0.031042	0.021466
lg03	10580079	10638991	0.676768	0.077636	0.054694
lg03	10613292	10665914	0.546392	0.080303	0.054387
lg03	10642320	10781410	0.221622	0.014695	0.010322
lg03	10720552	11431780	0.246073	0.010496	0.007500
lg03	10787931	11442904	-0.244898	-0.016399	-0.011426
lg03	11431867	11465151	-0.229167	-0.046025	-0.029491
lg03	11442925	11477136	0.187500	0.036961	0.023810
lg03	11465431	11506229	0.174603	0.029946	0.020049
lg03	11478375	11539923	0.351351	0.043595	0.030402
lg03	11506710	11552914	0.397849	0.057903	0.040371
lg03	11539945	11571553	0.500000	0.085791	0.057727
lg03	11553024	11598135	0.600000	0.083700	0.055718
lg03	11572139	11614547	0.270833	0.041368	0.026653
lg03	11598149	11638334	0.373737	0.052707	0.034039
lg03	11615663	11659778	0.696970	0.106154	0.065496
lg03	11638504	11678587	0.770833	0.143689	0.084765
lg03	11659849	11718136	0.531915	0.054025	0.035100
lg03	11681231	11729196	0.291667	0.032922	0.021555
lg03	11718547	11785164	0.242105	0.030065	0.020595
lg03	11730748	11839378	0.187500	0.018957	0.012929
lg03	11785308	11862894	0.276596	0.033016	0.022443
lg03	11839507	11890602	0.191489	0.024708	0.017062
lg03	11865073	11918473	0.257732	0.035613	0.023787
lg03	11891895	11967972	0.306122	0.038486	0.026064
lg03	11920851	12018581	0.312500	0.038760	0.028169
lg03	11968123	12066290	0.372973	0.042357	0.030667
lg03	12019234	12081953	0.581152	0.067029	0.044507
lg03	12066294	12123265	0.544041	0.055673	0.035848
lg03	12082644	12134831	0.088083	0.010322	0.006587
lg03	12123830	12245324	-0.204082	-0.035398	-0.022989
lg03	12137764	12264418	0.010309	0.001440	0.000996
lg03	12245574	12293585	0.276596	0.032746	0.022298
lg03	12264913	12317517	0.340659	0.043631	0.029190
lg03	12293798	12427891	0.376344	0.035035	0.024805
lg03	12317538	12467046	0.278351	0.021251	0.015276
lg03	12428727	12511862	0.292929	0.026340	0.018483
lg03	12467266	12532708	0.448980	0.050314	0.035088
lg03	12513517	12562168	0.664921	0.102834	0.071469
lg03	12536055	12588710	0.733333	0.120879	0.084167
lg03	12562505	12612180	0.336842	0.049922	0.034006
lg03	12593231	12658093	0.050847	0.005859	0.003923
lg03	12617739	12766555	-0.027624	-0.003521	-0.002410
lg03	12740430	12794303	0.010526	0.001519	0.001096
lg03	12766683	12816393	0.319149	0.042553	0.030000
lg03	12794356	12831744	0.431579	0.067379	0.045329
lg03	12817334	12865926	0.333333	0.041995	0.028829
lg03	12833097	12888171	0.437500	0.046719	0.030996
lg03	12867404	12944825	0.531915	0.051975	0.034662
lg03	12889608	12970894	0.574468	0.062791	0.042688
lg03	12945332	13028903	0.670103	0.062112	0.043304
lg03	12975303	13057991	0.291667	0.022382	0.015977
lg03	13029788	13075365	0.319588	0.037644	0.027015
lg03	13058957	13099580	0.595960	0.086384	0.059386
lg03	13077417	13160185	0.320000	0.036866	0.024242
lg03	13104234	13228228	0.200000	0.015175	0.009879
lg03	13160491	13274301	0.515152	0.032268	0.021842
lg03	13233597	13289072	0.797980	0.083642	0.056875
lg03	13274692	13303902	0.575758	0.131185	0.081838
lg03	13289348	13345080	0.151832	0.023549	0.014811
lg03	13304089	13388701	0.058201	0.006689	0.004287
lg03	13345390	13459138	0.157895	0.015198	0.010417
lg03	13389383	13473019	-0.010526	-0.001303	-0.000879
lg03	13459605	13510244	-0.195876	-0.037698	-0.024066
lg03	13473101	13539060	0.010101	0.001220	0.000820
lg03	13510256	13575219	0.092784	0.008407	0.005739
lg03	13539072	13594368	0.242105	0.027778	0.019279
lg03	13575309	13609622	0.608247	0.103873	0.074401
lg03	13596305	13633704	0.625000	0.096308	0.067797
lg03	13609958	13650956	0.515789	0.076742	0.052717
lg03	13633729	13664112	0.326316	0.054965	0.036578
lg03	13651254	13766551	0.378531	0.070601	0.044667
lg03	13665328	13774387	0.694915	0.178520	0.107424
lg03	13766569	13801648	0.600000	0.088993	0.059067
lg03	13774445	13826317	0.294737	0.031621	0.021892
lg03	13801667	13848983	0.223404	0.028188	0.019178
lg03	13826763	13871999	0.112861	0.014061	0.009155
lg03	13848995	13885726	-0.076056	-0.009609	-0.006163
lg03	13873603	13895666	0.053892	0.010158	0.006298
lg03	13885774	13919294	0.391304	0.068571	0.047244
lg03	13895702	13936290	0.591837	0.082562	0.058973
lg03	13919826	13967691	0.551020	0.075261	0.055158
lg03	13936780	14009486	0.393939	0.042834	0.031002
lg03	13969079	14030862	0.224490	0.027094	0.018204
lg03	14009695	14064974	0.277487	0.033866	0.022129
lg03	14032928	14188852	0.240642	0.024443	0.016423
lg03	14134539	14282478	-0.016575	-0.001509	-0.001041
lg03	14188857	14337100	-0.102703	-0.009906	-0.006769
lg03	14282807	14376943	-0.052632	-0.005705	-0.003713
lg03	14338561	14389944	0.340206	0.047042	0.029477
lg03	14377489	14398777	0.050505	0.012240	0.007593
lg03	14390164	14480616	-0.216495	-0.029167	-0.018708
lg03	14399066	14512692	0.072165	0.007439	0.004818
lg03	14480643	14562591	0.081633	0.011103	0.007326
lg03	14512741	14610459	0.191919	0.019864	0.013296
lg03	14563263	14633998	0.080000	0.007605	0.005275
lg03	14610784	14664776	0.151515	0.016657	0.011660
lg03	14635933	14690489	0.232323	0.022716	0.015756
lg03	14664952	14704905	0.280423	0.032575	0.022722
lg03	14690525	14731081	0.292818	0.034528	0.023514
lg03	14705438	14768581	0.148936	0.013195	0.009135
lg03	14733970	14794322	0.306122	0.028916	0.020284
lg03	14768759	14826394	0.170984	0.016914	0.011534
lg03	14797277	14846244	0.326316	0.035287	0.023152
lg03	14826514	14874808	0.597884	0.064095	0.041883
lg03	14846663	14941519	0.491892	0.048533	0.032546
lg03	14875248	14966004	0.654450	0.081433	0.054921
lg03	14941708	14996567	0.434343	0.063798	0.039852
lg03	14966131	15076396	0.280000	0.027451	0.016970
lg03	14996721	15111861	0.360000	0.029221	0.018962
lg03	15077594	15146767	-0.120000	-0.011858	-0.007566
lg03	15112242	15446493	-0.604167	-0.083573	-0.047875
lg03	15146900	15481302	-0.569892	-0.065111	-0.040443
lg03	15447943	15507155	-0.106383	-0.008722	-0.005865
lg03	15483178	15518540	0.562500	0.072386	0.047872
lg03	15507402	15544198	0.663158	0.108714	0.072331
lg03	15518956	15564351	0.489362	0.067897	0.045680
lg03	15544549	15580866	0.351955	0.049645	0.032898
lg03	15564393	15635853	0.209040	0.027468	0.018565
lg03	15580968	15656067	0.278351	0.042857	0.027936
lg03	15635928	15698259	0.333333	0.053691	0.034613
lg03	15656125	15721702	0.377049	0.050365	0.035549
lg03	15698275	15793337	0.283422	0.030079	0.021200
lg03	15722237	15849704	0.278351	0.023296	0.015643
lg03	15793929	15954437	0.456410	0.045735	0.030479
lg03	15851907	16066880	0.415385	0.048972	0.033652
lg03	15954751	16097364	0.102041	0.010230	0.006684
lg03	16067131	16142326	-0.010101	-0.001053	-0.000698
lg03	16098247	16175756	0.051546	0.005342	0.003678
lg03	16142381	16243438	0.290323	0.018030	0.012646
lg03	16179741	16284569	0.413043	0.028475	0.020305
lg03	16243752	16320752	0.347826	0.047198	0.032161
lg03	16285926	16344428	0.250000	0.033287	0.022130
lg03	16324763	16368296	0.204082	0.026918	0.017913
lg03	16346785	16393302	0.208333	0.026596	0.017889
lg03	16369536	16412381	0.081633	0.011653	0.007882
lg03	16393483	16432934	0.191919	0.027162	0.018138
lg03	16412411	16452619	0.000000	0.000000	0.000000
lg03	16433391	16459632	0.333333	0.065217	0.039831
lg03	16452755	16463493	1.000000	0.379310	0.240876
lg03	16460011	16479706	0.653061	0.139130	0.083333
lg03	16463672	16498785	0.204082	0.030604	0.018939
lg03	16479729	16869190	0.151515	0.021505	0.014771
lg03	16499810	16931884	0.224490	0.032762	0.022000
lg03	16915027	16949744	0.278351	0.045918	0.029851
lg03	16931888	16967046	0.500000	0.080402	0.054857
lg03	16951497	16995257	0.347368	0.049924	0.033300
lg03	16967432	17007453	0.062500	0.009677	0.006202
lg03	16995269	17036273	0.250000	0.029520	0.019975
lg03	17007897	17070302	0.285714	0.023860	0.016602
lg03	17037285	17087583	0.080000	0.008307	0.005733
lg03	17071268	17117105	0.092784	0.012024	0.008295
lg03	17087811	17138052	0.229167	0.025626	0.018472
lg03	17119453	17159815	0.175258	0.020897	0.014706
lg03	17138624	17176923	0.216931	0.027872	0.018807
lg03	17162425	17186008	0.668394	0.120561	0.078659
lg03	17177287	17222230	0.443299	0.055377	0.035523
lg03	17186032	17256503	0.178947	0.015131	0.010128
lg03	17223709	17278387	0.443299	0.051435	0.036134
lg03	17258989	17351989	0.333333	0.042857	0.030884
lg03	17278549	17365654	0.481865	0.070242	0.048666
lg03	17353557	17371860	0.623037	0.159732	0.102234
lg03	17365656	17403849	0.454545	0.075063	0.047219
lg03	17371906	17427136	0.212121	0.025516	0.016861
lg03	17404961	17445844	0.183673	0.022656	0.015831
lg03	17427328	17473824	0.230769	0.028391	0.018750
lg03	17446304	17484087	0.121693	0.020408	0.012799
lg03	17474632	17503934	0.062500	0.011483	0.007595
lg03	17484381	17521818	0.050505	0.007305	0.004924
lg03	17503963	17548469	0.131313	0.016656	0.010421
lg03	17521820	17577120	0.469388	0.053148	0.031790
lg03	17550510	17591133	0.431579	0.060561	0.037823
lg03	17577338	17608573	0.234043	0.037931	0.026928
lg03	17591196	17622788	0.094737	0.015451	0.011364
lg03	17608576	17662266	0.010526	0.001018	0.000726
lg03	17623074	17727868	0.037433	0.002375	0.001663
lg03	17662310	17774457	0.170984	0.014919	0.010433
lg03	17745223	17799806	0.520000	0.061868	0.043956
lg03	17775440	17840621	0.474747	0.040154	0.028399
lg03	17800691	17866303	0.278351	0.024423	0.017024
lg03	17840622	17901143	0.360825	0.039459	0.027527
lg03	17866343	17953392	0.360825	0.035336	0.023940
lg03	17901250	18032766	0.175258	0.017708	0.012091
lg03	17960962	18053854	0.263158	0.033091	0.023343
lg03	18032893	18071401	0.319149	0.048940	0.032241
lg03	18053878	18111465	0.139785	0.017556	0.011504
lg03	18081914	18133418	-0.173913	-0.020513	-0.013565
lg03	18111505	18151513	-0.361702	-0.050633	-0.033155
lg03	18134261	18178979	-0.113402	-0.017094	-0.011542
lg03	18151594	18212639	0.131313	0.015588	0.011130
lg03	18179482	18239459	0.360825	0.048780	0.034636
lg03	18214528	18296583	0.437500	0.045627	0.033667
lg03	18245273	18326840	0.204082	0.017582	0.012434
lg03	18296770	18374078	0.040816	0.004208	0.002772
lg03	18326879	18539801	0.080214	0.008923	0.006036
lg03	18377976	18560947	0.037433	0.005380	0.003669
lg03	18540297	18593284	0.175258	0.020975	0.014693
lg03	18561458	18613467	0.530612	0.058724	0.042345
lg03	18593691	18633728	0.469388	0.064291	0.046278
lg03	18615293	18655104	0.115789	0.016035	0.011089
lg03	18634238	18706298	0.208333	0.019057	0.013115
lg03	18655797	18730028	0.313131	0.030024	0.020543
lg03	18706742	18972277	0.182320	0.019832	0.013285
lg03	18731876	18998626	0.195531	0.020983	0.014687
lg03	18972316	19017390	0.063830	0.008856	0.006067
lg03	18998635	19070594	-0.104167	-0.020080	-0.012698
lg03	19017992	19085418	-0.010101	-0.002535	-0.001665
lg03	19074859	19099149	0.170213	0.030681	0.021405
lg03	19085488	19125507	-0.031579	-0.004706	-0.003125
lg03	19100735	19145209	-0.224490	-0.035484	-0.022893
lg03	19125512	19160662	0.092784	0.015707	0.010909
lg03	19147947	19279713	0.244898	0.028186	0.020185
lg03	19161003	19303221	0.163265	0.017719	0.012703
lg03	19279721	19319543	0.489796	0.069015	0.050052
lg03	19304358	19334518	0.414141	0.066182	0.044809
lg03	19319736	19348595	0.280000	0.059197	0.036964
lg03	19334766	19375055	0.434343	0.076106	0.048808
lg03	19348979	20127040	0.208333	0.033167	0.021053
lg03	19375251	20146538	0.051546	0.009294	0.006094
lg03	20127932	20181337	0.200000	0.028923	0.020121
lg03	20148377	20202556	0.191919	0.027757	0.020106
lg03	20181667	20225783	-0.020408	-0.003617	-0.002538
lg03	20203340	20251572	-0.244898	-0.039967	-0.026345
lg03	20225977	20283974	-0.195876	-0.031746	-0.021205
lg03	20251685	20314376	0.113402	0.017857	0.012486
lg03	20284380	20362776	0.229167	0.031700	0.022881
lg03	20317547	20375390	0.408602	0.081720	0.057358
lg03	20365290	20400582	0.442105	0.133122	0.090420
lg03	20375405	20429831	0.500000	0.110112	0.079610
lg03	20400710	20449153	0.637306	0.142032	0.098479
lg03	20430205	20466970	0.544041	0.118644	0.077778
lg03	20449252	20501793	0.395833	0.063812	0.043429
lg03	20467030	20524315	0.361702	0.056245	0.039627
lg03	20505762	20558962	0.347368	0.059837	0.042335
lg03	20524905	20572164	-0.051546	-0.008496	-0.005821
lg03	20559495	20595880	-0.031579	-0.005150	-0.003670
lg03	20574376	20615689	0.229167	0.040330	0.028815
lg03	20598048	20639503	0.480000	0.098462	0.069717
lg03	20616475	20688236	0.548387	0.111720	0.077331
lg03	20639518	20711843	0.333333	0.055556	0.035735
lg03	20689576	20903362	0.400000	0.051780	0.034707
lg03	20714982	20913531	-0.010309	-0.001550	-0.001050
lg03	20903784	21236192	-0.284211	-0.044554	-0.028662
lg03	21211930	21263469	0.200000	0.025367	0.017423
lg03	21236911	21285528	0.276596	0.042728	0.030971
lg03	21263693	21293389	0.187500	0.038176	0.026182
lg03	21285536	21309945	0.414141	0.076421	0.048321
lg03	21293971	21331335	0.212121	0.034036	0.021605
lg03	21312255	21348704	0.030928	0.004870	0.003388
lg03	21331439	21418718	0.306122	0.045697	0.032172
lg03	21352327	21448836	0.313131	0.041835	0.029342
lg03	21418861	21473741	0.232323	0.034954	0.024665
lg03	21448986	21498018	0.285714	0.045528	0.033393
lg03	21473818	21517935	0.094737	0.013433	0.009804
lg03	21498047	21533524	0.052632	0.008137	0.005724
lg03	21518866	21550672	0.234043	0.039964	0.028590
lg03	21534348	21568857	0.191489	0.045455	0.031196
lg03	21550685	21593697	0.104167	0.018149	0.012610
lg03	21569498	21614084	0.117318	0.015201	0.010937
lg03	21593725	21630331	-0.035294	-0.005265	-0.003755
lg03	21614241	21646610	-0.046512	-0.006706	-0.004893
lg03	21630375	21659563	0.093023	0.014376	0.010076
lg03	21647908	21709968	0.046512	0.006421	0.004520
lg03	21659662	21743169	0.038674	0.005525	0.003986
lg03	21713929	21768455	0.026178	0.003506	0.002374
lg03	21750380	21788838	0.172775	0.019400	0.013603
lg03	21769346	21803538	0.389474	0.052895	0.038362
lg03	21788953	21831251	0.454545	0.052927	0.037150
lg03	21806135	21850224	0.347368	0.042254	0.030401
lg03	21831987	21870049	0.195876	0.032730	0.024158
lg03	21851387	21921645	0.176471	0.024265	0.017751
lg03	21870218	21954178	-0.032258	-0.003088	-0.002229
lg03	21927957	21973900	0.092784	0.009641	0.006612
lg03	21954285	22005936	0.276596	0.031344	0.021121
lg03	21976116	22024683	0.000000	0.000000	0.000000
lg03	22007149	22043561	-0.023256	-0.002424	-0.001783
lg03	22024991	22052646	0.239766	0.031179	0.021925
lg03	22043588	22070237	0.479769	0.075318	0.047592
lg03	22052655	22098673	0.325714	0.036145	0.024511
lg03	22071065	22122394	0.265537	0.026584	0.019141
lg03	22100813	22141392	0.200000	0.026135	0.019048
lg03	22122421	22150053	0.000000	0.000000	0.000000
lg03	22141643	22164807	0.000000	0.000000	0.000000
lg03	22150842	22181169	0.204301	0.024266	0.017257
lg03	22165167	22202274	0.250000	0.025184	0.019146
lg03	22181504	22216615	0.229167	0.024789	0.019281
lg03	22202331	22246931	0.208333	0.026420	0.019305
lg03	22216825	22278365	0.237113	0.024364	0.016697
lg03	22248589	22354059	0.390374	0.035819	0.024704
lg03	22279371	22381708	0.176471	0.019892	0.014255
lg03	22362854	22409257	0.010526	0.001529	0.001111
lg03	22383589	22449070	0.237113	0.031081	0.022450
lg03	22409557	22468635	0.040816	0.004720	0.003191
lg03	22449221	22477398	-0.244898	-0.039702	-0.025932
lg03	22469558	22489691	-0.092784	-0.019802	-0.013867
lg03	22477407	22501812	-0.083333	-0.015152	-0.010303
lg03	22489850	22515958	-0.145833	-0.022454	-0.015616
lg03	22502667	22540641	0.250000	0.034682	0.024768
lg03	22516034	22565132	0.448980	0.065379	0.044580
lg03	22540904	22589427	0.263158	0.041806	0.027412
lg03	22566544	22608410	0.375000	0.062937	0.044308
[truncated: 35,687 more rows]
