# Supplementary material for: Supergene origin and maintenance in Atlantic cod
Source: Nat Ecol Evol. 2022 Feb 17;6(4):469–81. doi: 10.1038/s41559-022-01661-x (PMC8986531; doi:10.1038/s41559-022-01661-x)
Supplement: Source Data Extended Data Fig. 3 — FST and dXY for gadMor2 and gadMor3. [file 41559_2022_1661_MOESM10_ESM.txt]

### Fst and dxy (gadMor2) (a-d, i-l)
lg   window_center     num_snps   gc_content    prop_var1    prop_var2  prop_var1+2    prop_het1    prop_het2  prop_het1+2           pi         f_st        d_xy*       d_xy**          d_f          afd
lg01      125000.0         2222       0.5273     0.004228     0.007416     0.008884       0.1141       0.1604       0.1445       0.1394       0.0317       0.0012       0.1346       0.0000       0.0858
lg01      375000.0         1743       0.5602     0.004020     0.005604     0.006972       0.1549       0.1841       0.1738       0.1634       0.0180       0.0011       0.1608       0.0000       0.0865
lg01      625000.0          956       0.5350     0.002048     0.003024     0.003824       0.1326       0.1389       0.1367       0.1378       0.0024       0.0005       0.1379       0.0000       0.0725
lg01      875000.0          662       0.5666     0.001508     0.001988     0.002648       0.1138       0.0978       0.1033       0.1158       0.0066       0.0003       0.1144       0.0000       0.0714
lg01     1125000.0         1015       0.5620     0.002112     0.003336     0.004056       0.1119       0.1165       0.1149       0.1198      -0.0150       0.0005       0.1180       0.0000       0.0600
lg01     1375000.0         1224       0.5555     0.003008     0.003764     0.004896       0.1650       0.1638       0.1642       0.1684      -0.0084       0.0008       0.1586       0.0000       0.0692
lg01     1625000.0         2753       0.5286     0.006328     0.008872     0.011008       0.1314       0.1454       0.1406       0.1458       0.0027       0.0016       0.1442       0.0000       0.0771
lg01     1875000.0         3435       0.5299     0.007948     0.011004     0.013724       0.1338       0.1304       0.1316       0.1320      -0.0071       0.0018       0.1313       0.0000       0.0673
lg01     2125000.0         1869       0.5664     0.004128     0.006128     0.007476       0.1387       0.1376       0.1380       0.1400       0.0003       0.0010       0.1378       0.0000       0.0721
lg01     2375000.0         1856       0.5327     0.004424     0.006180     0.007420       0.1361       0.1468       0.1431       0.1526      -0.0171       0.0011       0.1482       0.0000       0.0672
lg01     2625000.0         2955       0.5292     0.006756     0.009528     0.011820       0.1459       0.1538       0.1511       0.1519      -0.0025       0.0018       0.1501       0.0000       0.0760
lg01     2875000.0         4283       0.5124     0.009068     0.013680     0.017112       0.1269       0.1327       0.1307       0.1348       0.0109       0.0023       0.1330       0.0000       0.0744
lg01     3125000.0         4235       0.5167     0.009816     0.013260     0.016928       0.1347       0.1292       0.1311       0.1344       0.0022       0.0023       0.1346       0.0002       0.0711
lg01     3375000.0         3837       0.5213     0.008720     0.012252     0.015320       0.1342       0.1331       0.1335       0.1364      -0.0029       0.0021       0.1368       0.0000       0.0686
lg01     3625000.0         2730       0.5225     0.006024     0.008700     0.010920       0.1234       0.1270       0.1258       0.1379      -0.0013       0.0015       0.1376       0.0000       0.0737
lg01     3875000.0         4279       0.5233     0.009960     0.013428     0.017108       0.1400       0.1313       0.1343       0.1397      -0.0015       0.0024       0.1398       0.0002       0.0708
lg01     4125000.0         2697       0.5348     0.006220     0.008560     0.010780       0.1425       0.1479       0.1460       0.1485       0.0001       0.0016       0.1480       0.0004       0.0723
lg01     4375000.0         3356       0.5295     0.007652     0.010816     0.013408       0.1348       0.1413       0.1391       0.1440      -0.0028       0.0019       0.1414       0.0000       0.0707
lg01     4625000.0         4373       0.5133     0.010492     0.013924     0.017452       0.1554       0.1521       0.1533       0.1596       0.0031       0.0028       0.1600       0.0000       0.0810
lg01     4875000.0         3158       0.4940     0.007172     0.010092     0.012616       0.1408       0.1390       0.1397       0.1468      -0.0033       0.0018       0.1446       0.0000       0.0748
lg01     5125000.0         3028       0.5267     0.006840     0.009868     0.012104       0.1340       0.1336       0.1337       0.1415      -0.0152       0.0017       0.1400       0.0000       0.0668
lg01     5375000.0         3045       0.5201     0.007104     0.009596     0.012168       0.1420       0.1384       0.1396       0.1438       0.0019       0.0017       0.1429       0.0000       0.0742
lg01     5625000.0         1618       0.5224     0.003572     0.005452     0.006448       0.1628       0.1662       0.1650       0.1822      -0.0118       0.0012       0.1796       0.0019       0.0789
lg01     5875000.0         2866       0.5353     0.006728     0.009372     0.011448       0.1529       0.1496       0.1508       0.1598      -0.0035       0.0018       0.1590       0.0000       0.0770
lg01     6125000.0         3672       0.5379     0.008472     0.012144     0.014680       0.1516       0.1552       0.1539       0.1572      -0.0005       0.0023       0.1562       0.0000       0.0760
lg01     6375000.0         2180       0.5182     0.004796     0.007016     0.008712       0.1398       0.1398       0.1398       0.1425      -0.0015       0.0012       0.1402       0.0000       0.0711
lg01     6625000.0         2602       0.5056     0.005864     0.008704     0.010408       0.1472       0.1483       0.1480       0.1584      -0.0061       0.0016       0.1543       0.0004       0.0791
lg01     6875000.0         2579       0.5105     0.006028     0.008280     0.010316       0.1548       0.1561       0.1556       0.1595       0.0021       0.0016       0.1589       0.0000       0.0776
lg01     7125000.0         1660       0.5315     0.003996     0.005444     0.006640       0.1749       0.1809       0.1788       0.1841       0.0139       0.0012       0.1814       0.0000       0.0906
lg01     7375000.0         3071       0.5641     0.007428     0.009556     0.012280       0.1589       0.1587       0.1587       0.1663       0.0034       0.0020       0.1646       0.0007       0.0852
lg01     7625000.0         3718       0.5415     0.008944     0.011904     0.014860       0.1506       0.1433       0.1458       0.1523      -0.0012       0.0023       0.1515       0.0000       0.0747
lg01     7875000.0         2315       0.5351     0.005456     0.007484     0.009252       0.1510       0.1490       0.1497       0.1538      -0.0118       0.0014       0.1527       0.0000       0.0692
lg01     8125000.0         2256       0.5426     0.005248     0.007032     0.009024       0.1441       0.1350       0.1382       0.1436      -0.0045       0.0013       0.1426       0.0000       0.0708
lg01     8375000.0         3959       0.5154     0.009544     0.012496     0.015828       0.1566       0.1461       0.1497       0.1550       0.0062       0.0025       0.1560       0.0000       0.0801
lg01     8625000.0         3053       0.5430     0.007140     0.009876     0.012204       0.1563       0.1492       0.1516       0.1575      -0.0038       0.0019       0.1564       0.0000       0.0745
lg01     8875000.0         2607       0.5497     0.006128     0.008348     0.010428       0.1537       0.1506       0.1517       0.1595      -0.0067       0.0016       0.1577       0.0000       0.0810
lg01     9125000.0         1760       0.5285     0.002100     0.004996     0.007036       0.0732       0.1194       0.1036       0.2018       0.6374       0.0022       0.3054       0.1284       0.2835
lg01     9375000.0         2955       0.5260     0.002204     0.008864     0.011820       0.0504       0.1223       0.0976       0.2289       0.7280       0.0044       0.3716       0.1103       0.3697
lg01     9625000.0         2802       0.5236     0.002448     0.007232     0.011196       0.0560       0.1012       0.0858       0.2140       0.7176       0.0039       0.3465       0.1638       0.3446
lg01     9875000.0         2954       0.5385     0.002648     0.007496     0.011812       0.0568       0.1090       0.0912       0.2177       0.7195       0.0042       0.3542       0.1676       0.3530
lg01    10125000.0         2130       0.5094     0.001764     0.005408     0.008520       0.0655       0.1110       0.0954       0.2383       0.7291       0.0033       0.3874       0.1953       0.3840
lg01    10375000.0         2882       0.5258     0.002224     0.007756     0.011528       0.0557       0.1082       0.0902       0.2216       0.7345       0.0042       0.3638       0.1721       0.3604
lg01    10625000.0         2731       0.5235     0.001924     0.007380     0.010908       0.0487       0.1156       0.0927       0.2305       0.7319       0.0041       0.3755       0.1732       0.3755
lg01    10875000.0         2639       0.5170     0.002768     0.007172     0.010536       0.0716       0.1330       0.1120       0.2350       0.6622       0.0038       0.3606       0.1493       0.3464
lg01    11125000.0         2268       0.5054     0.002244     0.006276     0.009068       0.0674       0.1360       0.1126       0.2611       0.6646       0.0036       0.3962       0.1349       0.3838
lg01    11375000.0         2589       0.5412     0.002480     0.006768     0.010352       0.0665       0.1148       0.0982       0.2307       0.7002       0.0038       0.3667       0.1503       0.3635
lg01    11625000.0         2050       0.5442     0.001964     0.005428     0.008200       0.0594       0.1141       0.0956       0.2315       0.7295       0.0031       0.3803       0.1537       0.3771
lg01    11875000.0         2659       0.5137     0.002112     0.007348     0.010636       0.0511       0.1298       0.1029       0.2254       0.6843       0.0037       0.3487       0.1440       0.3459
lg01    12125000.0         2498       0.5154     0.002184     0.006476     0.009992       0.0615       0.1136       0.0957       0.2383       0.7196       0.0038       0.3845       0.1773       0.3805
lg01    12375000.0         2439       0.5393     0.002084     0.005920     0.009756       0.0565       0.0929       0.0806       0.2366       0.7618       0.0039       0.4005       0.2140       0.3988
lg01    12625000.0         2925       0.5137     0.002276     0.008200     0.011692       0.0535       0.1509       0.1161       0.2360       0.6899       0.0043       0.3673       0.1460       0.3639
lg01    12875000.0         2858       0.5000     0.002616     0.007524     0.011428       0.0647       0.1056       0.0917       0.2215       0.7194       0.0041       0.3588       0.1592       0.3546
lg01    13125000.0         2811       0.5263     0.002228     0.007788     0.011236       0.0522       0.1244       0.0998       0.2192       0.7051       0.0039       0.3493       0.1480       0.3463
lg01    13375000.0         3031       0.5314     0.002860     0.008376     0.012116       0.0692       0.1206       0.1031       0.2125       0.6907       0.0041       0.3342       0.1287       0.3302
lg01    13625000.0         3363       0.5461     0.002860     0.009008     0.013440       0.0649       0.1168       0.0989       0.2178       0.7146       0.0047       0.3519       0.1573       0.3489
lg01    13875000.0         2276       0.5218     0.001784     0.006152     0.009104       0.0529       0.1303       0.1038       0.2346       0.7200       0.0035       0.3793       0.1692       0.3757
lg01    14125000.0         2593       0.5109     0.001708     0.006340     0.010368       0.0470       0.1171       0.0931       0.2561       0.7968       0.0046       0.4450       0.2457       0.4446
lg01    14375000.0         2869       0.5080     0.002368     0.007972     0.011476       0.0663       0.1246       0.1045       0.2048       0.6716       0.0036       0.3148       0.1304       0.3118
lg01    14625000.0         1724       0.5201     0.001168     0.004740     0.006896       0.0472       0.1525       0.1165       0.2540       0.7239       0.0028       0.4059       0.1752       0.4041
lg01    14875000.0         2977       0.5333     0.003372     0.007564     0.011904       0.0802       0.1167       0.1041       0.2340       0.7169       0.0045       0.3796       0.1384       0.3761
lg01    15125000.0         2576       0.5207     0.004296     0.007580     0.010288       0.1177       0.1730       0.1538       0.2388       0.4741       0.0033       0.3168       0.0458       0.2854
lg01    15375000.0         3119       0.5352     0.002996     0.008784     0.012476       0.0649       0.1276       0.1059       0.2280       0.6882       0.0044       0.3563       0.1113       0.3529
lg01    15625000.0         2561       0.5311     0.002732     0.006492     0.010244       0.0774       0.1053       0.0958       0.2214       0.6959       0.0036       0.3528       0.1347       0.3501
lg01    15875000.0         3217       0.5206     0.002832     0.008724     0.012864       0.0632       0.1140       0.0966       0.2078       0.6679       0.0041       0.3198       0.1315       0.3178
lg01    16125000.0         2821       0.5444     0.003168     0.007532     0.011280       0.0841       0.1172       0.1058       0.2122       0.6660       0.0037       0.3290       0.1056       0.3236
lg01    16375000.0         2889       0.5393     0.002208     0.007280     0.011552       0.0563       0.1015       0.0862       0.2237       0.7664       0.0044       0.3820       0.2011       0.3810
lg01    16625000.0         2600       0.5473     0.001904     0.007148     0.010376       0.0476       0.1251       0.0987       0.2179       0.7065       0.0036       0.3465       0.1565       0.3443
lg01    16875000.0         2350       0.5198     0.002172     0.005860     0.009388       0.0687       0.1353       0.1131       0.2508       0.7088       0.0038       0.4039       0.1877       0.4001
lg01    17125000.0         3247       0.5107     0.003612     0.008100     0.012988       0.0788       0.1068       0.0969       0.2207       0.6782       0.0045       0.3459       0.1315       0.3441
lg01    17375000.0         3557       0.5257     0.003624     0.009316     0.014212       0.0758       0.1204       0.1050       0.1993       0.6544       0.0043       0.3032       0.1192       0.3017
lg01    17625000.0         3200       0.5285     0.003456     0.008120     0.012788       0.0740       0.1206       0.1044       0.2161       0.6679       0.0043       0.3332       0.1244       0.3315
lg01    17875000.0         3917       0.5247     0.004232     0.010120     0.015664       0.0698       0.1182       0.1015       0.2155       0.6746       0.0052       0.3341       0.1197       0.3320
lg01    18125000.0         3288       0.5216     0.003368     0.008248     0.013148       0.0764       0.1194       0.1046       0.2195       0.6904       0.0046       0.3471       0.1448       0.3455
lg01    18375000.0         2630       0.5161     0.002588     0.006068     0.010512       0.0615       0.0893       0.0799       0.2349       0.7899       0.0044       0.4139       0.2019       0.4133
lg01    18625000.0         2865       0.5319     0.003824     0.006588     0.011452       0.1017       0.0928       0.0958       0.2081       0.6987       0.0038       0.3355       0.1288       0.3335
lg01    18875000.0         3067       0.5247     0.005552     0.008220     0.012248       0.1290       0.1336       0.1320       0.2071       0.5080       0.0035       0.2836       0.0704       0.2453
lg01    19125000.0         3634       0.5301     0.003676     0.009100     0.014516       0.0712       0.1140       0.0994       0.2295       0.7240       0.0055       0.3755       0.1615       0.3726
lg01    19375000.0         3111       0.5190     0.003272     0.008096     0.012440       0.0751       0.1143       0.1009       0.2134       0.6781       0.0041       0.3325       0.1266       0.3300
lg01    19625000.0         2187       0.5371     0.002244     0.005568     0.008744       0.0734       0.1086       0.0967       0.2261       0.7030       0.0032       0.3640       0.1436       0.3610
lg01    19875000.0         3334       0.5339     0.003520     0.008016     0.013332       0.0730       0.1085       0.0964       0.2436       0.7445       0.0054       0.4072       0.1800       0.4041
lg01    20125000.0         3178       0.5264     0.004112     0.007740     0.012684       0.0947       0.1139       0.1072       0.2351       0.6933       0.0048       0.3746       0.1328       0.3697
lg01    20375000.0         2594       0.5281     0.005320     0.007124     0.010376       0.1390       0.1622       0.1536       0.2350       0.4993       0.0033       0.3160       0.0123       0.2921
lg01    20625000.0         3429       0.5279     0.003188     0.009032     0.013712       0.0671       0.1191       0.1009       0.2318       0.7129       0.0051       0.3711       0.1569       0.3664
lg01    20875000.0         3105       0.5256     0.003204     0.008176     0.012412       0.0758       0.1223       0.1061       0.2197       0.6851       0.0043       0.3450       0.1382       0.3403
lg01    21125000.0         4102       0.5597     0.004184     0.011600     0.016400       0.0750       0.1285       0.1100       0.2057       0.6248       0.0050       0.3028       0.0961       0.2968
lg01    21375000.0         3994       0.5421     0.004132     0.011016     0.015968       0.0796       0.1224       0.1077       0.2098       0.6477       0.0051       0.3167       0.1112       0.3106
lg01    21625000.0         3138       0.5241     0.002884     0.008192     0.012548       0.0558       0.1180       0.0961       0.2426       0.7418       0.0050       0.4016       0.1714       0.3985
lg01    21875000.0         3347       0.5294     0.003576     0.008668     0.013372       0.0689       0.1214       0.1030       0.2333       0.6922       0.0049       0.3664       0.1449       0.3621
lg01    22125000.0         2309       0.5075     0.002212     0.006448     0.009228       0.0594       0.1374       0.1102       0.2436       0.6974       0.0035       0.3842       0.1468       0.3788
lg01    22375000.0         3957       0.5331     0.002936     0.011668     0.015816       0.0556       0.1409       0.1115       0.2116       0.6530       0.0051       0.3206       0.1246       0.3159
lg01    22625000.0         2633       0.5163     0.002136     0.007568     0.010504       0.0584       0.1317       0.1049       0.2211       0.6563       0.0035       0.3312       0.1166       0.3291
lg01    22875000.0         2503       0.5302     0.001852     0.006876     0.009984       0.0557       0.1270       0.1014       0.2236       0.7087       0.0036       0.3550       0.1554       0.3536
lg01    23125000.0         2877       0.5447     0.002072     0.008188     0.011500       0.0526       0.1378       0.1065       0.2278       0.6761       0.0040       0.3480       0.1366       0.3474
lg01    23375000.0         2331       0.5347     0.001408     0.006816     0.009316       0.0401       0.1356       0.1018       0.2240       0.6865       0.0032       0.3454       0.1549       0.3416
lg01    23625000.0         3037       0.5427     0.002708     0.008368     0.012112       0.0671       0.1606       0.1260       0.2411       0.6375       0.0043       0.3555       0.1212       0.3543
lg01    23875000.0         2865       0.5270     0.001820     0.008292     0.011456       0.0483       0.1596       0.1197       0.2503       0.6934       0.0045       0.3896       0.1494       0.3871
lg01    24125000.0         2968       0.5314     0.002288     0.008580     0.011872       0.0732       0.1607       0.1288       0.2499       0.6760       0.0046       0.3839       0.1442       0.3792
lg01    24375000.0         2866       0.5386     0.002276     0.007872     0.011456       0.0610       0.1519       0.1187       0.2463       0.6858       0.0044       0.3801       0.1462       0.3795
lg01    24625000.0         2729       0.5622     0.002236     0.007712     0.010900       0.0532       0.1349       0.1059       0.2327       0.6538       0.0038       0.3475       0.1294       0.3438
lg01    24875000.0         2505       0.5241     0.001484     0.007020     0.010004       0.0411       0.1582       0.1154       0.2671       0.7198       0.0043       0.4278       0.1788       0.4263
lg01    25125000.0         2363       0.5523     0.001724     0.005824     0.009448       0.0482       0.1300       0.1003       0.2647       0.7730       0.0042       0.4487       0.2336       0.4490
lg01    25375000.0         3034       0.5168     0.003532     0.007644     0.012120       0.1037       0.1565       0.1369       0.2714       0.6719       0.0051       0.4227       0.1579       0.4120
lg01    25625000.0         3818       0.5412     0.002548     0.010476     0.015260       0.0493       0.1417       0.1086       0.2515       0.7247       0.0062       0.4049       0.1721       0.4038
lg01    25875000.0         3848       0.5583     0.002548     0.010400     0.015380       0.0499       0.1385       0.1072       0.2502       0.7246       0.0062       0.4016       0.1793       0.4020
lg01    26125000.0         2006       0.5097     0.002444     0.005564     0.008024       0.1096       0.1800       0.1547       0.2727       0.6352       0.0032       0.4014       0.1665       0.3689
lg01    26375000.0         4444       0.5181     0.011264     0.015224     0.017768       0.1955       0.1930       0.1938       0.1972      -0.0004       0.0035       0.1960       0.0002       0.0892
lg01    26625000.0         2024       0.5368     0.004932     0.006868     0.008092       0.1809       0.1910       0.1875       0.1958      -0.0110       0.0016       0.1924       0.0010       0.0896
lg01    26875000.0         3342       0.5377     0.008288     0.010928     0.013360       0.1742       0.1679       0.1701       0.1796      -0.0065       0.0024       0.1781       0.0003       0.0840
lg01    27125000.0         3095       0.5486     0.007580     0.010080     0.012368       0.1734       0.1700       0.1712       0.1745      -0.0041       0.0021       0.1733       0.0003       0.0824
lg01    27375000.0         2498       0.5457     0.005976     0.007944     0.009984       0.1636       0.1541       0.1574       0.1659      -0.0036       0.0016       0.1649       0.0004       0.0849
lg01    27625000.0         3106       0.5497     0.007296     0.009924     0.012392       0.1563       0.1543       0.1550       0.1647       0.0013       0.0020       0.1640       0.0003       0.0845
lg01    27875000.0         1693       0.5639     0.004088     0.005332     0.006768       0.1656       0.1455       0.1526       0.1677      -0.0010       0.0011       0.1653       0.0006       0.0834
lg01    28125000.0         1750       0.5177     0.004292     0.005704     0.006976       0.1562       0.1506       0.1525       0.1737       0.0042       0.0012       0.1726       0.0000       0.0874
lg02      125000.0         1357       0.5385     0.003452     0.004596     0.005428       0.2116       0.1831       0.1934       0.2012       0.0172       0.0011       0.2005       0.0007       0.0962
lg02      375000.0         1317       0.5528     0.003184     0.004556     0.005264       0.1988       0.1929       0.1951       0.1970       0.0084       0.0010       0.1961       0.0000       0.0892
lg02      625000.0         1406       0.5331     0.003676     0.004604     0.005620       0.1955       0.1783       0.1847       0.1747       0.0150       0.0010       0.1755       0.0000       0.0789
lg02      875000.0         1779       0.5300     0.004548     0.006072     0.007112       0.1794       0.1936       0.1884       0.1916       0.0009       0.0013       0.1896       0.0006       0.0799
lg02     1125000.0         2099       0.5274     0.005484     0.006920     0.008396       0.1865       0.2052       0.1984       0.1913       0.0084       0.0016       0.1906       0.0005       0.0853
lg02     1375000.0         1832       0.5149     0.004556     0.006084     0.007324       0.1733       0.1814       0.1785       0.1981       0.0134       0.0014       0.1966       0.0005       0.0975
lg02     1625000.0         2122       0.5493     0.005240     0.006996     0.008480       0.1682       0.1894       0.1817       0.1916       0.0050       0.0016       0.1888       0.0014       0.0931
lg02     1875000.0         2170       0.5430     0.005252     0.006864     0.008672       0.1542       0.1509       0.1521       0.1678       0.0055       0.0015       0.1684       0.0005       0.0895
lg02     2125000.0         1799       0.5151     0.003904     0.005952     0.007196       0.1378       0.1663       0.1559       0.1697       0.0340       0.0012       0.1705       0.0000       0.0948
lg02     2375000.0         3530       0.5447     0.008188     0.011792     0.014120       0.1581       0.1613       0.1601       0.1672       0.0210       0.0024       0.1676       0.0003       0.0869
lg02     2625000.0         2827       0.5184     0.006768     0.009304     0.011296       0.1830       0.1855       0.1846       0.1899       0.0149       0.0021       0.1883       0.0004       0.0964
lg02     2875000.0         3037       0.5225     0.006752     0.010300     0.012136       0.1627       0.1716       0.1683       0.1792       0.0118       0.0021       0.1761       0.0000       0.0926
lg02     3125000.0         4033       0.5118     0.010152     0.013176     0.016120       0.1873       0.1645       0.1728       0.1807       0.0209       0.0029       0.1812       0.0007       0.0944
lg02     3375000.0         3180       0.5251     0.007272     0.010016     0.012700       0.1539       0.1446       0.1480       0.1595       0.0111       0.0020       0.1593       0.0000       0.0861
lg02     3625000.0         2207       0.5157     0.004820     0.006896     0.008824       0.1441       0.1316       0.1362       0.1451       0.0158       0.0013       0.1452       0.0005       0.0807
lg02     3875000.0         4309       0.5309     0.010616     0.013824     0.017228       0.1697       0.1633       0.1656       0.1691       0.0032       0.0029       0.1681       0.0000       0.0837
lg02     4125000.0         3174       0.5466     0.007328     0.009996     0.012692       0.1706       0.1530       0.1591       0.1664       0.0080       0.0021       0.1668       0.0000       0.0936
lg02     4375000.0         3445       0.5539     0.007816     0.010720     0.013768       0.1432       0.1381       0.1400       0.1427       0.0043       0.0020       0.1429       0.0000       0.0774
lg02     4625000.0         2682       0.5419     0.006416     0.008536     0.010728       0.1425       0.1482       0.1461       0.1475       0.0020       0.0016       0.1464       0.0000       0.0739
lg02     4875000.0         3185       0.5396     0.008028     0.010036     0.012732       0.1781       0.1607       0.1669       0.1665       0.0041       0.0021       0.1672       0.0000       0.0849
lg02     5125000.0         3961       0.5486     0.009352     0.012432     0.015832       0.1550       0.1449       0.1485       0.1539       0.0086       0.0025       0.1548       0.0005       0.0830
lg02     5375000.0         2943       0.5568     0.006616     0.009112     0.011764       0.1388       0.1375       0.1380       0.1410       0.0128       0.0017       0.1414       0.0000       0.0823
lg02     5625000.0         2266       0.5606     0.004684     0.007240     0.009056       0.1318       0.1346       0.1336       0.1376       0.0082       0.0012       0.1344       0.0000       0.0767
lg02     5875000.0         2589       0.5680     0.005852     0.008024     0.010348       0.1372       0.1343       0.1353       0.1395      -0.0039       0.0014       0.1389       0.0000       0.0724
lg02     6125000.0         1799       0.5726     0.003716     0.005808     0.007192       0.1356       0.1363       0.1361       0.1377       0.0082       0.0010       0.1363       0.0000       0.0741
lg02     6375000.0         1028       0.5231     0.002564     0.003308     0.004112       0.1751       0.1796       0.1779       0.1863       0.0162       0.0008       0.1846       0.0010       0.0975
lg02     6625000.0         1386       0.5641     0.003312     0.004496     0.005540       0.1640       0.1989       0.1862       0.1798       0.0262       0.0010       0.1769       0.0000       0.0943
lg02     6875000.0          809       0.5245     0.001284     0.002624     0.003236       0.1002       0.1175       0.1112       0.1240       0.0183       0.0004       0.1218       0.0000       0.0829
lg02     7125000.0         1694       0.5280     0.004140     0.005544     0.006768       0.1922       0.1820       0.1857       0.1865       0.0127       0.0013       0.1855       0.0000       0.0883
lg02     7375000.0         1824       0.5196     0.003548     0.006044     0.007292       0.1338       0.1363       0.1354       0.1411       0.0146       0.0010       0.1387       0.0000       0.0801
lg02     7625000.0         2106       0.5464     0.004568     0.006800     0.008420       0.1436       0.1402       0.1414       0.1438       0.0191       0.0012       0.1436       0.0000       0.0799
lg02     7875000.0         2287       0.4972     0.005060     0.006992     0.009148       0.1292       0.1332       0.1318       0.1343       0.0235       0.0012       0.1353       0.0000       0.0801
lg02     8125000.0         2473       0.5218     0.005296     0.007728     0.009884       0.1239       0.1251       0.1246       0.1309       0.0099       0.0013       0.1302       0.0000       0.0767
lg02     8375000.0         4161       0.5223     0.009448     0.012936     0.016624       0.1393       0.1310       0.1340       0.1382       0.0106       0.0023       0.1386       0.0002       0.0777
lg02     8625000.0         3201       0.5196     0.007036     0.009868     0.012784       0.1400       0.1403       0.1402       0.1403       0.0128       0.0018       0.1394       0.0000       0.0799
lg02     8875000.0         4044       0.5215     0.009368     0.012720     0.016168       0.1420       0.1410       0.1413       0.1438       0.0160       0.0023       0.1447       0.0000       0.0785
lg02     9125000.0         3144       0.5319     0.007012     0.009964     0.012572       0.1363       0.1297       0.1321       0.1373       0.0210       0.0017       0.1384       0.0000       0.0776
lg02     9375000.0         2094       0.5421     0.004820     0.006816     0.008372       0.1584       0.1773       0.1704       0.1804       0.0192       0.0015       0.1797       0.0005       0.1045
lg02     9625000.0         2116       0.5463     0.004952     0.006980     0.008460       0.1606       0.1577       0.1587       0.1654       0.0125       0.0014       0.1623       0.0005       0.0865
lg02     9875000.0         3691       0.5247     0.008148     0.011876     0.014760       0.1373       0.1472       0.1435       0.1438       0.0099       0.0021       0.1426       0.0003       0.0769
lg02    10125000.0         3334       0.5198     0.007456     0.010564     0.013328       0.1357       0.1526       0.1464       0.1509       0.0248       0.0020       0.1505       0.0000       0.0826
lg02    10375000.0         3020       0.5180     0.007228     0.009088     0.012068       0.1473       0.1285       0.1355       0.1404       0.0071       0.0017       0.1418       0.0000       0.0761
lg02    10625000.0         4189       0.5139     0.009736     0.013052     0.016732       0.1371       0.1330       0.1345       0.1371       0.0118       0.0023       0.1381       0.0000       0.0749
lg02    10875000.0         2972       0.4982     0.006692     0.009304     0.011872       0.1416       0.1331       0.1362       0.1374       0.0037       0.0016       0.1374       0.0000       0.0730
lg02    11125000.0         4225       0.5125     0.010764     0.013604     0.016900       0.1652       0.1522       0.1570       0.1607       0.0008       0.0027       0.1606       0.0002       0.0746
lg02    11375000.0         3436       0.5097     0.008304     0.011104     0.013728       0.1530       0.1463       0.1488       0.1544       0.0101       0.0021       0.1554       0.0000       0.0776
lg02    11625000.0         2388       0.5056     0.005764     0.007944     0.009544       0.1787       0.1798       0.1794       0.1834       0.0228       0.0018       0.1833       0.0000       0.0943
lg02    11875000.0         4371       0.4973     0.010508     0.013848     0.017468       0.1505       0.1441       0.1464       0.1515      -0.0019       0.0026       0.1510       0.0000       0.0780
lg02    12125000.0         2465       0.5008     0.006124     0.008188     0.009848       0.1996       0.1767       0.1850       0.1903       0.0116       0.0019       0.1913       0.0000       0.0930
lg02    12375000.0         3455       0.5151     0.008272     0.011084     0.013820       0.1574       0.1476       0.1512       0.1525       0.0055       0.0021       0.1527       0.0003       0.0763
lg02    12625000.0         3131       0.5112     0.007880     0.009984     0.012524       0.1809       0.1760       0.1778       0.1779       0.0027       0.0022       0.1765       0.0000       0.0838
lg02    12875000.0         3000       0.5128     0.006876     0.009668     0.011996       0.1500       0.1499       0.1499       0.1523       0.0054       0.0018       0.1526       0.0003       0.0790
lg02    13125000.0         3073       0.5001     0.007324     0.009852     0.012292       0.1634       0.1561       0.1588       0.1670       0.0113       0.0020       0.1665       0.0000       0.0859
lg02    13375000.0         3603       0.5140     0.008128     0.011612     0.014404       0.1602       0.1486       0.1528       0.1611       0.0199       0.0023       0.1616       0.0000       0.0902
lg02    13625000.0         3332       0.5132     0.007896     0.010476     0.013312       0.1526       0.1475       0.1494       0.1492       0.0080       0.0020       0.1500       0.0000       0.0760
lg02    13875000.0         3469       0.5174     0.008184     0.010768     0.013868       0.1500       0.1400       0.1436       0.1481       0.0067       0.0021       0.1482       0.0000       0.0768
lg02    14125000.0         3203       0.5197     0.007308     0.010180     0.012812       0.1473       0.1461       0.1466       0.1525       0.0138       0.0020       0.1524       0.0000       0.0810
lg02    14375000.0         3138       0.5215     0.006784     0.010016     0.012548       0.1316       0.1411       0.1376       0.1473       0.0103       0.0018       0.1395       0.0000       0.0769
lg02    14625000.0         3241       0.5244     0.007756     0.010012     0.012956       0.1637       0.1436       0.1509       0.1594       0.0145       0.0021       0.1605       0.0000       0.0873
lg02    14875000.0         2445       0.5186     0.005988     0.007944     0.009776       0.1708       0.1610       0.1646       0.1688       0.0116       0.0017       0.1699       0.0004       0.0846
lg02    15125000.0         2318       0.5364     0.005332     0.007624     0.009268       0.1898       0.1771       0.1817       0.1819       0.0641       0.0017       0.1855       0.0004       0.1031
lg02    15375000.0         2282       0.5186     0.005560     0.007152     0.009128       0.1510       0.1445       0.1469       0.1525       0.0059       0.0014       0.1530       0.0000       0.0768
lg02    15625000.0         1869       0.5154     0.004396     0.006088     0.007476       0.1785       0.1864       0.1836       0.1898       0.0073       0.0014       0.1875       0.0000       0.0954
lg02    15875000.0         2466       0.5196     0.005784     0.008016     0.009856       0.1570       0.1638       0.1614       0.1698       0.0164       0.0017       0.1703       0.0000       0.0908
lg02    16125000.0         3378       0.5210     0.008000     0.010948     0.013512       0.1518       0.1572       0.1552       0.1685       0.0178       0.0023       0.1689       0.0000       0.0909
lg02    16375000.0         3936       0.5269     0.009356     0.012268     0.015736       0.1585       0.1502       0.1532       0.1578       0.0187       0.0025       0.1590       0.0000       0.0869
lg02    16625000.0         2960       0.5408     0.007016     0.009712     0.011784       0.1664       0.1623       0.1638       0.1749      -0.0018       0.0020       0.1708       0.0003       0.0887
lg02    16875000.0         3062       0.5089     0.006956     0.010448     0.012240       0.1517       0.1738       0.1659       0.1792       0.0136       0.0021       0.1738       0.0000       0.0955
lg02    17125000.0         3175       0.5329     0.007880     0.010236     0.012684       0.1663       0.1659       0.1660       0.1714       0.0032       0.0022       0.1701       0.0000       0.0866
lg02    17375000.0         3001       0.5054     0.007532     0.010068     0.011996       0.1879       0.1804       0.1831       0.2034       0.0288       0.0024       0.2038       0.0000       0.1065
lg02    17625000.0         3138       0.5154     0.007640     0.010008     0.012548       0.1578       0.1475       0.1512       0.1534       0.0017       0.0019       0.1537       0.0000       0.0778
lg02    17875000.0         2550       0.5385     0.006164     0.008272     0.010200       0.1746       0.1696       0.1714       0.1717       0.0082       0.0017       0.1712       0.0000       0.0843
lg02    18125000.0         2697       0.5530     0.006164     0.008464     0.010788       0.1531       0.1524       0.1526       0.1577       0.0087       0.0017       0.1565       0.0000       0.0856
lg02    18375000.0         2536       0.5160     0.005500     0.007820     0.010144       0.1475       0.1467       0.1470       0.1613       0.1169       0.0017       0.1708       0.0142       0.1078
lg02    18625000.0         3368       0.5299     0.004424     0.006124     0.013464       0.0930       0.0909       0.0917       0.2385       0.7656       0.0054       0.4033       0.2304       0.4041
lg02    18875000.0         3405       0.5221     0.004744     0.006592     0.013600       0.1044       0.0946       0.0980       0.2227       0.7277       0.0050       0.3638       0.1883       0.3657
lg02    19125000.0         3186       0.5281     0.004880     0.006064     0.012744       0.1228       0.1000       0.1081       0.2459       0.7209       0.0051       0.3993       0.1924       0.3983
lg02    19375000.0         3354       0.5372     0.005168     0.006656     0.013396       0.1164       0.1079       0.1108       0.2252       0.6931       0.0048       0.3581       0.1544       0.3575
lg02    19625000.0         2663       0.5373     0.003692     0.005492     0.010648       0.1091       0.1032       0.1052       0.2287       0.6989       0.0039       0.3674       0.1679       0.3694
lg02    19875000.0         3206       0.5416     0.004868     0.006700     0.012808       0.1109       0.0999       0.1038       0.2176       0.6882       0.0044       0.3435       0.1410       0.3423
lg02    20125000.0         4186       0.5237     0.006200     0.008712     0.016724       0.1120       0.1102       0.1108       0.2378       0.6954       0.0063       0.3738       0.1634       0.3733
lg02    20375000.0         4527       0.5457     0.007116     0.009388     0.018100       0.1147       0.0941       0.1015       0.2182       0.6819       0.0062       0.3400       0.1398       0.3376
lg02    20625000.0         3431       0.5481     0.005468     0.007408     0.013712       0.1236       0.1155       0.1183       0.2330       0.6555       0.0049       0.3550       0.1309       0.3513
lg02    20875000.0         3223       0.5462     0.004848     0.006988     0.012888       0.1094       0.1093       0.1093       0.2302       0.6692       0.0046       0.3570       0.1409       0.3540
lg02    21125000.0         3669       0.5402     0.005296     0.007732     0.014660       0.0997       0.0995       0.0995       0.2241       0.7184       0.0053       0.3634       0.1714       0.3632
lg02    21375000.0         3002       0.5573     0.004712     0.006536     0.012000       0.1141       0.1131       0.1135       0.2145       0.6320       0.0039       0.3214       0.1149       0.3196
lg02    21625000.0         3274       0.5519     0.005104     0.006996     0.013080       0.1182       0.1141       0.1155       0.2167       0.6491       0.0043       0.3297       0.1261       0.3293
lg02    21875000.0         3516       0.5370     0.005812     0.007392     0.014048       0.1224       0.1063       0.1120       0.2137       0.6539       0.0046       0.3284       0.1209       0.3257
lg02    22125000.0         1631       0.5470     0.002660     0.003568     0.006496       0.1026       0.0975       0.0992       0.1959       0.6243       0.0019       0.2941       0.1257       0.2824
lg02    22375000.0          779       0.5602     0.001344     0.002376     0.003104       0.0913       0.1209       0.1102       0.1455       0.0849       0.0005       0.1460       0.0013       0.1107
lg02    22625000.0         1413       0.5611     0.003068     0.004428     0.005636       0.1580       0.1324       0.1415       0.1771       0.0453       0.0010       0.1766       0.0014       0.1142
lg02    22875000.0         1873       0.5858     0.004356     0.006152     0.007484       0.1840       0.1804       0.1816       0.1893       0.0046       0.0014       0.1867       0.0005       0.0968
lg02    23125000.0         2377       0.5624     0.004948     0.006484     0.009504       0.1674       0.1515       0.1572       0.2074       0.4102       0.0025       0.2645       0.0766       0.2104
lg02    23375000.0         2667       0.5421     0.003724     0.005396     0.010624       0.1020       0.1020       0.1020       0.2433       0.7261       0.0043       0.3989       0.1867       0.4052
lg02    23625000.0         2291       0.5312     0.002680     0.004880     0.009156       0.1046       0.1102       0.1084       0.2559       0.7297       0.0038       0.4200       0.2174       0.4283
lg02    23875000.0         2560       0.5438     0.003568     0.005392     0.010224       0.1162       0.1260       0.1226       0.2523       0.7103       0.0041       0.4006       0.1863       0.4032
lg07      125000.0         1667       0.5574     0.003420     0.004664     0.006660       0.1013       0.1042       0.1029       0.1076       0.0163       0.0007       0.1065       0.0000       0.0713
lg07      375000.0         1599       0.5475     0.003500     0.004320     0.006388       0.0999       0.1082       0.1046       0.1098       0.0267       0.0007       0.1102       0.0013       0.0738
lg07      625000.0         1307       0.5411     0.002836     0.003492     0.005224       0.1073       0.0906       0.0978       0.1058       0.0199       0.0005       0.1026       0.0000       0.0709
lg07      875000.0         2217       0.5727     0.005148     0.006084     0.008856       0.1215       0.1174       0.1192       0.1237       0.0100       0.0011       0.1208       0.0005       0.0717
lg07     1125000.0         1574       0.5456     0.004260     0.004656     0.006296       0.1628       0.1873       0.1766       0.1912       0.1460       0.0013       0.2047       0.0038       0.1346
lg07     1375000.0         1115       0.5475     0.002556     0.003144     0.004460       0.1138       0.1138       0.1138       0.1267      -0.0011       0.0006       0.1257       0.0000       0.0757
lg07     1625000.0          833       0.5414     0.001916     0.002340     0.003332       0.1219       0.1204       0.1210       0.1347       0.0285       0.0004       0.1347       0.0012       0.0853
lg07     1875000.0         1624       0.5640     0.003644     0.004448     0.006484       0.1139       0.1133       0.1135       0.1107       0.0157       0.0007       0.1111       0.0000       0.0698
lg07     2125000.0         2501       0.5489     0.005764     0.006484     0.009996       0.1014       0.0939       0.0972       0.0993       0.0050       0.0010       0.1002       0.0000       0.0643
lg07     2375000.0         2313       0.5773     0.005072     0.005928     0.009252       0.1085       0.0927       0.0997       0.0986       0.0139       0.0009       0.0995       0.0000       0.0656
lg07     2625000.0         1722       0.5832     0.003932     0.004568     0.006888       0.1146       0.1033       0.1082       0.1132       0.0060       0.0008       0.1128       0.0000       0.0715
lg07     2875000.0         2111       0.5326     0.005020     0.005708     0.008444       0.1182       0.1105       0.1138       0.1166       0.0105       0.0010       0.1167       0.0005       0.0721
lg07     3125000.0         2479       0.5668     0.005692     0.006576     0.009904       0.1072       0.0957       0.1007       0.1015       0.0200       0.0010       0.1023       0.0008       0.0665
lg07     3375000.0         1843       0.5456     0.004308     0.004976     0.007372       0.1292       0.1162       0.1219       0.1258       0.0169       0.0009       0.1264       0.0000       0.0785
lg07     3625000.0         2621       0.5378     0.006216     0.007568     0.010480       0.1340       0.1298       0.1316       0.1321       0.0164       0.0014       0.1320       0.0004       0.0754
lg07     3875000.0         2379       0.5471     0.005744     0.006620     0.009508       0.1273       0.1168       0.1214       0.1250       0.0147       0.0012       0.1269       0.0000       0.0747
lg07     4125000.0         1907       0.5418     0.004368     0.005552     0.007620       0.1205       0.1365       0.1294       0.1336       0.0427       0.0010       0.1355       0.0000       0.0849
lg07     4375000.0         1979       0.5644     0.004928     0.005708     0.007912       0.1361       0.1416       0.1392       0.1440       0.0241       0.0012       0.1465       0.0005       0.0809
lg07     4625000.0         2260       0.5307     0.005640     0.005972     0.009032       0.1138       0.1178       0.1160       0.1266       0.0118       0.0012       0.1272       0.0000       0.0757
lg07     4875000.0         2997       0.5457     0.007520     0.008412     0.011972       0.1378       0.1315       0.1342       0.1394       0.0293       0.0017       0.1405       0.0000       0.0832
lg07     5125000.0         2968       0.5438     0.007680     0.008744     0.011844       0.1501       0.1451       0.1473       0.1547       0.0092       0.0018       0.1549       0.0000       0.0809
lg07     5375000.0         2232       0.5380     0.005100     0.006592     0.008924       0.1284       0.1407       0.1353       0.1431       0.0334       0.0013       0.1433       0.0000       0.0859
lg07     5625000.0         2616       0.5302     0.006988     0.008064     0.010456       0.1608       0.1627       0.1618       0.1617       0.0145       0.0017       0.1621       0.0000       0.0825
lg07     5875000.0         2712       0.5445     0.007288     0.007728     0.010828       0.1641       0.1339       0.1472       0.1510       0.0121       0.0016       0.1517       0.0000       0.0791
lg07     6125000.0         2294       0.5143     0.005780     0.006932     0.009168       0.1453       0.1517       0.1488       0.1555       0.0200       0.0014       0.1569       0.0000       0.0835
lg07     6375000.0         3741       0.5160     0.009572     0.010936     0.014928       0.1456       0.1386       0.1417       0.1450       0.0123       0.0022       0.1449       0.0000       0.0760
lg07     6625000.0         4670       0.5248     0.012268     0.013144     0.018652       0.1400       0.1278       0.1332       0.1362       0.0150       0.0026       0.1380       0.0000       0.0729
lg07     6875000.0         3740       0.5281     0.009384     0.011268     0.014948       0.1380       0.1414       0.1399       0.1442       0.0136       0.0022       0.1452       0.0000       0.0756
lg07     7125000.0         3926       0.5128     0.010516     0.011660     0.015696       0.1608       0.1534       0.1566       0.1585       0.0167       0.0025       0.1595       0.0000       0.0826
lg07     7375000.0         4803       0.5038     0.012408     0.014420     0.019184       0.1380       0.1382       0.1381       0.1494       0.0125       0.0029       0.1502       0.0000       0.0784
lg07     7625000.0         4846       0.5056     0.012884     0.014328     0.019364       0.1620       0.1414       0.1504       0.1570       0.0248       0.0031       0.1587       0.0000       0.0841
lg07     7875000.0         4414       0.5058     0.011640     0.012732     0.017652       0.1600       0.1452       0.1517       0.1598       0.0369       0.0029       0.1626       0.0000       0.0908
lg07     8125000.0         5245       0.5135     0.014420     0.015444     0.020964       0.1727       0.1555       0.1630       0.1655       0.0158       0.0035       0.1677       0.0002       0.0846
lg07     8375000.0         4884       0.5197     0.012564     0.014792     0.019520       0.1568       0.1500       0.1530       0.1560       0.0178       0.0031       0.1568       0.0000       0.0830
lg07     8625000.0         4201       0.5147     0.011168     0.012704     0.016792       0.1610       0.1538       0.1569       0.1626       0.0277       0.0028       0.1644       0.0002       0.0862
lg07     8875000.0         3791       0.5288     0.010416     0.010516     0.015160       0.1622       0.1361       0.1476       0.1540       0.0517       0.0024       0.1583       0.0003       0.0903
lg07     9125000.0         3446       0.5357     0.009232     0.009940     0.013776       0.1569       0.1418       0.1484       0.1545       0.0471       0.0022       0.1581       0.0009       0.0892
lg07     9375000.0         2826       0.5317     0.007584     0.008084     0.011296       0.1664       0.1474       0.1557       0.1629       0.0542       0.0019       0.1681       0.0000       0.0965
lg07     9625000.0         3889       0.5186     0.010160     0.011972     0.015544       0.1644       0.1634       0.1638       0.1664       0.0168       0.0026       0.1674       0.0003       0.0850
lg07     9875000.0         3739       0.5249     0.009664     0.011728     0.014956       0.1562       0.1611       0.1590       0.1641       0.0177       0.0025       0.1645       0.0000       0.0846
lg07    10125000.0         2772       0.4982     0.006888     0.008280     0.011088       0.1556       0.1505       0.1527       0.1587       0.0249       0.0018       0.1584       0.0004       0.0871
lg07    10375000.0         4405       0.5118     0.011952     0.013344     0.017596       0.1688       0.1625       0.1653       0.1724       0.0216       0.0031       0.1732       0.0002       0.0869
lg07    10625000.0         2954       0.5172     0.007808     0.008768     0.011812       0.1689       0.1593       0.1635       0.1692       0.0514       0.0020       0.1730       0.0003       0.0959
lg07    10875000.0         3471       0.5202     0.009096     0.010284     0.013852       0.1560       0.1458       0.1502       0.1534       0.0246       0.0021       0.1546       0.0003       0.0814
lg07    11125000.0         3566       0.5064     0.009304     0.010324     0.014260       0.1487       0.1445       0.1464       0.1489       0.0227       0.0022       0.1508       0.0000       0.0805
lg07    11375000.0         3841       0.5321     0.010268     0.011600     0.015356       0.1597       0.1582       0.1589       0.1605       0.0201       0.0025       0.1619       0.0000       0.0818
lg07    11625000.0         2754       0.5035     0.007560     0.008872     0.011016       0.1964       0.2024       0.1998       0.1990       0.0245       0.0022       0.2004       0.0000       0.0993
lg07    11875000.0         3824       0.5162     0.010416     0.011696     0.015284       0.1823       0.1665       0.1734       0.1781       0.0196       0.0027       0.1795       0.0003       0.0868
lg07    12125000.0         2987       0.5152     0.008244     0.009540     0.011924       0.1971       0.1956       0.1963       0.1976       0.0139       0.0023       0.1955       0.0000       0.0927
lg07    12375000.0         2547       0.5232     0.006784     0.007984     0.010180       0.1842       0.1861       0.1853       0.1821       0.0071       0.0019       0.1819       0.0000       0.0842
lg07    12625000.0         2987       0.5378     0.007624     0.008892     0.011940       0.1595       0.1553       0.1571       0.1584       0.0297       0.0019       0.1596       0.0000       0.0865
lg07    12875000.0         3144       0.5247     0.007876     0.009296     0.012576       0.1438       0.1455       0.1448       0.1486       0.0318       0.0019       0.1507       0.0000       0.0845
lg07    13125000.0         3271       0.5225     0.008084     0.009680     0.013080       0.1364       0.1385       0.1376       0.1409       0.0145       0.0019       0.1420       0.0000       0.0762
lg07    13375000.0         3206       0.5083     0.007952     0.009304     0.012820       0.1290       0.1374       0.1337       0.1401       0.0336       0.0018       0.1424       0.0000       0.0823
lg07    13625000.0         2306       0.5149     0.004444     0.005392     0.009224       0.1110       0.1038       0.1069       0.1864       0.6139       0.0025       0.2666       0.1180       0.2414
lg07    13875000.0         3216       0.5293     0.004116     0.005096     0.012852       0.0844       0.0758       0.0795       0.2530       0.8200       0.0056       0.4321       0.2923       0.4356
lg07    14125000.0         2412       0.5113     0.003624     0.003780     0.009644       0.1069       0.0811       0.0921       0.2427       0.7687       0.0039       0.4014       0.2417       0.4036
lg07    14375000.0         3297       0.5268     0.004764     0.005712     0.013184       0.0932       0.0917       0.0923       0.2380       0.7554       0.0051       0.3838       0.2175       0.3849
lg07    14625000.0         3608       0.5193     0.006096     0.006404     0.014432       0.0978       0.0962       0.0969       0.2255       0.7071       0.0050       0.3489       0.1572       0.3491
lg07    14875000.0         3472       0.5357     0.005112     0.005668     0.013868       0.0964       0.0831       0.0888       0.2483       0.7825       0.0057       0.4119       0.2425       0.4119
lg07    15125000.0         3098       0.5227     0.004104     0.005552     0.012380       0.0694       0.0944       0.0836       0.2473       0.7757       0.0050       0.4052       0.2324       0.4066
lg07    15375000.0         2846       0.5345     0.003964     0.005076     0.011376       0.0819       0.0874       0.0850       0.2399       0.7611       0.0044       0.3863       0.2157       0.3926
lg07    15625000.0         3619       0.5359     0.005108     0.006836     0.014476       0.0779       0.0964       0.0884       0.2322       0.7315       0.0053       0.3683       0.1937       0.3671
lg07    15875000.0         2961       0.5438     0.004544     0.005480     0.011844       0.0873       0.0917       0.0898       0.2201       0.7274       0.0041       0.3464       0.1719       0.3456
lg07    16125000.0         3086       0.5372     0.004500     0.004992     0.012332       0.0809       0.0860       0.0837       0.2487       0.7937       0.0051       0.4098       0.2453       0.4122
lg07    16375000.0         3343       0.5238     0.005012     0.006424     0.013364       0.0879       0.1010       0.0953       0.2272       0.7250       0.0048       0.3560       0.1675       0.3555
lg07    16625000.0         2717       0.5050     0.003224     0.004980     0.010864       0.0641       0.1052       0.0874       0.2663       0.7914       0.0048       0.4380       0.2643       0.4422
lg07    16875000.0         2665       0.5183     0.004060     0.004724     0.010660       0.0800       0.0918       0.0866       0.2353       0.7400       0.0040       0.3736       0.2015       0.3706
lg07    17125000.0         2454       0.5016     0.003688     0.004120     0.009808       0.0771       0.0798       0.0786       0.2308       0.7725       0.0037       0.3753       0.2290       0.3764
lg07    17375000.0         3111       0.5107     0.004576     0.005260     0.012436       0.0904       0.0807       0.0849       0.2449       0.7707       0.0050       0.4017       0.2253       0.4014
lg07    17625000.0         3095       0.5195     0.004324     0.006168     0.012372       0.0932       0.1057       0.1003       0.2407       0.7278       0.0047       0.3810       0.1835       0.3793
lg07    17875000.0         3023       0.5080     0.004400     0.005480     0.012088       0.0901       0.0892       0.0896       0.2409       0.7474       0.0046       0.3839       0.2034       0.3852
lg07    18125000.0         3376       0.5292     0.004788     0.006340     0.013500       0.0769       0.0912       0.0849       0.2390       0.7477       0.0052       0.3822       0.1999       0.3817
lg07    18375000.0         3618       0.5327     0.005572     0.006972     0.014464       0.0898       0.0880       0.0888       0.2115       0.7326       0.0048       0.3340       0.1645       0.3319
lg07    18625000.0         2845       0.5094     0.003568     0.004808     0.011380       0.0854       0.0868       0.0862       0.2676       0.8057       0.0051       0.4473       0.2851       0.4486
lg07    18875000.0         3582       0.5325     0.004860     0.007152     0.014324       0.0775       0.1016       0.0910       0.2224       0.7354       0.0050       0.3462       0.1837       0.3478
lg07    19125000.0         3273       0.5224     0.003852     0.005940     0.013084       0.0727       0.0965       0.0860       0.2611       0.8036       0.0057       0.4329       0.2673       0.4339
lg07    19375000.0         2983       0.5323     0.004092     0.005376     0.011928       0.0845       0.0927       0.0891       0.2397       0.7644       0.0046       0.3892       0.2246       0.3891
lg07    19625000.0         3413       0.5121     0.004476     0.007136     0.013644       0.0844       0.0986       0.0924       0.2197       0.7328       0.0047       0.3455       0.1702       0.3458
lg07    19875000.0         2758       0.5344     0.003544     0.005164     0.011032       0.0745       0.0846       0.0802       0.2360       0.7659       0.0042       0.3819       0.2226       0.3820
lg07    20125000.0         2870       0.5259     0.003468     0.005440     0.011468       0.0772       0.0867       0.0826       0.2432       0.7801       0.0045       0.3949       0.2362       0.3972
lg07    20375000.0         3129       0.5280     0.003664     0.006332     0.012512       0.0883       0.0971       0.0933       0.2433       0.7597       0.0049       0.3896       0.2205       0.3900
lg07    20625000.0         3245       0.5052     0.003928     0.006240     0.012980       0.0741       0.0955       0.0861       0.2384       0.7827       0.0051       0.3917       0.2317       0.3935
lg07    20875000.0         3958       0.5284     0.006344     0.008244     0.015804       0.1028       0.1043       0.1037       0.2020       0.6487       0.0047       0.2987       0.1117       0.2963
lg07    21125000.0         2998       0.5093     0.003948     0.006216     0.011984       0.0771       0.1037       0.0922       0.2205       0.7364       0.0042       0.3480       0.1755       0.3495
lg07    21375000.0         3239       0.5042     0.004556     0.006536     0.012956       0.0949       0.1134       0.1054       0.2345       0.7062       0.0047       0.3600       0.1618       0.3616
lg07    21625000.0         2996       0.5080     0.003472     0.005624     0.011976       0.0735       0.0976       0.0872       0.2552       0.7803       0.0050       0.4182       0.2537       0.4195
lg07    21875000.0         3322       0.5142     0.003740     0.006832     0.013280       0.0773       0.1185       0.1007       0.2410       0.7477       0.0051       0.3839       0.2191       0.3860
lg07    22125000.0         3352       0.4948     0.004436     0.006636     0.013400       0.0808       0.1059       0.0952       0.2333       0.7461       0.0049       0.3676       0.1885       0.3742
lg07    22375000.0         3219       0.5032     0.004376     0.005772     0.012872       0.0718       0.0923       0.0833       0.2407       0.7651       0.0050       0.3902       0.2252       0.3897
lg07    22625000.0         4227       0.5200     0.005932     0.008692     0.016900       0.0833       0.1034       0.0946       0.2134       0.7002       0.0055       0.3259       0.1481       0.3264
lg07    22875000.0         4468       0.5103     0.006608     0.008620     0.017864       0.1001       0.1010       0.1006       0.2249       0.7137       0.0062       0.3493       0.1603       0.3501
lg07    23125000.0         3152       0.5254     0.007672     0.009272     0.012596       0.1418       0.1443       0.1432       0.1481       0.0458       0.0019       0.1496       0.0022       0.0863
lg07    23375000.0         3247       0.5432     0.008384     0.009500     0.012984       0.1469       0.1463       0.1465       0.1500       0.0078       0.0020       0.1506       0.0006       0.0760
lg07    23625000.0         4085       0.5260     0.010636     0.012144     0.016332       0.1554       0.1545       0.1549       0.1546       0.0197       0.0026       0.1563       0.0002       0.0801
lg07    23875000.0         3001       0.5248     0.007252     0.009116     0.011996       0.1312       0.1407       0.1365       0.1481       0.0181       0.0018       0.1486       0.0000       0.0817
lg07    24125000.0         2980       0.5165     0.007580     0.009096     0.011912       0.1476       0.1661       0.1579       0.1670       0.0199       0.0020       0.1674       0.0003       0.0876
lg07    24375000.0         3469       0.5205     0.008836     0.010368     0.013848       0.1558       0.1531       0.1543       0.1587       0.0087       0.0022       0.1598       0.0000       0.0809
lg07    24625000.0         3117       0.5611     0.008116     0.009304     0.012448       0.1563       0.1483       0.1519       0.1524       0.0177       0.0019       0.1540       0.0000       0.0807
lg07    24875000.0         3027       0.5241     0.007668     0.009648     0.012096       0.1694       0.1721       0.1709       0.1780       0.0073       0.0022       0.1783       0.0000       0.0851
lg07    25125000.0         3081       0.5171     0.008568     0.009556     0.012320       0.1752       0.1782       0.1769       0.1810      -0.0022       0.0022       0.1803       0.0000       0.0805
lg07    25375000.0         4117       0.5261     0.010628     0.012460     0.016456       0.1610       0.1614       0.1612       0.1629       0.0081       0.0027       0.1628       0.0002       0.0821
lg07    25625000.0         2774       0.5135     0.007472     0.008644     0.011092       0.1851       0.1870       0.1862       0.1830       0.0024       0.0020       0.1825       0.0000       0.0814
lg07    25875000.0         4192       0.5172     0.011084     0.012452     0.016752       0.1608       0.1576       0.1590       0.1635       0.0070       0.0027       0.1634       0.0002       0.0819
lg07    26125000.0         4094       0.5368     0.011324     0.012216     0.016348       0.1797       0.1637       0.1706       0.1738       0.0085       0.0029       0.1742       0.0000       0.0857
lg07    26375000.0         3622       0.5361     0.009864     0.010640     0.014480       0.1548       0.1505       0.1524       0.1546       0.0123       0.0023       0.1556       0.0000       0.0783
lg07    26625000.0         3173       0.5099     0.008476     0.010108     0.012676       0.1872       0.1784       0.1822       0.1831       0.0040       0.0023       0.1819       0.0003       0.0824
lg07    26875000.0         2783       0.5195     0.007260     0.008212     0.011120       0.1723       0.1591       0.1648       0.1632       0.0296       0.0018       0.1642       0.0007       0.0905
lg07    27125000.0         2966       0.5443     0.007620     0.008876     0.011832       0.1637       0.1591       0.1611       0.1690       0.0149       0.0020       0.1698       0.0003       0.0905
lg07    27375000.0         3362       0.5591     0.008656     0.010128     0.013432       0.1644       0.1596       0.1617       0.1752       0.0157       0.0023       0.1744       0.0006       0.0936
lg07    27625000.0         2820       0.5339     0.007388     0.008504     0.011268       0.1633       0.1633       0.1633       0.1744       0.0371       0.0020       0.1755       0.0007       0.0966
lg07    27875000.0         3373       0.5467     0.008920     0.010264     0.013480       0.1773       0.1709       0.1737       0.1739       0.0085       0.0023       0.1736       0.0000       0.0847
lg07    28125000.0         3354       0.5467     0.009084     0.010212     0.013408       0.1779       0.1630       0.1694       0.1756       0.0107       0.0024       0.1759       0.0000       0.0866
lg07    28375000.0         2126       0.5624     0.005164     0.006380     0.008492       0.1591       0.1484       0.1530       0.1611       0.0090       0.0014       0.1607       0.0000       0.0884
lg07    28625000.0         2503       0.5455     0.006448     0.007844     0.009984       0.1800       0.1780       0.1789       0.1822       0.0115       0.0018       0.1816       0.0000       0.0902
lg07    28875000.0         2798       0.5351     0.007400     0.008196     0.011160       0.1832       0.1628       0.1716       0.1751       0.0276       0.0020       0.1772       0.0000       0.0958
lg07    29125000.0         1729       0.5600     0.004416     0.005392     0.006888       0.1926       0.1788       0.1848       0.1801       0.0165       0.0012       0.1802       0.0000       0.0951
lg07    29375000.0         1331       0.5618     0.002872     0.004036     0.005320       0.1437       0.1584       0.1520       0.1746       0.0468       0.0009       0.1753       0.0030       0.1085
lg07    29625000.0         1726       0.5450     0.004152     0.005292     0.006904       0.1515       0.1568       0.1545       0.1739       0.0524       0.0012       0.1758       0.0023       0.1040
lg07    29875000.0         1948       0.5463     0.004276     0.005928     0.007788       0.1417       0.1581       0.1510       0.1591       0.0348       0.0012       0.1593       0.0005       0.0959
lg07    30125000.0         2757       0.5563     0.006920     0.008392     0.011008       0.1673       0.1575       0.1618       0.1628       0.0281       0.0018       0.1651       0.0007       0.0902
lg07    30375000.0         2428       0.5601     0.006108     0.007280     0.009712       0.1599       0.1471       0.1527       0.1641       0.0244       0.0016       0.1658       0.0000       0.0923
lg07    30625000.0         2777       0.5480     0.007280     0.008632     0.011104       0.1924       0.1723       0.1810       0.1843       0.0211       0.0021       0.1848       0.0007       0.0933
lg07    30875000.0         1650       0.5191     0.004172     0.005232     0.006588       0.1783       0.1692       0.1733       0.1797      -0.0015       0.0012       0.1784       0.0000       0.0831
lg12      125000.0         1155       0.5394     0.002148     0.003980     0.004620       0.1510       0.1635       0.1606       0.1937       0.0507       0.0009       0.1897       0.0009       0.1215
lg12      375000.0         1166       0.5227     0.001932     0.004096     0.004644       0.1379       0.1524       0.1490       0.1736      -0.0044       0.0008       0.1675       0.0017       0.0996
lg12      625000.0         1387       0.5213     0.002128     0.004644     0.005544       0.1374       0.1414       0.1405       0.1838       0.3339       0.0013       0.2261       0.0123       0.1899
lg12      875000.0         1071       0.5607     0.001412     0.003696     0.004284       0.1184       0.1261       0.1243       0.1448       0.1925       0.0007       0.1539       0.0065       0.1164
lg12     1125000.0         1133       0.5204     0.000960     0.003900     0.004532       0.0565       0.1155       0.1018       0.1245       0.3057       0.0006       0.1378       0.0009       0.1295
lg12     1375000.0         1476       0.5348     0.001116     0.004996     0.005892       0.0547       0.1031       0.0919       0.1188       0.3941       0.0008       0.1435       0.0115       0.1402
lg12     1625000.0         1838       0.5386     0.001240     0.006260     0.007352       0.0885       0.1144       0.1083       0.1397       0.3640       0.0012       0.1651       0.0267       0.1573
lg12     1875000.0         1809       0.5388     0.001200     0.005644     0.007232       0.0675       0.0920       0.0864       0.1457       0.5991       0.0016       0.2215       0.0824       0.2209
lg12     2125000.0         2734       0.5280     0.001068     0.008988     0.010928       0.0336       0.0978       0.0834       0.1342       0.5580       0.0021       0.1895       0.0878       0.1918
lg12     2375000.0         2434       0.5378     0.001564     0.007552     0.009736       0.0425       0.1024       0.0886       0.1534       0.5576       0.0021       0.2200       0.0801       0.2207
lg12     2625000.0         2660       0.5086     0.002764     0.007544     0.010632       0.1132       0.0878       0.0938       0.1417       0.5342       0.0023       0.2122       0.0556       0.2103
lg12     2875000.0         2708       0.5483     0.002676     0.007832     0.010812       0.0949       0.0947       0.0947       0.1363       0.5079       0.0021       0.1932       0.0480       0.1939
lg12     3125000.0         2190       0.5198     0.001896     0.006588     0.008760       0.0746       0.1233       0.1119       0.1524       0.4813       0.0018       0.2071       0.0566       0.2042
lg12     3375000.0         2493       0.5337     0.002636     0.007092     0.009960       0.1102       0.1078       0.1083       0.1600       0.5419       0.0024       0.2375       0.0546       0.2368
lg12     3625000.0         1930       0.5249     0.002152     0.005556     0.007712       0.0986       0.1121       0.1090       0.1547       0.5140       0.0017       0.2206       0.0539       0.2162
lg12     3875000.0         1842       0.5115     0.001772     0.005592     0.007368       0.0974       0.1455       0.1345       0.1793       0.4404       0.0017       0.2269       0.0440       0.2218
lg12     4125000.0         2655       0.5197     0.002208     0.007948     0.010608       0.0740       0.1291       0.1165       0.1804       0.5660       0.0028       0.2657       0.0738       0.2638
lg12     4375000.0         2858       0.5223     0.003036     0.008428     0.011432       0.0884       0.1196       0.1124       0.1622       0.4843       0.0026       0.2267       0.0402       0.2224
lg12     4625000.0         3177       0.5270     0.003108     0.009536     0.012700       0.0924       0.1422       0.1307       0.1847       0.4940       0.0032       0.2499       0.0538       0.2459
lg12     4875000.0         2897       0.5211     0.003148     0.008720     0.011584       0.1140       0.1493       0.1411       0.1973       0.4998       0.0032       0.2754       0.0528       0.2633
lg12     5125000.0         2626       0.5042     0.002428     0.007916     0.010504       0.0813       0.1533       0.1366       0.2007       0.5113       0.0029       0.2734       0.0670       0.2686
lg12     5375000.0         2688       0.5101     0.002500     0.007900     0.010752       0.0872       0.1326       0.1221       0.1921       0.5853       0.0031       0.2900       0.0874       0.2843
lg12     5625000.0         2664       0.5299     0.003000     0.007812     0.010644       0.0965       0.1305       0.1226       0.1834       0.5372       0.0028       0.2673       0.0638       0.2575
lg12     5875000.0         3312       0.5137     0.003700     0.009864     0.013232       0.1047       0.1512       0.1405       0.1958       0.5251       0.0037       0.2801       0.0655       0.2680
lg12     6125000.0         2438       0.5235     0.002328     0.007560     0.009752       0.0874       0.1337       0.1230       0.1799       0.5551       0.0026       0.2636       0.0525       0.2597
lg12     6375000.0         2211       0.5304     0.002856     0.006280     0.008840       0.1150       0.1366       0.1316       0.2017       0.5321       0.0026       0.2963       0.0565       0.2862
lg12     6625000.0         2441       0.5355     0.002456     0.006800     0.009760       0.0874       0.1164       0.1098       0.1839       0.5796       0.0027       0.2772       0.0881       0.2770
lg12     6875000.0         2238       0.5314     0.002548     0.006644     0.008952       0.1239       0.1465       0.1414       0.1918       0.5054       0.0024       0.2680       0.0559       0.2605
lg12     7125000.0         2261       0.5305     0.002200     0.006740     0.009040       0.0929       0.1289       0.1205       0.1790       0.5159       0.0023       0.2508       0.0575       0.2461
lg12     7375000.0         1855       0.5215     0.001820     0.005628     0.007420       0.0886       0.1398       0.1278       0.1910       0.5185       0.0020       0.2687       0.0555       0.2625
lg12     7625000.0         2066       0.5342     0.002556     0.006864     0.008260       0.0827       0.1368       0.1243       0.1835       0.5234       0.0022       0.2696       0.0092       0.2566
lg12     7875000.0         2478       0.5297     0.002908     0.007636     0.009908       0.1096       0.1541       0.1438       0.1905       0.4929       0.0026       0.2643       0.0484       0.2493
lg12     8125000.0         1809       0.5210     0.002012     0.005252     0.007236       0.0990       0.1480       0.1366       0.2009       0.5323       0.0021       0.2885       0.0608       0.2827
lg12     8375000.0         2232       0.5435     0.002672     0.006500     0.008924       0.1188       0.1495       0.1424       0.1912       0.5113       0.0024       0.2718       0.0529       0.2608
lg12     8625000.0         3311       0.5395     0.003652     0.009212     0.013240       0.1114       0.1345       0.1292       0.1934       0.5875       0.0040       0.2989       0.0876       0.2922
lg12     8875000.0         2822       0.5447     0.003196     0.007780     0.011288       0.0970       0.1288       0.1215       0.1817       0.5399       0.0030       0.2688       0.0659       0.2634
lg12     9125000.0         2824       0.5297     0.003604     0.007852     0.011296       0.1224       0.1323       0.1300       0.1830       0.5456       0.0031       0.2765       0.0609       0.2653
lg12     9375000.0         1765       0.5213     0.001704     0.004500     0.007060       0.0966       0.1174       0.1125       0.2093       0.6635       0.0025       0.3496       0.1462       0.3481
lg12     9625000.0         2590       0.5283     0.003272     0.007560     0.010356       0.1195       0.1349       0.1314       0.1959       0.4605       0.0028       0.2655       0.0425       0.2555
lg12     9875000.0         2453       0.5433     0.003076     0.006656     0.009812       0.1126       0.1253       0.1224       0.1809       0.5428       0.0026       0.2692       0.0587       0.2635
lg12    10125000.0         1883       0.5653     0.002464     0.004688     0.007532       0.1224       0.1174       0.1186       0.1866       0.5883       0.0022       0.2935       0.0892       0.2896
lg12    10375000.0         2563       0.5438     0.002972     0.007584     0.010232       0.1164       0.1808       0.1659       0.2144       0.4903       0.0030       0.2913       0.0507       0.2832
lg12    10625000.0         2735       0.5470     0.004152     0.008468     0.010940       0.1607       0.1697       0.1678       0.2138       0.4158       0.0031       0.2824       0.0369       0.2545
lg12    10875000.0         2151       0.5331     0.002916     0.006376     0.008596       0.1449       0.1697       0.1642       0.2247       0.4777       0.0026       0.3070       0.0511       0.2918
lg12    11125000.0         2011       0.5369     0.002484     0.005392     0.008036       0.1186       0.1381       0.1336       0.1950       0.5741       0.0024       0.2974       0.0736       0.2945
lg12    11375000.0         2696       0.5476     0.003088     0.007072     0.010768       0.1277       0.1265       0.1267       0.2043       0.6212       0.0035       0.3252       0.1042       0.3280
lg12    11625000.0         2152       0.5686     0.002924     0.005076     0.008600       0.1320       0.0966       0.1046       0.1828       0.6514       0.0028       0.3198       0.1078       0.3181
lg12    11875000.0         2210       0.5418     0.003080     0.004796     0.008836       0.1454       0.1018       0.1117       0.2063       0.6874       0.0032       0.3632       0.1484       0.3628
lg12    12125000.0         1956       0.5556     0.002552     0.004452     0.007816       0.1274       0.1039       0.1093       0.2008       0.6847       0.0027       0.3508       0.1355       0.3510
lg12    12375000.0         1914       0.5668     0.002700     0.004652     0.007640       0.1413       0.1313       0.1336       0.2145       0.5986       0.0026       0.3398       0.0899       0.3381
lg12    12625000.0         1289       0.5625     0.001740     0.003052     0.005156       0.1589       0.1499       0.1520       0.2294       0.6064       0.0019       0.3663       0.1148       0.3618
lg12    12875000.0         1534       0.5451     0.002244     0.003400     0.006136       0.1885       0.1232       0.1383       0.2250       0.6691       0.0024       0.3957       0.1565       0.3938
lg12    13125000.0         1058       0.5777     0.001436     0.002028     0.004224       0.1448       0.1228       0.1280       0.2452       0.7247       0.0019       0.4519       0.2164       0.4558
lg12    13375000.0          648       0.5370     0.001192     0.001148     0.002584       0.2124       0.0616       0.0953       0.2082       0.7986       0.0012       0.4476       0.2052       0.4478
lg12    13625000.0          666       0.5077     0.001080     0.002060     0.002660       0.1578       0.1052       0.1174       0.1276       0.1397       0.0004       0.1476       0.0015       0.1116
lg12    13875000.0          817       0.5238     0.001052     0.002884     0.003268       0.1017       0.1199       0.1156       0.1345       0.0153       0.0004       0.1270       0.0012       0.0923
lg12    14125000.0          840       0.5221     0.001176     0.002872     0.003356       0.1011       0.1310       0.1240       0.1423       0.0240       0.0005       0.1357       0.0000       0.0991
lg12    14375000.0         1001       0.5205     0.001616     0.003672     0.004004       0.1002       0.2035       0.1792       0.1906      -0.0018       0.0007       0.1772       0.0010       0.0980
lg12    14625000.0          701       0.4966     0.000960     0.002420     0.002804       0.1141       0.1543       0.1449       0.1937       0.1463       0.0006       0.2005       0.0014       0.1512
lg12    14875000.0          993       0.5549     0.002116     0.003612     0.003956       0.2182       0.1603       0.1737       0.1847       0.0167       0.0007       0.1886       0.0000       0.1002
lg12    15125000.0         1184       0.5504     0.002244     0.004352     0.004736       0.1672       0.1554       0.1581       0.1649       0.0105       0.0008       0.1668       0.0000       0.0951
lg12    15375000.0         1118       0.5075     0.002556     0.004196     0.004472       0.2845       0.2533       0.2604       0.2828       0.1549       0.0013       0.3009       0.0018       0.2074
lg12    15625000.0         1353       0.5538     0.002568     0.005112     0.005408       0.1872       0.1694       0.1735       0.1806       0.0096       0.0010       0.1777       0.0000       0.0936
lg12    15875000.0         1010       0.5282     0.002060     0.003652     0.004040       0.1812       0.1482       0.1559       0.1870       0.0796       0.0008       0.1974       0.0000       0.1292
lg12    16125000.0         1457       0.5587     0.002580     0.004972     0.005828       0.1388       0.1348       0.1358       0.1501       0.0208       0.0009       0.1479       0.0000       0.0951
lg12    16375000.0         1735       0.5561     0.002720     0.006088     0.006940       0.1275       0.1445       0.1406       0.1459       0.0088       0.0010       0.1435       0.0000       0.0870
lg12    16625000.0         1810       0.5435     0.002880     0.006604     0.007236       0.1337       0.1546       0.1497       0.1564       0.0258       0.0011       0.1520       0.0000       0.0929
lg12    16875000.0         2796       0.5204     0.004600     0.009672     0.011180       0.1365       0.1403       0.1395       0.1469       0.0134       0.0016       0.1457       0.0004       0.0886
lg12    17125000.0         3254       0.5256     0.005364     0.011384     0.013004       0.1340       0.1406       0.1391       0.1468       0.0207       0.0019       0.1446       0.0003       0.0905
lg12    17375000.0         2801       0.5101     0.004756     0.009832     0.011204       0.1449       0.1418       0.1425       0.1417       0.0074       0.0016       0.1415       0.0000       0.0827
lg12    17625000.0         3109       0.5389     0.005468     0.011088     0.012416       0.1423       0.1591       0.1551       0.1566       0.0130       0.0019       0.1547       0.0000       0.0895
lg12    17875000.0         3358       0.5180     0.005792     0.011904     0.013428       0.1333       0.1542       0.1493       0.1569       0.0091       0.0021       0.1537       0.0003       0.0897
lg12    18125000.0         3450       0.5197     0.006100     0.012304     0.013800       0.1389       0.1427       0.1418       0.1469      -0.0071       0.0020       0.1448       0.0000       0.0787
lg12    18375000.0         3129       0.5040     0.005924     0.011148     0.012512       0.1619       0.1631       0.1629       0.1644       0.0020       0.0020       0.1626       0.0000       0.0867
lg12    18625000.0         2889       0.5232     0.005636     0.010080     0.011556       0.1698       0.1584       0.1610       0.1606       0.0122       0.0019       0.1615       0.0000       0.0898
lg12    18875000.0         4108       0.5040     0.007464     0.014328     0.016428       0.1479       0.1465       0.1468       0.1557       0.0036       0.0025       0.1530       0.0000       0.0895
lg12    19125000.0         3948       0.5173     0.006992     0.013820     0.015784       0.1435       0.1527       0.1505       0.1525       0.0097       0.0024       0.1517       0.0005       0.0879
lg12    19375000.0         3628       0.5233     0.006680     0.013060     0.014500       0.1557       0.1540       0.1544       0.1574      -0.0135       0.0022       0.1539       0.0000       0.0800
lg12    19625000.0         2568       0.5228     0.004756     0.009192     0.010260       0.1709       0.1773       0.1758       0.1771      -0.0025       0.0018       0.1726       0.0004       0.0920
lg12    19875000.0         2966       0.5054     0.005420     0.010220     0.011856       0.1547       0.1545       0.1546       0.1613       0.0067       0.0019       0.1599       0.0000       0.0934
lg12    20125000.0         2830       0.5078     0.005068     0.009860     0.011312       0.1582       0.1596       0.1593       0.1654      -0.0002       0.0019       0.1634       0.0004       0.0935
lg12    20375000.0         3505       0.5212     0.006436     0.012256     0.014012       0.1637       0.1584       0.1596       0.1632       0.0058       0.0023       0.1620       0.0000       0.0907
lg12    20625000.0         2822       0.5289     0.005128     0.009876     0.011288       0.1586       0.1577       0.1579       0.1626       0.0266       0.0019       0.1641       0.0004       0.0976
lg12    20875000.0         2710       0.5368     0.004516     0.009444     0.010840       0.1375       0.1436       0.1422       0.1439       0.0019       0.0015       0.1413       0.0000       0.0850
lg12    21125000.0         2682       0.5273     0.004796     0.009656     0.010716       0.1706       0.1981       0.1917       0.1916       0.0107       0.0020       0.1837       0.0004       0.1029
lg12    21375000.0         4490       0.5265     0.008280     0.016140     0.017944       0.1574       0.1759       0.1716       0.1709      -0.0032       0.0030       0.1671       0.0002       0.0880
lg12    21625000.0         3884       0.5262     0.007048     0.013400     0.015528       0.1442       0.1484       0.1475       0.1525       0.0085       0.0024       0.1515       0.0008       0.0894
lg12    21875000.0         2964       0.5486     0.005420     0.010176     0.011848       0.1535       0.1521       0.1524       0.1614       0.0046       0.0019       0.1593       0.0000       0.0933
lg12    22125000.0         2351       0.5218     0.004260     0.008512     0.009400       0.1616       0.1754       0.1722       0.1828       0.0008       0.0016       0.1752       0.0000       0.0990
lg12    22375000.0         3266       0.5266     0.005960     0.011544     0.013052       0.1461       0.1649       0.1605       0.1665       0.0063       0.0021       0.1644       0.0000       0.0924
lg12    22625000.0         3201       0.5421     0.005612     0.011404     0.012796       0.1595       0.1574       0.1579       0.1645      -0.0013       0.0021       0.1608       0.0003       0.0909
lg12    22875000.0         2337       0.5042     0.004380     0.008140     0.009348       0.1629       0.1511       0.1539       0.1583      -0.0082       0.0015       0.1586       0.0000       0.0902
lg12    23125000.0         2756       0.5344     0.005020     0.009744     0.011016       0.1633       0.1548       0.1568       0.1658       0.0096       0.0018       0.1651       0.0004       0.0964
lg12    23375000.0         2117       0.5388     0.003960     0.007452     0.008464       0.1673       0.1757       0.1737       0.1762       0.0083       0.0015       0.1723       0.0005       0.0976
lg12    23625000.0         3384       0.5200     0.006076     0.011564     0.013524       0.1554       0.1445       0.1471       0.1598       0.0102       0.0021       0.1579       0.0000       0.0964
lg12    23875000.0         2875       0.5279     0.004956     0.010296     0.011476       0.1482       0.1571       0.1551       0.1632       0.0056       0.0018       0.1593       0.0000       0.0934
lg12    24125000.0         2428       0.5549     0.004480     0.008444     0.009700       0.1598       0.1527       0.1544       0.1665      -0.0013       0.0016       0.1641       0.0000       0.0948
lg12    24375000.0         2827       0.5334     0.005476     0.010000     0.011304       0.1779       0.1816       0.1807       0.1842       0.0081       0.0021       0.1814       0.0000       0.0996
lg12    24625000.0         2782       0.5447     0.005608     0.009704     0.011100       0.1884       0.1875       0.1877       0.1928       0.0058       0.0021       0.1901       0.0000       0.1056
lg12    24875000.0         3346       0.5403     0.006120     0.011580     0.013380       0.1565       0.1604       0.1595       0.1653       0.0000       0.0022       0.1618       0.0000       0.0928
lg12    25125000.0         3911       0.5416     0.007280     0.014096     0.015624       0.1686       0.1731       0.1721       0.1758       0.0068       0.0027       0.1727       0.0000       0.0969
lg12    25375000.0         3452       0.5158     0.006280     0.012200     0.013804       0.1545       0.1610       0.1595       0.1705       0.0064       0.0023       0.1676       0.0003       0.0961
lg12    25625000.0         3018       0.5414     0.004908     0.010620     0.012064       0.1430       0.1523       0.1501       0.1596       0.0150       0.0019       0.1553       0.0000       0.0950
lg12    25875000.0         2185       0.5165     0.003964     0.007700     0.008736       0.1611       0.1509       0.1533       0.1675       0.0127       0.0014       0.1648       0.0005       0.0995
lg12    26125000.0         2585       0.5385     0.004816     0.008996     0.010328       0.1641       0.1584       0.1598       0.1664       0.0207       0.0017       0.1657       0.0000       0.0996
lg12    26375000.0         2367       0.5491     0.004484     0.008424     0.009464       0.1712       0.1600       0.1626       0.1791       0.0149       0.0017       0.1781       0.0000       0.1043
lg12    26625000.0         1637       0.5342     0.002792     0.005820     0.006544       0.1551       0.1644       0.1622       0.1716       0.0161       0.0011       0.1672       0.0006       0.1005
lg12    26875000.0         1338       0.5558     0.002264     0.004772     0.005348       0.1524       0.1528       0.1527       0.1668       0.0015       0.0009       0.1613       0.0000       0.0962
lg12    27125000.0         1096       0.5732     0.001724     0.003788     0.004380       0.1205       0.1236       0.1229       0.1543       0.0276       0.0006       0.1475       0.0009       0.1037

### Fst and dxy (gadMor3) (e-h, m-p)
chr  window_center     num_snps   gc_content    prop_var1    prop_var2  prop_var1+2    prop_het1    prop_het2  prop_het1+2           pi         f_st        d_xy*       d_xy**          d_f          afd
chr1      125000.0          740       0.5114     0.001488     0.002236     0.002960       0.0972       0.0938       0.0950       0.0969      -0.0135       0.0003       0.0951       0.0000       0.0560
chr1      375000.0          598       0.5789     0.001188     0.001748     0.002392       0.0944       0.0966       0.0959       0.0995      -0.0154       0.0002       0.0967       0.0000       0.0604
chr1      625000.0          538       0.5525     0.000952     0.001784     0.002152       0.0996       0.1125       0.1081       0.1122      -0.0156       0.0002       0.1099       0.0000       0.0646
chr1      875000.0          757       0.5570     0.001636     0.002372     0.003028       0.1071       0.0983       0.1013       0.1109       0.0078       0.0003       0.1118       0.0000       0.0661
chr1     1125000.0          494       0.5302     0.001216     0.001468     0.001972       0.1727       0.1609       0.1651       0.1588       0.0106       0.0003       0.1565       0.0000       0.0874
chr1     1375000.0          870       0.5817     0.001780     0.002692     0.003480       0.1185       0.1243       0.1223       0.1270       0.0140       0.0004       0.1279       0.0000       0.0765
chr1     1625000.0         1601       0.5541     0.003904     0.004952     0.006404       0.1602       0.1630       0.1620       0.1574       0.0013       0.0010       0.1546       0.0000       0.0770
chr1     1875000.0         1446       0.5267     0.002372     0.004984     0.005776       0.1308       0.2467       0.2047       0.1895       0.0524       0.0010       0.1791       0.0000       0.1188
chr1     2125000.0         2063       0.5454     0.004504     0.006628     0.008244       0.1139       0.1185       0.1169       0.1177       0.0012       0.0010       0.1167       0.0005       0.0676
chr1     2375000.0         1615       0.5457     0.003884     0.005056     0.006452       0.1460       0.1330       0.1377       0.1470      -0.0138       0.0009       0.1454       0.0000       0.0717
chr1     2625000.0         1181       0.5623     0.002620     0.003760     0.004720       0.1457       0.1727       0.1633       0.1604      -0.0113       0.0007       0.1470       0.0000       0.0739
chr1     2875000.0         1429       0.5657     0.002988     0.004704     0.005712       0.1336       0.1456       0.1414       0.1422       0.0015       0.0008       0.1389       0.0000       0.0771
chr1     3125000.0         1768       0.5566     0.004004     0.005752     0.007068       0.1239       0.1384       0.1334       0.1377      -0.0074       0.0010       0.1356       0.0000       0.0677
chr1     3375000.0         2517       0.5307     0.006156     0.008100     0.010068       0.1394       0.1626       0.1546       0.1626      -0.0025       0.0016       0.1603       0.0008       0.0785
chr1     3625000.0         3319       0.5166     0.007516     0.010464     0.013264       0.1305       0.1254       0.1272       0.1299       0.0011       0.0017       0.1299       0.0003       0.0716
chr1     3875000.0         2990       0.5423     0.007000     0.009876     0.011952       0.1422       0.1520       0.1486       0.1501      -0.0106       0.0018       0.1478       0.0000       0.0697
chr1     4125000.0         3097       0.5253     0.006864     0.009744     0.012380       0.1386       0.1412       0.1403       0.1437      -0.0026       0.0018       0.1419       0.0000       0.0753
chr1     4375000.0         4495       0.5142     0.009872     0.014460     0.017964       0.1298       0.1298       0.1298       0.1346       0.0093       0.0024       0.1345       0.0000       0.0736
chr1     4625000.0         4149       0.5211     0.009644     0.013012     0.016580       0.1368       0.1335       0.1347       0.1379       0.0002       0.0023       0.1369       0.0000       0.0713
chr1     4875000.0         4082       0.5280     0.009172     0.013032     0.016296       0.1344       0.1324       0.1331       0.1382       0.0001       0.0022       0.1367       0.0000       0.0702
chr1     5125000.0         3178       0.5217     0.007044     0.010160     0.012708       0.1299       0.1274       0.1283       0.1435      -0.0066       0.0018       0.1427       0.0000       0.0715
chr1     5375000.0         3975       0.5305     0.009080     0.012548     0.015884       0.1389       0.1357       0.1368       0.1375       0.0015       0.0022       0.1373       0.0005       0.0714
chr1     5625000.0         2865       0.5269     0.006644     0.009032     0.011448       0.1388       0.1448       0.1427       0.1482      -0.0067       0.0017       0.1469       0.0000       0.0723
chr1     5875000.0         3432       0.5325     0.007756     0.011128     0.013696       0.1350       0.1431       0.1403       0.1438      -0.0066       0.0019       0.1417       0.0000       0.0704
chr1     6125000.0         4190       0.5077     0.010008     0.013468     0.016736       0.1554       0.1512       0.1526       0.1590      -0.0001       0.0027       0.1597       0.0000       0.0808
chr1     6375000.0         2806       0.5026     0.006388     0.009004     0.011212       0.1342       0.1370       0.1360       0.1399      -0.0089       0.0016       0.1383       0.0000       0.0683
chr1     6625000.0         2584       0.5240     0.005720     0.008440     0.010328       0.1302       0.1287       0.1292       0.1400      -0.0115       0.0014       0.1390       0.0000       0.0697
chr1     6875000.0         3112       0.5333     0.007144     0.009860     0.012436       0.1346       0.1334       0.1338       0.1380      -0.0033       0.0017       0.1370       0.0000       0.0707
chr1     7125000.0         1063       0.5573     0.001924     0.003392     0.004244       0.1150       0.1355       0.1287       0.1485       0.0076       0.0006       0.1437       0.0000       0.0867
chr1     7375000.0         1289       0.5173     0.002244     0.004580     0.005156       0.1361       0.1774       0.1629       0.1888      -0.0102       0.0009       0.1813       0.0008       0.0853
chr1     7625000.0         1472       0.5264     0.003332     0.004776     0.005884       0.1660       0.1634       0.1643       0.1696      -0.0122       0.0010       0.1646       0.0014       0.0775
chr1     7875000.0         2266       0.5142     0.005176     0.007344     0.009064       0.1469       0.1441       0.1450       0.1514      -0.0091       0.0014       0.1498       0.0000       0.0741
chr1     8125000.0         3749       0.5492     0.008860     0.012328     0.014984       0.1578       0.1577       0.1577       0.1609       0.0013       0.0024       0.1604       0.0000       0.0776
chr1     8375000.0         2439       0.5232     0.005508     0.007952     0.009752       0.1419       0.1444       0.1436       0.1505      -0.0041       0.0015       0.1490       0.0000       0.0731
chr1     8625000.0         2458       0.4894     0.005620     0.008104     0.009824       0.1444       0.1428       0.1434       0.1503      -0.0069       0.0014       0.1474       0.0000       0.0738
chr1     8875000.0         2433       0.5160     0.005836     0.007832     0.009732       0.1671       0.1524       0.1575       0.1674      -0.0006       0.0016       0.1656       0.0000       0.0812
chr1     9125000.0         2160       0.5142     0.005184     0.007168     0.008636       0.1742       0.1823       0.1795       0.1842       0.0014       0.0016       0.1807       0.0000       0.0866
chr1     9375000.0         1717       0.5389     0.004308     0.005556     0.006868       0.1780       0.1757       0.1765       0.1836      -0.0052       0.0012       0.1806       0.0000       0.0880
chr1     9625000.0         3266       0.5538     0.007804     0.010320     0.013064       0.1512       0.1489       0.1497       0.1570       0.0008       0.0020       0.1557       0.0000       0.0803
chr1     9875000.0         3359       0.5428     0.008020     0.010736     0.013428       0.1509       0.1448       0.1469       0.1518      -0.0014       0.0020       0.1508       0.0000       0.0736
chr1    10125000.0         2181       0.5410     0.005224     0.006988     0.008716       0.1504       0.1496       0.1499       0.1578      -0.0110       0.0014       0.1563       0.0000       0.0712
chr1    10375000.0         3002       0.5263     0.006828     0.009480     0.012008       0.1404       0.1337       0.1360       0.1396      -0.0019       0.0017       0.1387       0.0000       0.0701
chr1    10625000.0         3691       0.5168     0.008848     0.011640     0.014752       0.1633       0.1477       0.1531       0.1582       0.0080       0.0023       0.1591       0.0000       0.0823
chr1    10875000.0         3208       0.5408     0.007464     0.010264     0.012820       0.1481       0.1477       0.1479       0.1538      -0.0031       0.0020       0.1528       0.0000       0.0743
chr1    11125000.0         2155       0.5603     0.004688     0.007000     0.008620       0.1442       0.1399       0.1414       0.1545       0.0013       0.0013       0.1523       0.0000       0.0820
chr1    11375000.0          724       0.5038     0.001276     0.002156     0.002896       0.1299       0.1321       0.1314       0.1984       0.4634       0.0008       0.2620       0.0608       0.2170
chr1    11625000.0         2916       0.5256     0.002184     0.008480     0.011664       0.0501       0.1204       0.0963       0.2312       0.7458       0.0045       0.3830       0.1296       0.3810
chr1    11875000.0         2752       0.5200     0.002416     0.007252     0.010996       0.0552       0.1019       0.0861       0.2159       0.7117       0.0038       0.3463       0.1523       0.3447
chr1    12125000.0         3115       0.5361     0.002876     0.007852     0.012456       0.0598       0.1094       0.0925       0.2153       0.7145       0.0043       0.3487       0.1618       0.3479
chr1    12375000.0         2312       0.5024     0.001880     0.005864     0.009248       0.0633       0.1068       0.0918       0.2345       0.7387       0.0036       0.3860       0.1938       0.3837
chr1    12625000.0         2873       0.5194     0.002012     0.007648     0.011488       0.0509       0.1090       0.0892       0.2224       0.7413       0.0042       0.3674       0.1827       0.3660
chr1    12875000.0         2841       0.5248     0.001996     0.007752     0.011364       0.0475       0.1147       0.0919       0.2305       0.7319       0.0043       0.3757       0.1711       0.3749
chr1    13125000.0         2641       0.5204     0.002404     0.006968     0.010560       0.0599       0.1227       0.1011       0.2333       0.7161       0.0040       0.3744       0.1628       0.3707
chr1    13375000.0         2489       0.5241     0.005832     0.007176     0.009932       0.1818       0.1775       0.1790       0.2253       0.3130       0.0027       0.2720       0.0060       0.2151
chr1    13625000.0         2885       0.5246     0.002632     0.007284     0.011536       0.0747       0.1122       0.0993       0.2418       0.7393       0.0046       0.4006       0.1768       0.3983
chr1    13875000.0         1647       0.5234     0.001048     0.004596     0.006588       0.0493       0.1670       0.1262       0.2483       0.7036       0.0026       0.3885       0.1730       0.3863
chr1    14125000.0         3216       0.5140     0.002480     0.009060     0.012860       0.0594       0.1321       0.1071       0.2070       0.6667       0.0041       0.3157       0.1337       0.3130
chr1    14375000.0         2490       0.5087     0.001852     0.005860     0.009948       0.0518       0.1095       0.0898       0.2549       0.8102       0.0045       0.4506       0.2506       0.4500
chr1    14625000.0         2363       0.5353     0.001916     0.006504     0.009452       0.0571       0.1365       0.1094       0.2352       0.7004       0.0035       0.3702       0.1528       0.3675
chr1    14875000.0         3222       0.5445     0.002704     0.008548     0.012884       0.0610       0.1090       0.0924       0.2146       0.7229       0.0045       0.3511       0.1626       0.3486
chr1    15125000.0         3164       0.5413     0.003032     0.008872     0.012644       0.0713       0.1249       0.1066       0.2136       0.6782       0.0042       0.3306       0.1173       0.3262
chr1    15375000.0         2613       0.5212     0.002212     0.007108     0.010444       0.0541       0.1246       0.1005       0.2247       0.7101       0.0038       0.3591       0.1496       0.3562
chr1    15625000.0         2870       0.5010     0.002392     0.007624     0.011476       0.0606       0.1107       0.0935       0.2246       0.7240       0.0042       0.3649       0.1697       0.3614
chr1    15875000.0         3044       0.5226     0.002436     0.008452     0.012164       0.0563       0.1465       0.1144       0.2355       0.6910       0.0045       0.3670       0.1449       0.3649
chr1    16125000.0         2474       0.5249     0.001988     0.005812     0.009896       0.0541       0.0906       0.0783       0.2415       0.7792       0.0041       0.4164       0.2369       0.4155
chr1    16375000.0         2653       0.5207     0.002408     0.006988     0.010608       0.0646       0.1184       0.1000       0.2375       0.7085       0.0040       0.3774       0.1658       0.3730
chr1    16625000.0         2658       0.5205     0.002192     0.007332     0.010628       0.0531       0.1306       0.1040       0.2288       0.6856       0.0038       0.3548       0.1407       0.3524
chr1    16875000.0         1897       0.5383     0.001648     0.005060     0.007588       0.0530       0.1360       0.1079       0.2404       0.7299       0.0030       0.3914       0.1639       0.3895
chr1    17125000.0         2697       0.5362     0.002552     0.007060     0.010788       0.0666       0.1191       0.1011       0.2337       0.7005       0.0040       0.3710       0.1542       0.3678
chr1    17375000.0         2301       0.5073     0.001860     0.006296     0.009200       0.0493       0.1221       0.0970       0.2616       0.7201       0.0039       0.4197       0.1512       0.4173
chr1    17625000.0         3031       0.5367     0.002672     0.008308     0.012124       0.0573       0.1313       0.1058       0.2276       0.6740       0.0043       0.3514       0.1372       0.3477
chr1    17875000.0         2883       0.5289     0.002944     0.007832     0.011532       0.0753       0.1077       0.0967       0.2243       0.7212       0.0042       0.3641       0.1106       0.3629
chr1    18125000.0         2731       0.5311     0.002424     0.007268     0.010924       0.0542       0.1132       0.0928       0.2167       0.6773       0.0036       0.3334       0.1406       0.3309
chr1    18375000.0         2950       0.5316     0.003300     0.007640     0.011796       0.0875       0.1150       0.1057       0.2135       0.6685       0.0039       0.3342       0.1180       0.3303
chr1    18625000.0         3122       0.5380     0.002572     0.008084     0.012484       0.0621       0.1013       0.0880       0.2193       0.7399       0.0046       0.3645       0.1720       0.3632
chr1    18875000.0         2917       0.5531     0.002412     0.007688     0.011656       0.0591       0.1193       0.0989       0.2160       0.7109       0.0041       0.3473       0.1618       0.3452
chr1    19125000.0         2880       0.5355     0.001764     0.007996     0.011504       0.0405       0.1320       0.1004       0.2354       0.7347       0.0044       0.3833       0.1743       0.3824
chr1    19375000.0         2828       0.5324     0.002680     0.008064     0.011300       0.0924       0.1738       0.1438       0.2551       0.6394       0.0043       0.3783       0.1361       0.3655
chr1    19625000.0         2143       0.5238     0.001704     0.006444     0.008572       0.0820       0.1839       0.1450       0.2531       0.6523       0.0033       0.3807       0.1293       0.3721
chr1    19875000.0         4062       0.5407     0.002980     0.011104     0.016232       0.0531       0.1469       0.1132       0.2513       0.7108       0.0065       0.3995       0.1608       0.3982
chr1    20125000.0         1856       0.4922     0.002092     0.004484     0.007424       0.0973       0.1580       0.1354       0.2696       0.7028       0.0032       0.4298       0.1616       0.4273
chr1    20375000.0         2344       0.5516     0.001524     0.005724     0.009356       0.0448       0.1282       0.0979       0.2720       0.7819       0.0043       0.4628       0.2513       0.4652
chr1    20625000.0         2834       0.5362     0.002328     0.007916     0.011308       0.0678       0.1505       0.1201       0.2536       0.6801       0.0045       0.3952       0.1570       0.3861
chr1    20875000.0         2319       0.4892     0.001636     0.007140     0.009264       0.0459       0.2256       0.1563       0.2718       0.6248       0.0036       0.3928       0.1151       0.3900
chr1    21125000.0         3035       0.5321     0.002176     0.008712     0.012112       0.0530       0.1616       0.1228       0.2528       0.6765       0.0047       0.3842       0.1377       0.3841
chr1    21375000.0         2119       0.5386     0.001652     0.005612     0.008460       0.0541       0.1443       0.1118       0.2467       0.7124       0.0033       0.3899       0.1723       0.3938
chr1    21625000.0         2319       0.5603     0.001536     0.006712     0.009264       0.0437       0.1339       0.1021       0.2282       0.6719       0.0032       0.3497       0.1401       0.3481
chr1    21875000.0         2307       0.5318     0.001780     0.006360     0.009216       0.0587       0.1477       0.1154       0.2380       0.6791       0.0033       0.3605       0.1500       0.3611
chr1    22125000.0         3011       0.5379     0.002104     0.008808     0.012012       0.0495       0.1588       0.1187       0.2343       0.6451       0.0042       0.3472       0.1229       0.3465
chr1    22375000.0         2639       0.5375     0.001892     0.007280     0.010544       0.0524       0.1298       0.1014       0.2270       0.7093       0.0038       0.3631       0.1599       0.3622
chr1    22625000.0         2700       0.5188     0.001784     0.007924     0.010756       0.0512       0.1345       0.1047       0.2190       0.6661       0.0036       0.3357       0.1289       0.3347
chr1    22875000.0         2753       0.5320     0.002136     0.007672     0.011004       0.0476       0.1292       0.1004       0.2189       0.6932       0.0037       0.3387       0.1402       0.3376
chr1    23125000.0         4022       0.5164     0.003388     0.011936     0.016072       0.0626       0.1380       0.1118       0.2150       0.6511       0.0052       0.3258       0.1121       0.3203
chr1    23375000.0         2777       0.5337     0.003016     0.007536     0.011104       0.0695       0.1357       0.1124       0.2393       0.6639       0.0041       0.3655       0.1264       0.3579
chr1    23625000.0         3331       0.5166     0.003120     0.008488     0.013304       0.0586       0.1210       0.0992       0.2440       0.7401       0.0053       0.4007       0.1789       0.3987
chr1    23875000.0         3558       0.5386     0.003608     0.009868     0.014216       0.0749       0.1225       0.1060       0.2129       0.6566       0.0046       0.3254       0.1124       0.3191
chr1    24125000.0         4300       0.5542     0.004180     0.012140     0.017196       0.0721       0.1233       0.1057       0.2092       0.6471       0.0054       0.3150       0.1095       0.3092
chr1    24375000.0         3621       0.5379     0.003744     0.009520     0.014468       0.0734       0.1183       0.1027       0.2175       0.6919       0.0050       0.3439       0.1367       0.3402
chr1    24625000.0         3335       0.5189     0.002872     0.008852     0.013324       0.0607       0.1192       0.0990       0.2287       0.7205       0.0049       0.3697       0.1646       0.3674
chr1    24875000.0         3441       0.5292     0.005912     0.009540     0.013728       0.1248       0.1549       0.1436       0.2321       0.5620       0.0045       0.3276       0.0459       0.3090
chr1    25125000.0         3054       0.5267     0.004184     0.007444     0.012212       0.0951       0.1172       0.1095       0.2354       0.6850       0.0045       0.3723       0.1238       0.3659
chr1    25375000.0         3093       0.5348     0.003352     0.007492     0.012372       0.0788       0.1116       0.1005       0.2404       0.7255       0.0048       0.3920       0.1655       0.3894
chr1    25625000.0         1965       0.5351     0.001884     0.004856     0.007860       0.0621       0.0986       0.0863       0.2339       0.7438       0.0031       0.3943       0.1751       0.3925
chr1    25875000.0         2946       0.5183     0.002940     0.007864     0.011784       0.0694       0.1184       0.1016       0.2173       0.6787       0.0040       0.3362       0.1286       0.3340
chr1    26125000.0         3715       0.5266     0.003852     0.009420     0.014840       0.0747       0.1151       0.1012       0.2248       0.7023       0.0054       0.3604       0.1467       0.3577
chr1    26375000.0          996       0.5075     0.001112     0.002316     0.003980       0.0722       0.1041       0.0931       0.2104       0.7269       0.0014       0.3463       0.1606       0.3448
chr1    26625000.0         3091       0.5122     0.003052     0.007900     0.012352       0.0676       0.1131       0.0972       0.2275       0.6942       0.0044       0.3578       0.1443       0.3576
chr1    26875000.0         3629       0.5297     0.003764     0.009240     0.014504       0.0767       0.1202       0.1051       0.2063       0.6678       0.0046       0.3163       0.1309       0.3152
chr1    27125000.0         3810       0.5295     0.004404     0.009696     0.015236       0.0812       0.1216       0.1076       0.2146       0.6564       0.0050       0.3272       0.1100       0.3252
chr1    27375000.0         4004       0.5149     0.003848     0.010824     0.016012       0.0633       0.1271       0.1053       0.2145       0.6562       0.0052       0.3267       0.1156       0.3247
chr1    27625000.0         2445       0.5312     0.002664     0.005420     0.009780       0.0787       0.0971       0.0908       0.2269       0.7631       0.0038       0.3877       0.1926       0.3873
chr1    27875000.0         2918       0.5223     0.003216     0.007152     0.011660       0.0769       0.0979       0.0908       0.2163       0.7249       0.0041       0.3549       0.1422       0.3537
chr1    28125000.0         2818       0.5262     0.003952     0.006156     0.011260       0.0959       0.0836       0.0878       0.2119       0.7244       0.0040       0.3525       0.1363       0.3514
chr1    28375000.0         2375       0.5206     0.004868     0.006916     0.009492       0.1550       0.1721       0.1659       0.2110       0.3579       0.0024       0.2566       0.0514       0.1957
chr1    28625000.0         2876       0.4902     0.006840     0.009704     0.011488       0.2198       0.2425       0.2342       0.2204       0.0361       0.0025       0.2202       0.0007       0.1252
chr1    28875000.0         4146       0.5145     0.010088     0.014268     0.016572       0.1880       0.1964       0.1935       0.1974       0.0016       0.0032       0.1938       0.0002       0.0907
chr1    29125000.0         1018       0.4747     0.002500     0.003504     0.004052       0.2217       0.2468       0.2386       0.2334       0.0148       0.0009       0.2270       0.0000       0.1196
chr1    29375000.0         1080       0.5184     0.002616     0.003676     0.004316       0.1845       0.1878       0.1867       0.1967      -0.0147       0.0008       0.1931       0.0000       0.0895
chr1    29625000.0         2886       0.5404     0.007188     0.009544     0.011540       0.1741       0.1700       0.1714       0.1784      -0.0042       0.0021       0.1780       0.0000       0.0821
chr1    29875000.0         1783       0.5464     0.004548     0.005860     0.007128       0.1812       0.1734       0.1762       0.1782      -0.0116       0.0012       0.1751       0.0000       0.0778
chr1    30125000.0          883       0.5588     0.002120     0.002904     0.003532       0.1571       0.1569       0.1570       0.1614      -0.0125       0.0006       0.1597       0.0000       0.0735
chr1    30375000.0         2448       0.5466     0.005812     0.007780     0.009780       0.1561       0.1516       0.1532       0.1656       0.0060       0.0016       0.1648       0.0008       0.0866
chr1    30625000.0         1782       0.5573     0.004336     0.005676     0.007124       0.1669       0.1551       0.1592       0.1712      -0.0000       0.0012       0.1703       0.0006       0.0842
chr2      125000.0         1968       0.5725     0.004512     0.006352     0.007852       0.1830       0.1680       0.1733       0.1923       0.0304       0.0015       0.1912       0.0005       0.1114
chr2      375000.0         2600       0.5687     0.005652     0.007396     0.010400       0.1757       0.1535       0.1612       0.1969       0.3199       0.0025       0.2395       0.0515       0.1788
chr2      625000.0         2808       0.5385     0.003740     0.005736     0.011192       0.0936       0.1027       0.0995       0.2464       0.7325       0.0046       0.4053       0.1969       0.4117
chr2      875000.0         2335       0.5281     0.003192     0.004788     0.009332       0.1189       0.1119       0.1142       0.2571       0.7089       0.0039       0.4142       0.2034       0.4185
chr2     1125000.0         2762       0.5500     0.004184     0.006160     0.011028       0.1289       0.1338       0.1321       0.2408       0.6521       0.0040       0.3660       0.1405       0.3671
chr2     1375000.0         3129       0.5476     0.005332     0.006072     0.012508       0.1143       0.0927       0.1004       0.2144       0.6879       0.0043       0.3409       0.1464       0.3375
chr2     1625000.0         1831       0.5604     0.003148     0.003836     0.007316       0.1358       0.1093       0.1186       0.2049       0.5999       0.0022       0.3030       0.0945       0.3017
chr2     1875000.0         3735       0.5431     0.005572     0.008188     0.014936       0.1112       0.1134       0.1126       0.2181       0.6719       0.0051       0.3388       0.1347       0.3364
chr2     2125000.0         3818       0.5388     0.005192     0.008096     0.015264       0.0947       0.1017       0.0993       0.2302       0.7268       0.0057       0.3756       0.1807       0.3776
chr2     2375000.0         2983       0.5486     0.004624     0.006676     0.011928       0.1114       0.1159       0.1143       0.2264       0.6403       0.0041       0.3428       0.1227       0.3372
chr2     2625000.0         3129       0.5537     0.004792     0.006740     0.012484       0.1127       0.1028       0.1063       0.2210       0.6763       0.0043       0.3399       0.1314       0.3391
chr2     2875000.0         4249       0.5422     0.006604     0.008712     0.016980       0.1173       0.1008       0.1067       0.2342       0.6940       0.0062       0.3659       0.1551       0.3660
chr2     3125000.0         4131       0.5336     0.006020     0.008676     0.016516       0.1087       0.1040       0.1057       0.2290       0.6943       0.0060       0.3620       0.1600       0.3594
chr2     3375000.0         3305       0.5353     0.004596     0.006896     0.013216       0.1032       0.1020       0.1024       0.2269       0.7048       0.0048       0.3599       0.1673       0.3640
chr2     3625000.0         3364       0.5442     0.005160     0.006724     0.013444       0.1145       0.1098       0.1114       0.2286       0.6916       0.0048       0.3584       0.1599       0.3597
chr2     3875000.0         3309       0.5250     0.005068     0.006564     0.013232       0.1198       0.1138       0.1159       0.2488       0.7056       0.0052       0.3915       0.1747       0.3928
chr2     4125000.0         3516       0.5292     0.004728     0.006924     0.014056       0.0936       0.0969       0.0958       0.2195       0.7280       0.0050       0.3556       0.1886       0.3585
chr2     4375000.0         3196       0.5259     0.004368     0.006020     0.012780       0.1026       0.0914       0.0954       0.2349       0.7477       0.0050       0.3892       0.2184       0.3898
chr2     4625000.0         2246       0.5341     0.005036     0.007080     0.008980       0.1427       0.1474       0.1457       0.1581       0.0094       0.0014       0.1576       0.0000       0.0885
chr2     4875000.0         1512       0.5314     0.003368     0.004748     0.006048       0.1472       0.1499       0.1489       0.1566       0.0110       0.0009       0.1559       0.0000       0.0879
chr2     5125000.0         2331       0.5176     0.005944     0.007728     0.009320       0.1905       0.1903       0.1904       0.1902       0.0055       0.0018       0.1886       0.0000       0.0891
chr2     5375000.0         2062       0.5172     0.005012     0.006628     0.008248       0.1539       0.1477       0.1500       0.1558       0.0045       0.0013       0.1536       0.0010       0.0778
chr2     5625000.0         1196       0.4955     0.003344     0.004456     0.004784       0.2320       0.2379       0.2357       0.2773       0.0329       0.0013       0.2767       0.0000       0.1296
chr2     5875000.0         2861       0.5285     0.007168     0.009232     0.011440       0.1625       0.1694       0.1668       0.1702       0.0164       0.0019       0.1699       0.0000       0.0871
chr2     6125000.0         3084       0.5079     0.007016     0.010644     0.012328       0.1596       0.1803       0.1729       0.1935       0.0058       0.0023       0.1836       0.0000       0.1030
chr2     6375000.0         1390       0.5073     0.003616     0.004876     0.005544       0.1940       0.1943       0.1942       0.2176      -0.0125       0.0012       0.2119       0.0000       0.1057
chr2     6625000.0         3067       0.5190     0.007440     0.010320     0.012244       0.1759       0.1685       0.1712       0.1903      -0.0096       0.0023       0.1877       0.0007       0.0959
chr2     6875000.0         3550       0.5419     0.008180     0.011196     0.014192       0.1538       0.1462       0.1489       0.1534       0.0050       0.0022       0.1519       0.0000       0.0814
chr2     7125000.0         2577       0.5109     0.006004     0.008440     0.010308       0.1471       0.1639       0.1577       0.1699       0.0255       0.0017       0.1697       0.0004       0.0913
chr2     7375000.0         3009       0.5150     0.006964     0.009664     0.012024       0.1476       0.1512       0.1499       0.1596       0.0234       0.0019       0.1612       0.0000       0.0887
chr2     7625000.0         1945       0.5033     0.004996     0.006392     0.007776       0.1987       0.2100       0.2059       0.2039      -0.0035       0.0016       0.2011       0.0000       0.0894
chr2     7875000.0         2406       0.5229     0.005812     0.007916     0.009620       0.1776       0.1656       0.1700       0.1755       0.0605       0.0017       0.1786       0.0000       0.0978
chr2     8125000.0         2456       0.5325     0.005676     0.007848     0.009812       0.1622       0.1615       0.1618       0.1656       0.0113       0.0016       0.1654       0.0004       0.0856
chr2     8375000.0         2336       0.5213     0.005448     0.007488     0.009336       0.1641       0.1535       0.1574       0.1631       0.0127       0.0015       0.1614       0.0004       0.0845
chr2     8625000.0         3544       0.5250     0.008144     0.011200     0.014164       0.1534       0.1423       0.1464       0.1559       0.0147       0.0022       0.1558       0.0000       0.0846
chr2     8875000.0         3330       0.5302     0.007536     0.010656     0.013316       0.1381       0.1491       0.1451       0.1515       0.0057       0.0020       0.1503       0.0000       0.0790
chr2     9125000.0         2957       0.5117     0.006872     0.009064     0.011828       0.1455       0.1349       0.1389       0.1446       0.0178       0.0017       0.1451       0.0000       0.0814
chr2     9375000.0         4044       0.5160     0.009324     0.012768     0.016164       0.1403       0.1434       0.1422       0.1454       0.0005       0.0023       0.1451       0.0000       0.0738
chr2     9625000.0         3556       0.5205     0.008224     0.011368     0.014204       0.1695       0.1489       0.1563       0.1594       0.0198       0.0023       0.1603       0.0000       0.0864
chr2     9875000.0         2058       0.5033     0.004848     0.006588     0.008232       0.1659       0.1568       0.1601       0.1662       0.0179       0.0014       0.1672       0.0005       0.0878
chr2    10125000.0         2879       0.5143     0.006808     0.009284     0.011512       0.1547       0.1550       0.1549       0.1589       0.0040       0.0018       0.1597       0.0000       0.0782
chr2    10375000.0         3137       0.5154     0.007808     0.010184     0.012548       0.1788       0.1785       0.1786       0.1768       0.0112       0.0022       0.1767       0.0000       0.0863
chr2    10625000.0         3504       0.5100     0.008416     0.011096     0.014016       0.1569       0.1508       0.1531       0.1562       0.0122       0.0022       0.1565       0.0009       0.0780
chr2    10875000.0         2197       0.5013     0.005576     0.006948     0.008784       0.1998       0.1758       0.1843       0.1802       0.0135       0.0016       0.1818       0.0000       0.0909
chr2    11125000.0         2667       0.4978     0.006180     0.008676     0.010656       0.1582       0.1390       0.1459       0.1584       0.0056       0.0017       0.1579       0.0000       0.0846
chr2    11375000.0         4601       0.4976     0.011332     0.014492     0.018388       0.1544       0.1485       0.1506       0.1551       0.0040       0.0029       0.1553       0.0000       0.0794
chr2    11625000.0         1577       0.5058     0.003464     0.005564     0.006308       0.1650       0.2020       0.1881       0.2033       0.0625       0.0013       0.2054       0.0000       0.1209
chr2    11875000.0          689       0.4929     0.001624     0.002492     0.002752       0.2705       0.2609       0.2642       0.2590       0.0410       0.0007       0.2508       0.0000       0.1394
chr2    12125000.0          523       0.4943     0.001108     0.001744     0.002088       0.2064       0.2374       0.2260       0.2388       0.1056       0.0005       0.2382       0.0038       0.1673
chr2    12375000.0         1755       0.5101     0.004128     0.005996     0.007000       0.1810       0.1856       0.1840       0.1812       0.0185       0.0013       0.1799       0.0000       0.0879
chr2    12625000.0         3835       0.5099     0.009568     0.012212     0.015320       0.1601       0.1496       0.1534       0.1627       0.0079       0.0025       0.1631       0.0000       0.0803
chr2    12875000.0         3312       0.5171     0.007836     0.010668     0.013224       0.1494       0.1409       0.1440       0.1467      -0.0007       0.0019       0.1461       0.0006       0.0719
chr2    13125000.0         3650       0.5091     0.008116     0.011488     0.014596       0.1334       0.1305       0.1315       0.1322       0.0133       0.0019       0.1325       0.0000       0.0734
chr2    13375000.0         3806       0.5177     0.008824     0.011544     0.015220       0.1363       0.1259       0.1297       0.1349       0.0163       0.0021       0.1360       0.0003       0.0761
chr2    13625000.0         3331       0.5187     0.007892     0.010096     0.013312       0.1448       0.1390       0.1411       0.1439       0.0099       0.0019       0.1449       0.0000       0.0773
chr2    13875000.0         3153       0.5213     0.006868     0.010120     0.012604       0.1364       0.1519       0.1462       0.1512       0.0261       0.0019       0.1498       0.0000       0.0835
chr2    14125000.0         3715       0.5217     0.008444     0.012204     0.014860       0.1462       0.1563       0.1526       0.1504       0.0033       0.0022       0.1490       0.0000       0.0752
chr2    14375000.0         2020       0.5559     0.004436     0.006668     0.008064       0.1357       0.1350       0.1353       0.1458      -0.0003       0.0012       0.1451       0.0000       0.0804
chr2    14625000.0         1833       0.5308     0.004096     0.005340     0.007324       0.1255       0.1129       0.1176       0.1263       0.0015       0.0009       0.1258       0.0000       0.0761
chr2    14875000.0         1306       0.5056     0.002356     0.004332     0.005224       0.1642       0.1834       0.1779       0.2114       0.0436       0.0011       0.2118       0.0023       0.1557
chr2    15125000.0         2368       0.5405     0.005676     0.007648     0.009452       0.1553       0.1768       0.1686       0.1713       0.0254       0.0016       0.1716       0.0000       0.0959
chr2    15375000.0         3270       0.5390     0.007224     0.010356     0.013080       0.1369       0.1312       0.1333       0.1388       0.0121       0.0018       0.1385       0.0000       0.0779
chr2    15625000.0         3893       0.5076     0.009088     0.012216     0.015572       0.1416       0.1387       0.1398       0.1428       0.0135       0.0022       0.1432       0.0000       0.0776
chr2    15875000.0         3384       0.5258     0.007372     0.010564     0.013512       0.1457       0.1449       0.1452       0.1449       0.0121       0.0019       0.1434       0.0003       0.0804
chr2    16125000.0         4093       0.5184     0.009240     0.012652     0.016344       0.1318       0.1230       0.1262       0.1328       0.0133       0.0022       0.1335       0.0000       0.0769
chr2    16375000.0         2426       0.5282     0.005288     0.007480     0.009704       0.1272       0.1292       0.1285       0.1362       0.0103       0.0013       0.1344       0.0000       0.0787
chr2    16625000.0         2413       0.5127     0.005216     0.007520     0.009652       0.1322       0.1332       0.1328       0.1370       0.0234       0.0013       0.1364       0.0000       0.0806
chr2    16875000.0         2099       0.5550     0.004376     0.006852     0.008392       0.1424       0.1453       0.1443       0.1476       0.0259       0.0012       0.1460       0.0000       0.0837
chr2    17125000.0         1677       0.5231     0.003508     0.005444     0.006704       0.1427       0.1350       0.1378       0.1446       0.0120       0.0010       0.1435       0.0000       0.0803
chr2    17375000.0          870       0.4943     0.001892     0.002804     0.003480       0.1822       0.1601       0.1681       0.1831       0.0195       0.0006       0.1850       0.0000       0.1018
chr2    17625000.0          592       0.5310     0.000756     0.001888     0.002368       0.0875       0.1127       0.1036       0.1155       0.0212       0.0003       0.1100       0.0000       0.0816
chr2    17875000.0          489       0.5579     0.000712     0.001480     0.001956       0.0598       0.1198       0.0974       0.1256       0.1063       0.0002       0.1248       0.0000       0.1099
chr2    18125000.0          491       0.5601     0.000852     0.001508     0.001964       0.0698       0.1095       0.0948       0.1234       0.0811       0.0002       0.1226       0.0000       0.0995
chr2    18375000.0          475       0.5394     0.000844     0.001428     0.001900       0.0766       0.1255       0.1079       0.1348       0.1257       0.0003       0.1355       0.0000       0.1110
chr2    18625000.0          326       0.5494     0.000480     0.000960     0.001304       0.0578       0.0804       0.0723       0.0873       0.0222       0.0001       0.0852       0.0000       0.0722
chr2    18875000.0          380       0.5713     0.000612     0.001180     0.001520       0.0869       0.1141       0.1044       0.1236       0.0323       0.0002       0.1197       0.0000       0.0920
chr2    19125000.0          437       0.5162     0.000592     0.001352     0.001748       0.0618       0.0982       0.0852       0.1025       0.0635       0.0002       0.1005       0.0000       0.0857
chr2    19375000.0          465       0.5400     0.000736     0.001356     0.001860       0.0714       0.0770       0.0750       0.1080       0.0443       0.0002       0.1050       0.0000       0.0878
chr2    19625000.0          444       0.5722     0.000788     0.001264     0.001776       0.0771       0.0788       0.0782       0.1155       0.0260       0.0002       0.1097       0.0000       0.0883
chr2    19875000.0          668       0.4987     0.001236     0.001940     0.002672       0.0876       0.0998       0.0953       0.1107       0.0281       0.0003       0.1091       0.0000       0.0867
chr2    20125000.0          733       0.5401     0.001528     0.002176     0.002932       0.0856       0.0841       0.0846       0.1131       0.0326       0.0003       0.1135       0.0014       0.0848
chr2    20375000.0          761       0.5462     0.001680     0.002440     0.003044       0.1300       0.1281       0.1288       0.1492       0.0113       0.0005       0.1504       0.0000       0.0824
chr2    20625000.0         1293       0.5297     0.003444     0.004252     0.005172       0.2005       0.2519       0.2331       0.2221       0.0394       0.0011       0.2172       0.0008       0.1128
chr2    20875000.0         1667       0.5998     0.003440     0.005296     0.006664       0.1242       0.1212       0.1223       0.1306       0.0087       0.0009       0.1275       0.0000       0.0739
chr2    21125000.0         1752       0.5653     0.003896     0.005512     0.007000       0.1573       0.1341       0.1426       0.1413       0.0182       0.0010       0.1421       0.0000       0.0795
chr2    21375000.0         2832       0.5601     0.006192     0.008972     0.011320       0.1364       0.1302       0.1325       0.1371      -0.0017       0.0015       0.1333       0.0000       0.0700
chr2    21625000.0         2175       0.5521     0.004752     0.006880     0.008692       0.1317       0.1397       0.1368       0.1393      -0.0068       0.0012       0.1364       0.0000       0.0724
chr2    21875000.0         3035       0.5757     0.006616     0.009364     0.012136       0.1328       0.1341       0.1336       0.1395       0.0139       0.0017       0.1396       0.0000       0.0836
chr2    22125000.0         3024       0.5289     0.007220     0.009484     0.012084       0.1520       0.1429       0.1462       0.1496       0.0019       0.0018       0.1500       0.0000       0.0808
chr2    22375000.0         3914       0.5429     0.009716     0.012132     0.015636       0.1666       0.1496       0.1557       0.1586       0.0034       0.0025       0.1588       0.0000       0.0823
chr2    22625000.0         1491       0.5229     0.003596     0.004700     0.005964       0.1604       0.1538       0.1562       0.1709       0.0033       0.0010       0.1664       0.0000       0.0907
chr2    22875000.0          798       0.5358     0.001680     0.002564     0.003192       0.1476       0.1514       0.1500       0.1703       0.0190       0.0005       0.1656       0.0038       0.0954
chr2    23125000.0         1213       0.5013     0.002704     0.003760     0.004852       0.1320       0.1480       0.1422       0.1548      -0.0082       0.0007       0.1495       0.0000       0.0868
chr2    23375000.0         3373       0.5557     0.007680     0.010744     0.013480       0.1441       0.1503       0.1480       0.1442       0.0018       0.0019       0.1426       0.0000       0.0726
chr2    23625000.0         4664       0.5346     0.011228     0.014752     0.018652       0.1604       0.1563       0.1578       0.1604      -0.0007       0.0030       0.1594       0.0000       0.0791
chr2    23875000.0         1709       0.5245     0.003724     0.005460     0.006836       0.1437       0.1369       0.1394       0.1504       0.0232       0.0010       0.1508       0.0006       0.0831
chr2    24125000.0         2699       0.5271     0.006176     0.008496     0.010784       0.1634       0.1539       0.1573       0.1657       0.0071       0.0018       0.1649       0.0004       0.0867
chr2    24375000.0         4431       0.5157     0.010828     0.014256     0.017692       0.1680       0.1524       0.1581       0.1698       0.0220       0.0030       0.1695       0.0000       0.0916
chr2    24625000.0         2608       0.5082     0.006220     0.008548     0.010428       0.1766       0.1708       0.1729       0.1823       0.0175       0.0019       0.1812       0.0004       0.0986
chr2    24875000.0         2288       0.5151     0.004336     0.007912     0.009152       0.1414       0.1706       0.1599       0.1844       0.0038       0.0016       0.1778       0.0009       0.1030
chr2    25125000.0         2681       0.5193     0.006608     0.008852     0.010724       0.1784       0.1770       0.1775       0.1772       0.0104       0.0019       0.1768       0.0000       0.0862
chr2    25375000.0         3282       0.5378     0.007712     0.011016     0.013124       0.1634       0.1684       0.1666       0.1739       0.0188       0.0023       0.1735       0.0000       0.0884
chr2    25625000.0         1882       0.5262     0.003800     0.006344     0.007524       0.1270       0.1658       0.1515       0.1638       0.0352       0.0012       0.1619       0.0000       0.0947
chr2    25875000.0         2505       0.5312     0.005980     0.008068     0.010016       0.1535       0.1601       0.1577       0.1693       0.0089       0.0017       0.1687       0.0000       0.0878
chr2    26125000.0         1262       0.5454     0.003180     0.004080     0.005044       0.2000       0.1923       0.1950       0.2099       0.0183       0.0010       0.2069       0.0008       0.1106
chr2    26375000.0         2111       0.5309     0.005352     0.007016     0.008444       0.1659       0.1938       0.1838       0.1977       0.0133       0.0017       0.1957       0.0005       0.0953
chr2    26625000.0         1362       0.5217     0.003568     0.004516     0.005448       0.2125       0.1993       0.2041       0.2026       0.0020       0.0011       0.2014       0.0000       0.0861
chr2    26875000.0         1274       0.5320     0.003216     0.004176     0.005096       0.1685       0.2022       0.1900       0.1865      -0.0005       0.0009       0.1835       0.0000       0.0836
chr2    27125000.0          572       0.5039     0.001652     0.001920     0.002288       0.1942       0.2354       0.2204       0.2233       0.0210       0.0005       0.2231       0.0000       0.1055
chr2    27375000.0          785       0.5468     0.001944     0.002732     0.003128       0.2187       0.2222       0.2209       0.2050       0.0097       0.0006       0.2031       0.0000       0.0914
chr2    27625000.0         1128       0.5509     0.002648     0.004000     0.004492       0.2163       0.2213       0.2195       0.2112       0.0056       0.0009       0.2066       0.0009       0.0990
chr2    27875000.0         1655       0.5330     0.004284     0.005452     0.006620       0.1892       0.1779       0.1821       0.1763       0.0114       0.0012       0.1770       0.0000       0.0808
chr2    28125000.0         1404       0.5397     0.003448     0.004648     0.005612       0.1735       0.1617       0.1660       0.1729       0.0015       0.0010       0.1717       0.0007       0.0804
chr2    28375000.0         1463       0.5478     0.003544     0.004776     0.005848       0.2018       0.1675       0.1798       0.1827       0.0257       0.0011       0.1859       0.0007       0.0979
chr7      125000.0          493       0.5292     0.001212     0.001424     0.001972       0.2278       0.1612       0.1847       0.1788       0.0750       0.0004       0.1894       0.0020       0.1321
chr7      375000.0          665       0.5185     0.001456     0.001968     0.002660       0.1592       0.1601       0.1597       0.1638       0.0943       0.0005       0.1721       0.0030       0.1195
chr7      625000.0          423       0.5702     0.000916     0.001320     0.001684       0.1516       0.1327       0.1405       0.1377       0.0295       0.0002       0.1396       0.0000       0.0875
chr7      875000.0          268       0.5401     0.000688     0.000756     0.001072       0.1792       0.1543       0.1646       0.1567       0.0719       0.0002       0.1647       0.0000       0.1034
chr7     1125000.0          796       0.4843     0.001372     0.002632     0.003184       0.1280       0.1745       0.1569       0.1528       0.0841       0.0005       0.1529       0.0000       0.1124
chr7     1375000.0          468       0.5355     0.001152     0.001352     0.001872       0.1743       0.1644       0.1686       0.1539       0.0388       0.0003       0.1542       0.0000       0.0883
chr7     1625000.0          877       0.5433     0.002508     0.002732     0.003504       0.2011       0.2257       0.2150       0.2361       0.2324       0.0009       0.2672       0.0023       0.1967
chr7     1875000.0          607       0.5266     0.001352     0.001724     0.002428       0.1156       0.1255       0.1212       0.1232       0.0347       0.0003       0.1234       0.0000       0.0818
chr7     2125000.0         1013       0.5521     0.002460     0.002884     0.004052       0.1342       0.1248       0.1288       0.1322       0.0062       0.0005       0.1331       0.0000       0.0763
chr7     2375000.0         1251       0.5456     0.002784     0.003524     0.005000       0.1132       0.1131       0.1131       0.1290       0.0066       0.0006       0.1263       0.0000       0.0806
chr7     2625000.0         1262       0.5434     0.002968     0.003440     0.005040       0.1065       0.1200       0.1141       0.1246       0.0223       0.0006       0.1256       0.0008       0.0756
chr7     2875000.0         1183       0.5516     0.002652     0.003076     0.004728       0.1043       0.0885       0.0953       0.1010       0.0238       0.0005       0.1021       0.0000       0.0722
chr7     3125000.0         1644       0.5616     0.003628     0.004244     0.006572       0.1032       0.0874       0.0942       0.1000       0.0099       0.0007       0.1017       0.0018       0.0690
chr7     3375000.0         1584       0.5765     0.003580     0.004092     0.006328       0.0920       0.0820       0.0863       0.0924       0.0155       0.0006       0.0926       0.0000       0.0662
chr7     3625000.0         1801       0.5746     0.003760     0.004748     0.007196       0.0977       0.0846       0.0903       0.0923       0.0206       0.0007       0.0938       0.0006       0.0664
chr7     3875000.0         1180       0.5452     0.002188     0.003364     0.004720       0.0911       0.0903       0.0906       0.1059       0.0277       0.0005       0.1079       0.0008       0.0823
chr7     4125000.0         1898       0.5653     0.004168     0.004992     0.007592       0.1181       0.1008       0.1082       0.1118       0.0167       0.0009       0.1131       0.0000       0.0742
chr7     4375000.0         1521       0.5474     0.003284     0.003892     0.006084       0.1118       0.1057       0.1083       0.1056       0.0429       0.0007       0.1070       0.0000       0.0771
chr7     4625000.0         2889       0.5648     0.006592     0.007552     0.011544       0.1040       0.0941       0.0985       0.0979      -0.0021       0.0011       0.0982       0.0000       0.0607
chr7     4875000.0         2424       0.5630     0.005224     0.006340     0.009688       0.0963       0.0893       0.0924       0.0949       0.0112       0.0009       0.0959       0.0000       0.0661
chr7     5125000.0         2017       0.5618     0.004892     0.005260     0.008064       0.1146       0.1001       0.1064       0.1097       0.0202       0.0009       0.1117       0.0000       0.0718
chr7     5375000.0         2339       0.5558     0.005332     0.006136     0.009344       0.1060       0.0958       0.1003       0.1011       0.0178       0.0009       0.1009       0.0000       0.0670
chr7     5625000.0         2306       0.5689     0.005568     0.006000     0.009212       0.1128       0.1055       0.1087       0.1114       0.0133       0.0010       0.1125       0.0004       0.0694
chr7     5875000.0         2283       0.5328     0.005236     0.006424     0.009128       0.1160       0.1184       0.1173       0.1214       0.0148       0.0011       0.1210       0.0004       0.0746
chr7     6125000.0         2913       0.5568     0.007108     0.008332     0.011632       0.1364       0.1300       0.1328       0.1316       0.0071       0.0015       0.1324       0.0000       0.0731
chr7     6375000.0         1999       0.5215     0.004532     0.005668     0.007984       0.1265       0.1198       0.1227       0.1270       0.0128       0.0010       0.1270       0.0000       0.0778
chr7     6625000.0         2097       0.5429     0.005100     0.006212     0.008372       0.1300       0.1562       0.1446       0.1527       0.0398       0.0013       0.1543       0.0000       0.0900
chr7     6875000.0         1676       0.5550     0.003952     0.004852     0.006696       0.1205       0.1206       0.1205       0.1260       0.0302       0.0009       0.1275       0.0000       0.0780
chr7     7125000.0         1669       0.5533     0.004044     0.004940     0.006672       0.1544       0.1356       0.1436       0.1447       0.0291       0.0010       0.1469       0.0000       0.0877
chr7     7375000.0         1032       0.5226     0.002380     0.003120     0.004116       0.1454       0.1334       0.1387       0.1519       0.0230       0.0006       0.1528       0.0000       0.0933
chr7     7625000.0         2172       0.5421     0.005388     0.005816     0.008680       0.1196       0.1254       0.1229       0.1320       0.0069       0.0012       0.1333       0.0000       0.0753
chr7     7875000.0         2348       0.5430     0.005624     0.006512     0.009384       0.1223       0.1227       0.1225       0.1298       0.0118       0.0012       0.1292       0.0000       0.0758
chr7     8125000.0         3059       0.5434     0.007712     0.008368     0.012212       0.1363       0.1245       0.1296       0.1341       0.0271       0.0017       0.1359       0.0000       0.0808
chr7     8375000.0         3245       0.5375     0.008268     0.009916     0.012956       0.1528       0.1462       0.1491       0.1586       0.0156       0.0021       0.1582       0.0003       0.0828
chr7     8625000.0         1630       0.5237     0.003828     0.004620     0.006520       0.1252       0.1392       0.1331       0.1356       0.0462       0.0009       0.1380       0.0006       0.0869
chr7     8875000.0         2810       0.5292     0.007620     0.008660     0.011236       0.1633       0.1659       0.1648       0.1647       0.0101       0.0018       0.1645       0.0000       0.0816
chr7     9125000.0         2875       0.5707     0.007488     0.008424     0.011496       0.1606       0.1403       0.1491       0.1535       0.0143       0.0018       0.1548       0.0000       0.0831
chr7     9375000.0         2982       0.5201     0.007676     0.008868     0.011908       0.1486       0.1419       0.1448       0.1481       0.0044       0.0018       0.1484       0.0000       0.0740
chr7     9625000.0         3849       0.5271     0.009500     0.011076     0.015368       0.1347       0.1256       0.1296       0.1365       0.0186       0.0021       0.1372       0.0000       0.0772
chr7     9875000.0         4497       0.5225     0.011824     0.012644     0.017976       0.1408       0.1274       0.1333       0.1363       0.0105       0.0025       0.1371       0.0000       0.0721
chr7    10125000.0         3819       0.5303     0.009664     0.011592     0.015268       0.1406       0.1448       0.1430       0.1485       0.0157       0.0023       0.1495       0.0000       0.0778
chr7    10375000.0         2777       0.5129     0.007460     0.008364     0.011100       0.1599       0.1573       0.1584       0.1611       0.0182       0.0018       0.1626       0.0000       0.0841
chr7    10625000.0         4746       0.5009     0.012332     0.014208     0.018952       0.1384       0.1373       0.1378       0.1487       0.0119       0.0028       0.1495       0.0000       0.0784
chr7    10875000.0         4380       0.5104     0.011524     0.012896     0.017504       0.1599       0.1429       0.1504       0.1574       0.0213       0.0028       0.1590       0.0000       0.0840
chr7    11125000.0         4522       0.5045     0.012192     0.013100     0.018084       0.1637       0.1446       0.1530       0.1608       0.0312       0.0030       0.1634       0.0000       0.0898
chr7    11375000.0         5338       0.5126     0.014548     0.015768     0.021348       0.1698       0.1541       0.1609       0.1662       0.0158       0.0036       0.1680       0.0000       0.0856
chr7    11625000.0         4936       0.5247     0.012636     0.014916     0.019728       0.1563       0.1514       0.1535       0.1559       0.0171       0.0031       0.1567       0.0000       0.0824
chr7    11875000.0         4552       0.5161     0.012124     0.013748     0.018200       0.1632       0.1504       0.1560       0.1608       0.0228       0.0030       0.1623       0.0002       0.0847
chr7    12125000.0         3405       0.5373     0.009484     0.009368     0.013620       0.1608       0.1366       0.1472       0.1544       0.0531       0.0022       0.1591       0.0003       0.0910
chr7    12375000.0         3631       0.5259     0.009788     0.010548     0.014516       0.1641       0.1434       0.1525       0.1600       0.0439       0.0024       0.1629       0.0000       0.0905
chr7    12625000.0         2799       0.5404     0.007488     0.007992     0.011192       0.1625       0.1526       0.1570       0.1654       0.0601       0.0019       0.1703       0.0000       0.0999
chr7    12875000.0         3736       0.5227     0.009948     0.011328     0.014920       0.1694       0.1578       0.1628       0.1634       0.0231       0.0025       0.1651       0.0000       0.0839
chr7    13125000.0         3923       0.5217     0.010156     0.012296     0.015692       0.1600       0.1635       0.1620       0.1647       0.0209       0.0026       0.1656       0.0000       0.0847
chr7    13375000.0         2780       0.5090     0.006820     0.008440     0.011120       0.1517       0.1528       0.1523       0.1592       0.0257       0.0018       0.1605       0.0000       0.0880
chr7    13625000.0         4403       0.5104     0.012004     0.013260     0.017580       0.1691       0.1618       0.1650       0.1714       0.0200       0.0030       0.1724       0.0000       0.0860
chr7    13875000.0         2802       0.5136     0.007448     0.008264     0.011204       0.1686       0.1586       0.1630       0.1680       0.0491       0.0019       0.1712       0.0000       0.0942
chr7    14125000.0         3494       0.5208     0.009108     0.010368     0.013956       0.1528       0.1455       0.1487       0.1517       0.0230       0.0021       0.1532       0.0000       0.0805
chr7    14375000.0         3604       0.5089     0.009324     0.010500     0.014412       0.1498       0.1464       0.1479       0.1496       0.0230       0.0022       0.1507       0.0000       0.0804
chr7    14625000.0         3869       0.5315     0.010336     0.011632     0.015464       0.1608       0.1588       0.1596       0.1608       0.0193       0.0025       0.1623       0.0000       0.0825
chr7    14875000.0         3210       0.5186     0.008964     0.009984     0.012832       0.1952       0.1894       0.1919       0.1947       0.0258       0.0025       0.1959       0.0003       0.0978
chr7    15125000.0         3869       0.5138     0.010496     0.011944     0.015468       0.1808       0.1672       0.1732       0.1771       0.0230       0.0028       0.1779       0.0005       0.0879
chr7    15375000.0         1991       0.5248     0.005672     0.006280     0.007956       0.2065       0.2082       0.2074       0.2022       0.0194       0.0016       0.2012       0.0000       0.0930
chr7    15625000.0         2818       0.5262     0.007508     0.008704     0.011264       0.1807       0.1792       0.1799       0.1767       0.0120       0.0020       0.1771       0.0000       0.0847
chr7    15875000.0         2972       0.5367     0.007388     0.008744     0.011876       0.1544       0.1531       0.1537       0.1553       0.0347       0.0019       0.1567       0.0000       0.0875
chr7    16125000.0         3548       0.5302     0.008944     0.010580     0.014184       0.1417       0.1447       0.1433       0.1477       0.0202       0.0021       0.1488       0.0003       0.0797
chr7    16375000.0         2998       0.5083     0.007676     0.008756     0.011992       0.1431       0.1523       0.1483       0.1552       0.0274       0.0019       0.1565       0.0000       0.0849
chr7    16625000.0         3344       0.5274     0.008120     0.009724     0.013372       0.1261       0.1292       0.1279       0.1308       0.0238       0.0018       0.1326       0.0000       0.0753
chr7    16875000.0         2280       0.5109     0.003244     0.004284     0.009112       0.0880       0.0886       0.0884       0.2482       0.7950       0.0038       0.4130       0.2671       0.4149
chr7    17125000.0         3251       0.5276     0.004504     0.005364     0.012988       0.0927       0.0774       0.0840       0.2398       0.7900       0.0052       0.3986       0.2495       0.4016
chr7    17375000.0         2447       0.5075     0.003560     0.003720     0.009788       0.0972       0.0776       0.0860       0.2496       0.7928       0.0041       0.4198       0.2656       0.4226
chr7    17625000.0         3556       0.5301     0.005320     0.006372     0.014220       0.0970       0.0994       0.0984       0.2334       0.7293       0.0053       0.3693       0.1969       0.3685
chr7    17875000.0         3394       0.5241     0.005668     0.006104     0.013572       0.0993       0.0967       0.0978       0.2250       0.7079       0.0047       0.3490       0.1582       0.3494
chr7    18125000.0         3419       0.5374     0.004992     0.005488     0.013664       0.0938       0.0810       0.0865       0.2500       0.7893       0.0057       0.4167       0.2495       0.4173
chr7    18375000.0         3286       0.5285     0.004304     0.005912     0.013132       0.0671       0.0940       0.0824       0.2485       0.7768       0.0053       0.4065       0.2362       0.4089
chr7    18625000.0         2864       0.5248     0.004008     0.005256     0.011448       0.0848       0.0920       0.0890       0.2376       0.7503       0.0043       0.3744       0.2039       0.3836
chr7    18875000.0         3609       0.5357     0.004948     0.006744     0.014432       0.0761       0.0958       0.0872       0.2354       0.7435       0.0054       0.3769       0.2053       0.3764
chr7    19125000.0         3037       0.5450     0.004648     0.005692     0.012148       0.0883       0.0950       0.0921       0.2190       0.7209       0.0042       0.3434       0.1673       0.3436
chr7    19375000.0         3052       0.5352     0.004624     0.004780     0.012196       0.0865       0.0813       0.0836       0.2490       0.7940       0.0050       0.4116       0.2451       0.4136
chr7    19625000.0         3286       0.5194     0.004792     0.006420     0.013136       0.0835       0.1039       0.0950       0.2296       0.7265       0.0047       0.3600       0.1695       0.3592
chr7    19875000.0         2719       0.5086     0.003228     0.004972     0.010876       0.0693       0.1048       0.0895       0.2656       0.7871       0.0048       0.4368       0.2644       0.4413
chr7    20125000.0         2628       0.5202     0.003976     0.004680     0.010512       0.0798       0.0919       0.0866       0.2358       0.7403       0.0039       0.3736       0.2017       0.3707
chr7    20375000.0         2424       0.5041     0.003596     0.004020     0.009688       0.0748       0.0788       0.0770       0.2307       0.7751       0.0036       0.3740       0.2277       0.3779
chr7    20625000.0         3170       0.5078     0.004648     0.005324     0.012676       0.0905       0.0819       0.0857       0.2485       0.7728       0.0052       0.4079       0.2312       0.4075
chr7    20875000.0         3068       0.5181     0.004284     0.006048     0.012264       0.0939       0.1044       0.0998       0.2416       0.7309       0.0047       0.3826       0.1884       0.3811
chr7    21125000.0         2986       0.5089     0.004404     0.005332     0.011940       0.0908       0.0895       0.0901       0.2419       0.7481       0.0046       0.3844       0.2040       0.3863
chr7    21375000.0         3314       0.5299     0.004604     0.006240     0.013252       0.0754       0.0909       0.0841       0.2407       0.7495       0.0051       0.3847       0.2043       0.3844
chr7    21625000.0         3580       0.5329     0.005500     0.006916     0.014316       0.0905       0.0891       0.0897       0.2124       0.7312       0.0048       0.3353       0.1648       0.3333
chr7    21875000.0         2547       0.5098     0.003472     0.004172     0.010188       0.1002       0.0828       0.0905       0.2676       0.7987       0.0045       0.4446       0.2709       0.4463
chr7    22125000.0         3435       0.5275     0.004452     0.006748     0.013728       0.0743       0.0967       0.0869       0.2269       0.7548       0.0050       0.3615       0.2026       0.3634
chr7    22375000.0         3238       0.5275     0.004064     0.005824     0.012944       0.0786       0.0993       0.0902       0.2570       0.7892       0.0054       0.4205       0.2526       0.4222
chr7    22625000.0         3051       0.5279     0.003832     0.005552     0.012200       0.0768       0.0914       0.0850       0.2477       0.7835       0.0050       0.4062       0.2458       0.4078
chr7    22875000.0         3360       0.5182     0.004564     0.006960     0.013436       0.0888       0.0991       0.0946       0.2164       0.7242       0.0045       0.3378       0.1616       0.3383
chr7    23125000.0         2852       0.5334     0.003684     0.005448     0.011408       0.0783       0.0890       0.0843       0.2344       0.7550       0.0043       0.3759       0.2125       0.3762
chr7    23375000.0         2876       0.5334     0.003492     0.005392     0.011500       0.0695       0.0861       0.0789       0.2382       0.7843       0.0045       0.3912       0.2375       0.3922
chr7    23625000.0         3137       0.5168     0.003800     0.006140     0.012536       0.0959       0.0948       0.0952       0.2460       0.7623       0.0050       0.3977       0.2282       0.3969
chr7    23875000.0         3120       0.5100     0.003448     0.006028     0.012480       0.0668       0.0904       0.0801       0.2435       0.8026       0.0050       0.4046       0.2542       0.4087
chr7    24125000.0         3878       0.5277     0.006060     0.007932     0.015484       0.1008       0.1002       0.1004       0.2000       0.6634       0.0046       0.2972       0.1196       0.2978
chr7    24375000.0         3172       0.5151     0.004468     0.006624     0.012684       0.0851       0.1091       0.0987       0.2217       0.7124       0.0044       0.3438       0.1532       0.3428
chr7    24625000.0         3385       0.5011     0.004624     0.006912     0.013532       0.0927       0.1101       0.1026       0.2315       0.7157       0.0049       0.3594       0.1669       0.3615
chr7    24875000.0         2742       0.5147     0.003224     0.005076     0.010968       0.0753       0.0997       0.0892       0.2557       0.7784       0.0046       0.4195       0.2549       0.4211
chr7    25125000.0         3337       0.5138     0.003896     0.006688     0.013336       0.0790       0.1103       0.0968       0.2438       0.7574       0.0052       0.3915       0.2260       0.3940
chr7    25375000.0         3350       0.4945     0.004528     0.006276     0.013384       0.0854       0.0993       0.0933       0.2364       0.7555       0.0051       0.3795       0.2027       0.3847
chr7    25625000.0         3160       0.4942     0.003968     0.006280     0.012632       0.0664       0.1083       0.0900       0.2357       0.7466       0.0047       0.3686       0.2006       0.3756
chr7    25875000.0         3598       0.5201     0.004684     0.007028     0.014380       0.0744       0.0960       0.0867       0.2286       0.7462       0.0052       0.3639       0.1984       0.3655
chr7    26125000.0         4432       0.5160     0.006548     0.008892     0.017720       0.0927       0.1078       0.1013       0.2188       0.6922       0.0059       0.3346       0.1424       0.3349
chr7    26375000.0         2875       0.5152     0.005304     0.006400     0.011488       0.1261       0.1130       0.1186       0.1980       0.5902       0.0032       0.2793       0.1071       0.2631
chr7    26625000.0         3399       0.5311     0.008316     0.009940     0.013588       0.1419       0.1423       0.1422       0.1457       0.0231       0.0020       0.1456       0.0000       0.0825
chr7    26875000.0         3273       0.5394     0.008368     0.009760     0.013088       0.1471       0.1491       0.1482       0.1509       0.0049       0.0020       0.1511       0.0000       0.0746
chr7    27125000.0         4084       0.5242     0.010556     0.012092     0.016328       0.1545       0.1546       0.1546       0.1550       0.0213       0.0025       0.1559       0.0000       0.0816
chr7    27375000.0         3066       0.5166     0.007372     0.009288     0.012260       0.1313       0.1391       0.1357       0.1471       0.0203       0.0018       0.1482       0.0000       0.0822
chr7    27625000.0         3046       0.5183     0.007768     0.009228     0.012172       0.1482       0.1662       0.1582       0.1674       0.0186       0.0020       0.1677       0.0000       0.0880
chr7    27875000.0         2378       0.5268     0.006092     0.007172     0.009496       0.1570       0.1578       0.1574       0.1609       0.0129       0.0015       0.1620       0.0000       0.0810
chr7    28125000.0         3719       0.5440     0.009720     0.011156     0.014856       0.1635       0.1536       0.1579       0.1596       0.0306       0.0024       0.1619       0.0000       0.0873
chr7    28375000.0         2915       0.5281     0.007244     0.009200     0.011652       0.1572       0.1633       0.1606       0.1674       0.0063       0.0020       0.1682       0.0000       0.0813
chr7    28625000.0          341       0.4840     0.000968     0.001116     0.001360       0.2319       0.2193       0.2247       0.2219       0.0101       0.0003       0.2228       0.0000       0.1039
chr7    28875000.0         2991       0.5150     0.008080     0.009164     0.011948       0.1628       0.1708       0.1673       0.1719      -0.0010       0.0020       0.1711       0.0000       0.0781
chr7    29125000.0         3919       0.5244     0.009988     0.012084     0.015652       0.1659       0.1688       0.1675       0.1697       0.0061       0.0027       0.1691       0.0003       0.0839
chr7    29375000.0         2512       0.5231     0.006720     0.007788     0.010044       0.1779       0.1748       0.1761       0.1758       0.0005       0.0017       0.1740       0.0004       0.0786
chr7    29625000.0         4192       0.5171     0.011172     0.012340     0.016752       0.1637       0.1552       0.1589       0.1640       0.0126       0.0028       0.1640       0.0000       0.0845
chr7    29875000.0         4486       0.5440     0.012172     0.013316     0.017924       0.1693       0.1557       0.1616       0.1658       0.0073       0.0030       0.1662       0.0002       0.0824
chr7    30125000.0         2965       0.5322     0.008072     0.008924     0.011844       0.1656       0.1562       0.1603       0.1646       0.0106       0.0020       0.1657       0.0000       0.0801
chr7    30375000.0         3410       0.5139     0.008984     0.010692     0.013604       0.1778       0.1794       0.1787       0.1776       0.0149       0.0024       0.1777       0.0003       0.0872
chr7    30625000.0         2901       0.5127     0.007432     0.008584     0.011580       0.1639       0.1515       0.1568       0.1629       0.0146       0.0019       0.1638       0.0003       0.0901
chr7    30875000.0         2443       0.5497     0.006316     0.007376     0.009752       0.1660       0.1656       0.1658       0.1789       0.0210       0.0017       0.1786       0.0004       0.0981
chr7    31125000.0         3288       0.5595     0.008376     0.009812     0.013128       0.1580       0.1543       0.1559       0.1669       0.0162       0.0022       0.1660       0.0012       0.0890
chr7    31375000.0         3015       0.5266     0.007780     0.009052     0.012020       0.1650       0.1662       0.1657       0.1815       0.0365       0.0021       0.1773       0.0007       0.0981
chr7    31625000.0         3421       0.5532     0.009280     0.010676     0.013664       0.1914       0.1807       0.1853       0.1857      -0.0004       0.0025       0.1840       0.0000       0.0866
chr7    31875000.0         3039       0.5567     0.007824     0.008880     0.012136       0.1579       0.1474       0.1520       0.1602       0.0229       0.0019       0.1603       0.0000       0.0871
chr7    32125000.0         2797       0.5533     0.007192     0.008484     0.011160       0.1740       0.1652       0.1690       0.1778       0.0202       0.0020       0.1791       0.0000       0.0946
chr7    32375000.0         1974       0.5231     0.005384     0.006240     0.007876       0.2293       0.2019       0.2137       0.2051       0.0079       0.0016       0.2041       0.0000       0.0996
chr7    32625000.0         2003       0.5421     0.005288     0.006284     0.008008       0.2036       0.1828       0.1918       0.1952       0.0170       0.0016       0.1954       0.0000       0.0955
chr7    32875000.0         2717       0.5668     0.006904     0.008144     0.010848       0.1620       0.1435       0.1516       0.1579       0.0399       0.0018       0.1612       0.0004       0.0925
chr7    33125000.0         2111       0.5533     0.004856     0.006528     0.008436       0.1532       0.1736       0.1648       0.1673       0.0313       0.0014       0.1681       0.0000       0.0946
chr7    33375000.0         1942       0.5447     0.004848     0.005996     0.007764       0.1614       0.1621       0.1618       0.1747       0.0377       0.0014       0.1774       0.0005       0.1013
chr7    33625000.0         1391       0.5580     0.003096     0.004152     0.005556       0.1406       0.1531       0.1477       0.1678       0.0474       0.0009       0.1695       0.0007       0.1045
chr7    33875000.0         1415       0.5371     0.003216     0.004156     0.005660       0.1177       0.1273       0.1231       0.1311       0.0182       0.0007       0.1311       0.0000       0.0820
chr12     125000.0         1038       0.5630     0.001928     0.003564     0.004148       0.1402       0.1556       0.1520       0.1848       0.0410       0.0008       0.1813       0.0000       0.1173
chr12     375000.0         1102       0.5375     0.001896     0.003840     0.004400       0.1435       0.1520       0.1500       0.1709       0.0118       0.0008       0.1708       0.0000       0.1032
chr12     625000.0          846       0.5532     0.000916     0.002560     0.003376       0.0796       0.0974       0.0933       0.1192       0.4695       0.0006       0.1653       0.0260       0.1598
chr12     875000.0          596       0.5313     0.000528     0.001924     0.002380       0.0649       0.0984       0.0911       0.1146       0.3919       0.0003       0.1364       0.0084       0.1402
chr12    1125000.0         1323       0.5378     0.001204     0.004440     0.005288       0.0601       0.1128       0.1006       0.1254       0.3556       0.0008       0.1467       0.0038       0.1395
chr12    1375000.0         1492       0.5388     0.000964     0.005184     0.005964       0.0495       0.1053       0.0923       0.1168       0.3636       0.0008       0.1354       0.0127       0.1328
chr12    1625000.0         1993       0.5360     0.001228     0.006692     0.007968       0.0814       0.1008       0.0963       0.1300       0.3864       0.0013       0.1588       0.0291       0.1556
chr12    1875000.0         1855       0.5439     0.001244     0.005780     0.007416       0.0698       0.0884       0.0842       0.1466       0.5993       0.0016       0.2218       0.0798       0.2238
chr12    2125000.0         2572       0.5290     0.000940     0.008460     0.010288       0.0303       0.0978       0.0824       0.1342       0.5669       0.0020       0.1899       0.0933       0.1916
chr12    2375000.0         2531       0.5397     0.001524     0.008052     0.010124       0.0406       0.1002       0.0868       0.1473       0.5395       0.0021       0.2075       0.0703       0.2089
chr12    2625000.0         2621       0.4999     0.002476     0.007372     0.010484       0.0967       0.0931       0.0939       0.1523       0.5830       0.0025       0.2346       0.0843       0.2330
chr12    2875000.0         2856       0.5399     0.002760     0.008300     0.011396       0.1002       0.0902       0.0925       0.1311       0.5095       0.0022       0.1883       0.0483       0.1888
chr12    3125000.0         2392       0.5215     0.002176     0.007048     0.009560       0.0754       0.1169       0.1072       0.1535       0.5100       0.0021       0.2154       0.0560       0.2143
chr12    3375000.0         2637       0.5418     0.002608     0.007748     0.010528       0.1053       0.1152       0.1129       0.1565       0.4988       0.0023       0.2196       0.0474       0.2185
chr12    3625000.0         1826       0.5259     0.002288     0.005140     0.007304       0.1110       0.1100       0.1102       0.1488       0.4760       0.0015       0.2086       0.0361       0.2035
chr12    3875000.0         2712       0.5238     0.002388     0.008444     0.010848       0.0867       0.1431       0.1302       0.1743       0.4424       0.0024       0.2233       0.0361       0.2198
chr12    4125000.0         2259       0.5178     0.001708     0.006660     0.009032       0.0734       0.1231       0.1118       0.1874       0.6167       0.0026       0.2911       0.1036       0.2904
chr12    4375000.0         2946       0.5239     0.002848     0.008936     0.011780       0.0862       0.1241       0.1154       0.1629       0.4776       0.0026       0.2220       0.0424       0.2174
chr12    4625000.0         3094       0.5272     0.003544     0.009092     0.012376       0.1033       0.1357       0.1282       0.1768       0.4507       0.0030       0.2386       0.0326       0.2321
chr12    4875000.0         3020       0.5214     0.002588     0.009508     0.012068       0.0805       0.1501       0.1340       0.1899       0.5018       0.0031       0.2574       0.0576       0.2498
chr12    5125000.0         2616       0.5020     0.002908     0.007468     0.010464       0.1136       0.1548       0.1451       0.2130       0.5363       0.0032       0.3054       0.0749       0.2967
chr12    5375000.0         2593       0.5069     0.002268     0.007800     0.010372       0.0833       0.1369       0.1246       0.1907       0.5722       0.0029       0.2842       0.0829       0.2791
chr12    5625000.0         2522       0.5342     0.002836     0.007280     0.010076       0.0910       0.1239       0.1163       0.1822       0.5516       0.0027       0.2717       0.0706       0.2620
chr12    5875000.0         3282       0.5171     0.003832     0.009872     0.013120       0.1104       0.1535       0.1435       0.1978       0.5130       0.0037       0.2792       0.0588       0.2645
chr12    6125000.0         2770       0.5260     0.002700     0.008448     0.011080       0.0855       0.1312       0.1207       0.1772       0.5504       0.0029       0.2591       0.0588       0.2542
chr12    6375000.0          490       0.5360     0.000484     0.001676     0.001960       0.1128       0.1376       0.1320       0.1641       0.3618       0.0004       0.1905       0.0041       0.1856
chr12    6625000.0         2532       0.5338     0.002932     0.007848     0.010128       0.1094       0.1538       0.1435       0.1945       0.4993       0.0027       0.2703       0.0474       0.2550
chr12    6875000.0         1973       0.5281     0.002472     0.006552     0.007888       0.0837       0.1360       0.1240       0.1870       0.5364       0.0022       0.2802       0.0086       0.2657
chr12    7125000.0         1878       0.5265     0.001832     0.005652     0.007512       0.0901       0.1379       0.1266       0.1887       0.4954       0.0020       0.2598       0.0580       0.2529
chr12    7375000.0         2346       0.5294     0.002480     0.006876     0.009380       0.1014       0.1336       0.1262       0.1827       0.5314       0.0025       0.2617       0.0563       0.2569
chr12    7625000.0         2633       0.5340     0.003120     0.007920     0.010524       0.1284       0.1460       0.1420       0.1908       0.4716       0.0028       0.2643       0.0467       0.2487
chr12    7875000.0         1637       0.5194     0.001896     0.004520     0.006540       0.1044       0.1136       0.1114       0.1652       0.5158       0.0016       0.2407       0.0568       0.2365
chr12    8125000.0          956       0.5448     0.001232     0.002792     0.003824       0.1075       0.1373       0.1305       0.2028       0.5177       0.0011       0.2943       0.0554       0.2826
chr12    8375000.0         1606       0.5147     0.001632     0.004564     0.006424       0.0911       0.1469       0.1341       0.2033       0.5814       0.0020       0.3056       0.0853       0.3055
chr12    8625000.0         2233       0.5337     0.002872     0.006472     0.008928       0.1260       0.1385       0.1356       0.1818       0.4938       0.0023       0.2596       0.0430       0.2475
chr12    8875000.0         3129       0.5436     0.003384     0.008732     0.012512       0.1073       0.1424       0.1344       0.1968       0.5822       0.0038       0.3002       0.0831       0.2951
chr12    9125000.0         2871       0.5435     0.003316     0.007832     0.011484       0.1003       0.1250       0.1193       0.1834       0.5570       0.0032       0.2767       0.0745       0.2700
chr12    9375000.0         2782       0.5337     0.003424     0.007824     0.011128       0.1153       0.1315       0.1278       0.1811       0.5465       0.0030       0.2728       0.0593       0.2631
chr12    9625000.0         1038       0.5081     0.000972     0.002736     0.004152       0.0854       0.1194       0.1115       0.1988       0.6420       0.0013       0.3231       0.1272       0.3224
chr12    9875000.0         2230       0.5413     0.002880     0.006136     0.008916       0.1237       0.1165       0.1182       0.1853       0.5195       0.0024       0.2739       0.0556       0.2652
chr12   10125000.0         2748       0.5380     0.003228     0.007876     0.010988       0.1040       0.1365       0.1289       0.1879       0.5098       0.0029       0.2666       0.0509       0.2588
chr12   10375000.0         1602       0.5591     0.002204     0.004044     0.006408       0.1317       0.1176       0.1209       0.1877       0.5776       0.0019       0.2919       0.0743       0.2871
chr12   10625000.0         1764       0.5510     0.002040     0.004908     0.007032       0.1171       0.1372       0.1328       0.1874       0.5683       0.0020       0.2765       0.0675       0.2805
chr12   10875000.0         3073       0.5431     0.004116     0.009568     0.012276       0.1393       0.1868       0.1758       0.2214       0.4187       0.0035       0.2845       0.0348       0.2636
chr12   11125000.0         2609       0.5076     0.003260     0.008868     0.010428       0.1587       0.1960       0.1893       0.2095       0.2299       0.0023       0.2249       0.0107       0.2040
chr12   11375000.0         2032       0.5370     0.002680     0.006000     0.008124       0.1330       0.1602       0.1542       0.2146       0.4717       0.0024       0.2906       0.0477       0.2791
chr12   11625000.0          695       0.5498     0.000916     0.001960     0.002764       0.1342       0.1710       0.1626       0.2083       0.5006       0.0008       0.2938       0.0475       0.2837
chr12   11875000.0         2691       0.5409     0.003056     0.007048     0.010748       0.1252       0.1315       0.1301       0.2089       0.6260       0.0036       0.3299       0.1096       0.3351
chr12   12125000.0         2141       0.5687     0.002896     0.005012     0.008560       0.1355       0.0863       0.0975       0.1734       0.6596       0.0026       0.3058       0.1056       0.3057
chr12   12375000.0         2239       0.5476     0.003100     0.004908     0.008948       0.1425       0.1053       0.1137       0.2082       0.6910       0.0033       0.3669       0.1541       0.3661
chr12   12625000.0         1781       0.5491     0.002308     0.004100     0.007116       0.1294       0.0940       0.1022       0.2009       0.6848       0.0025       0.3526       0.1409       0.3495
chr12   12875000.0         1736       0.5546     0.002584     0.004048     0.006932       0.1484       0.1187       0.1255       0.2039       0.6130       0.0023       0.3356       0.0922       0.3320
chr12   13125000.0          722       0.5752     0.000988     0.001584     0.002888       0.1410       0.1407       0.1408       0.2306       0.6438       0.0011       0.3903       0.1357       0.3844
chr12   13375000.0         1285       0.5456     0.001876     0.002888     0.005140       0.1984       0.1281       0.1444       0.2236       0.6617       0.0020       0.3876       0.1494       0.3874
chr12   13625000.0          819       0.5792     0.001304     0.001228     0.003268       0.1754       0.0605       0.0857       0.2191       0.8344       0.0016       0.5006       0.2735       0.5094
chr12   13875000.0          457       0.5171     0.000604     0.001304     0.001824       0.2825       0.1063       0.1373       0.1629       0.6123       0.0004       0.2257       0.0263       0.2768
chr12   14125000.0          410       0.5609     0.000752     0.001036     0.001640       0.3193       0.0640       0.1154       0.1217       0.4629       0.0003       0.2028       0.0024       0.2037
chr12   14375000.0          448       0.5256     0.000836     0.001208     0.001792       0.2160       0.0744       0.1053       0.1120       0.2673       0.0003       0.1569       0.0000       0.1439
chr12   14625000.0          464       0.5437     0.000684     0.001368     0.001856       0.1409       0.0826       0.0954       0.1016       0.1464       0.0002       0.1185       0.0022       0.1081
chr12   14875000.0          381       0.4882     0.000740     0.000996     0.001524       0.1514       0.0731       0.0913       0.0926       0.1094       0.0002       0.1183       0.0000       0.1003
chr12   15125000.0          432       0.5599     0.000796     0.001088     0.001728       0.1374       0.0711       0.0864       0.0896       0.1247       0.0002       0.1120       0.0000       0.1015
chr12   15375000.0          391       0.5585     0.000720     0.001068     0.001564       0.1373       0.0834       0.0956       0.0998       0.1213       0.0002       0.1228       0.0000       0.1071
chr12   15625000.0          355       0.5814     0.000492     0.001044     0.001420       0.0981       0.0728       0.0786       0.0817       0.0447       0.0001       0.0903       0.0000       0.0800
chr12   15875000.0          231       0.5402     0.000324     0.000712     0.000924       0.1118       0.0830       0.0895       0.0936       0.0321       0.0001       0.0998       0.0000       0.0874
chr12   16125000.0          303       0.5433     0.000456     0.000968     0.001212       0.1258       0.1025       0.1079       0.1124       0.0152       0.0001       0.1129       0.0000       0.0842
chr12   16375000.0          302       0.5131     0.000428     0.000944     0.001208       0.1127       0.0912       0.0961       0.0948       0.0259       0.0001       0.1002       0.0000       0.0780
chr12   16625000.0          398       0.5293     0.000560     0.001304     0.001592       0.1042       0.0898       0.0931       0.0977       0.0513       0.0002       0.1036       0.0000       0.0861
chr12   16875000.0          399       0.5451     0.000596     0.001264     0.001596       0.1163       0.0954       0.1002       0.1056       0.0567       0.0002       0.1152       0.0000       0.0885
chr12   17125000.0          348       0.5261     0.000448     0.001160     0.001392       0.1059       0.0907       0.0943       0.0990       0.0689       0.0001       0.1025       0.0000       0.0827
chr12   17375000.0          671       0.5228     0.000788     0.002416     0.002684       0.0760       0.1768       0.1535       0.1592       0.0356       0.0004       0.1446       0.0015       0.0997
chr12   17625000.0         1079       0.5159     0.001784     0.003868     0.004312       0.0967       0.1727       0.1549       0.1755      -0.0050       0.0007       0.1669       0.0000       0.0929
chr12   17875000.0          954       0.5043     0.001220     0.003324     0.003812       0.1143       0.1250       0.1225       0.1397       0.0270       0.0005       0.1321       0.0000       0.1013
chr12   18125000.0          782       0.5374     0.001164     0.002604     0.003124       0.1046       0.1021       0.1026       0.1072       0.0288       0.0003       0.1112       0.0000       0.0812
chr12   18375000.0          505       0.5377     0.000900     0.001708     0.002020       0.1489       0.1663       0.1621       0.1807      -0.0223       0.0003       0.1714       0.0000       0.0901
chr12   18625000.0          956       0.5278     0.001948     0.003360     0.003824       0.2202       0.1557       0.1707       0.2050       0.1203       0.0009       0.2265       0.0000       0.1482
chr12   18875000.0          959       0.5477     0.001780     0.003500     0.003836       0.1453       0.1419       0.1427       0.1472      -0.0188       0.0006       0.1463       0.0000       0.0749
chr12   19125000.0         1060       0.5527     0.002296     0.003904     0.004240       0.2262       0.1792       0.1901       0.1944       0.0207       0.0008       0.2001       0.0000       0.1059
chr12   19375000.0         1406       0.5426     0.002672     0.005300     0.005620       0.1841       0.1696       0.1730       0.1759       0.0148       0.0010       0.1741       0.0000       0.0955
chr12   19625000.0          985       0.5258     0.002336     0.003708     0.003936       0.2868       0.2508       0.2594       0.2880       0.1327       0.0012       0.3035       0.0000       0.2042
chr12   19875000.0         1027       0.5165     0.002004     0.003732     0.004108       0.1517       0.1997       0.1888       0.2032       0.1431       0.0009       0.2117       0.0000       0.1566
chr12   20125000.0         1378       0.5526     0.002588     0.004708     0.005500       0.1445       0.1244       0.1290       0.1522       0.0405       0.0009       0.1573       0.0000       0.1044
chr12   20375000.0         1564       0.5711     0.002528     0.005356     0.006256       0.1257       0.1371       0.1344       0.1402      -0.0011       0.0008       0.1336       0.0000       0.0829
chr12   20625000.0         1953       0.5402     0.002972     0.007120     0.007812       0.1251       0.1516       0.1455       0.1542       0.0245       0.0012       0.1508       0.0000       0.0915
chr12   20875000.0         2181       0.5289     0.003612     0.007584     0.008716       0.1385       0.1439       0.1427       0.1456       0.0118       0.0013       0.1449       0.0005       0.0871
chr12   21125000.0         2800       0.5254     0.004704     0.009824     0.011188       0.1334       0.1428       0.1406       0.1504       0.0125       0.0017       0.1480       0.0004       0.0889
chr12   21375000.0         3648       0.5221     0.006088     0.012724     0.014584       0.1390       0.1418       0.1411       0.1431       0.0197       0.0021       0.1425       0.0000       0.0872
chr12   21625000.0         2619       0.5256     0.004780     0.009172     0.010468       0.1533       0.1565       0.1557       0.1547       0.0146       0.0016       0.1553       0.0000       0.0906
chr12   21875000.0         3496       0.5262     0.006064     0.012528     0.013976       0.1390       0.1537       0.1502       0.1507       0.0042       0.0021       0.1493       0.0000       0.0828
chr12   22125000.0         3305       0.5194     0.005924     0.011732     0.013220       0.1356       0.1488       0.1457       0.1553       0.0003       0.0020       0.1534       0.0000       0.0871
chr12   22375000.0         3463       0.5144     0.006320     0.012248     0.013852       0.1485       0.1517       0.1510       0.1526      -0.0042       0.0021       0.1507       0.0000       0.0816
chr12   22625000.0         3028       0.5167     0.005608     0.010816     0.012112       0.1595       0.1676       0.1657       0.1658       0.0085       0.0020       0.1636       0.0000       0.0898
chr12   22875000.0         3731       0.5055     0.007604     0.012980     0.014912       0.1787       0.1535       0.1593       0.1656       0.0086       0.0025       0.1675       0.0000       0.0917
chr12   23125000.0         3962       0.5034     0.007088     0.013748     0.015844       0.1449       0.1481       0.1474       0.1500       0.0122       0.0024       0.1498       0.0005       0.0888
chr12   23375000.0         3568       0.5330     0.006144     0.012924     0.014272       0.1443       0.1568       0.1539       0.1567      -0.0088       0.0022       0.1508       0.0000       0.0807
chr12   23625000.0         2939       0.5213     0.005644     0.010380     0.011744       0.1694       0.1560       0.1591       0.1615      -0.0089       0.0019       0.1595       0.0000       0.0830
chr12   23875000.0         1054       0.5179     0.001868     0.003800     0.004212       0.1555       0.1788       0.1734       0.1790       0.0146       0.0007       0.1747       0.0000       0.0991
chr12   24125000.0         3418       0.5043     0.006212     0.011996     0.013664       0.1550       0.1558       0.1556       0.1607      -0.0029       0.0022       0.1588       0.0000       0.0883
chr12   24375000.0         2133       0.5294     0.003700     0.007400     0.008524       0.1551       0.1434       0.1461       0.1509       0.0084       0.0013       0.1505       0.0005       0.0889
chr12   24625000.0         3459       0.5171     0.006400     0.012228     0.013832       0.1662       0.1670       0.1668       0.1685       0.0173       0.0023       0.1682       0.0000       0.0954
chr12   24875000.0         2880       0.5360     0.005100     0.010092     0.011520       0.1505       0.1526       0.1521       0.1564       0.0077       0.0018       0.1550       0.0000       0.0905
chr12   25125000.0         2631       0.5200     0.004564     0.009220     0.010520       0.1518       0.1585       0.1569       0.1577       0.0052       0.0016       0.1548       0.0000       0.0891
chr12   25375000.0         3607       0.5274     0.006648     0.013040     0.014416       0.1646       0.1913       0.1851       0.1846       0.0066       0.0026       0.1788       0.0000       0.0957
chr12   25625000.0         4303       0.5257     0.007644     0.015228     0.017208       0.1442       0.1578       0.1546       0.1561      -0.0007       0.0026       0.1536       0.0007       0.0858
chr12   25875000.0         3296       0.5487     0.006076     0.011380     0.013180       0.1557       0.1528       0.1535       0.1584       0.0115       0.0021       0.1590       0.0000       0.0925
chr12   26125000.0         2208       0.5235     0.004020     0.007736     0.008828       0.1516       0.1641       0.1612       0.1725       0.0047       0.0015       0.1657       0.0009       0.0957
chr12   26375000.0         2341       0.5194     0.004096     0.008428     0.009340       0.1498       0.1655       0.1619       0.1641      -0.0043       0.0015       0.1586       0.0000       0.0893
chr12   26625000.0         3133       0.5537     0.005792     0.011164     0.012520       0.1545       0.1620       0.1603       0.1694       0.0031       0.0021       0.1678       0.0000       0.0921
chr12   26875000.0         2418       0.5104     0.004344     0.008452     0.009672       0.1548       0.1518       0.1525       0.1577      -0.0031       0.0015       0.1558       0.0000       0.0879
chr12   27125000.0         1715       0.5143     0.003140     0.005944     0.006860       0.1559       0.1512       0.1523       0.1546      -0.0042       0.0011       0.1551       0.0000       0.0889
chr12   27375000.0         3075       0.5281     0.005668     0.011008     0.012292       0.1714       0.1724       0.1721       0.1779       0.0113       0.0021       0.1741       0.0000       0.0998
chr12   27625000.0         3042       0.5149     0.005520     0.010436     0.012164       0.1523       0.1452       0.1468       0.1578       0.0151       0.0019       0.1578       0.0000       0.0958
chr12   27875000.0         2622       0.5336     0.004700     0.009380     0.010476       0.1537       0.1585       0.1574       0.1668       0.0009       0.0017       0.1636       0.0004       0.0937
chr12   28125000.0         1647       0.5490     0.002868     0.005772     0.006576       0.1494       0.1438       0.1451       0.1582      -0.0032       0.0010       0.1544       0.0000       0.0885
chr12   28375000.0         2966       0.5410     0.005692     0.010452     0.011860       0.1747       0.1780       0.1773       0.1782       0.0112       0.0021       0.1763       0.0003       0.0972
chr12   28625000.0         3308       0.5317     0.006416     0.011504     0.013220       0.1742       0.1752       0.1749       0.1788       0.0102       0.0023       0.1770       0.0000       0.1007
chr12   28875000.0         3133       0.5384     0.005640     0.011144     0.012528       0.1538       0.1642       0.1618       0.1690       0.0065       0.0021       0.1661       0.0000       0.0950
chr12   29125000.0         4577       0.5265     0.008844     0.016328     0.018276       0.1652       0.1743       0.1722       0.1771       0.0127       0.0032       0.1766       0.0000       0.0976
chr12   29375000.0         2982       0.5358     0.004616     0.010604     0.011920       0.1362       0.1506       0.1473       0.1573       0.0040       0.0018       0.1507       0.0000       0.0908
chr12   29625000.0         2447       0.5201     0.004472     0.008584     0.009780       0.1609       0.1511       0.1534       0.1658       0.0240       0.0016       0.1648       0.0000       0.0983
chr12   29875000.0         2654       0.5269     0.004848     0.009292     0.010612       0.1600       0.1564       0.1572       0.1655       0.0235       0.0018       0.1669       0.0000       0.1010
chr12   30125000.0         1460       0.5325     0.002848     0.005404     0.005840       0.1822       0.1752       0.1769       0.1890       0.0006       0.0011       0.1848       0.0000       0.0968
chr12   30375000.0         1527       0.5438     0.002572     0.005436     0.006108       0.1458       0.1603       0.1569       0.1694       0.0094       0.0010       0.1623       0.0000       0.0963
chr12   30625000.0         1187       0.5657     0.001996     0.004288     0.004744       0.1478       0.1494       0.1491       0.1741       0.0164       0.0008       0.1671       0.0000       0.1011
